# Supplementary material for: Comparative Small RNA and Degradome Sequencing Provides Insights into Antagonistic Interactions in the Biocontrol Fungus Clonostachys rosea
Source: Appl Environ Microbiol. 2022 Jun 13;88(13):e00643-22. doi: 10.1128/aem.00643-22 (PMC9275246; doi:10.1128/aem.00643-22)
Supplement: Supplemental file 1 — Dat Set S1. Download aem.00643-22-s0001.xlsx, XLSX file, 0.7 MB [file aem.00643-22-s0001.xlsx]

## Sheet: CrBc_C-VS-CrCr_C
Dataset 1: Differentially expressed sRNAs in Clonostachys rosea during interaction with B. cinerea (CrBc) and F. graminearum (CrFg) compared with CrCr control, at contact (C) and after contact (AC) stages of interactions.
id	baseMean	log2FoldChange	FDR	More expressed in	sequence	gene
ae_seq_488576_x7585	681.96	-4.76983	4.28859e-19	CrCr_C	TCGTCTCCACACTTAGATCG	CRV2T00019646_1
ae_seq_480962_x7614	670.024	-4.72432	2.81436e-18	CrCr_C	GTAGTTAAATACACAGCTTA	CRV2T00019066_1
ae_seq_441029_x8191	692.429	-5.52543	2.81436e-18	CrCr_C	TCCACACTTAGATCGTATC	CRV2T00019646_1
ae_seq_590620_x5286	455.522	-5.44491	2.81436e-18	CrCr_C	TCGTCTCCACACTTAGATC	CRV2T00019646_1
ae_seq_214492_x23426	2090.77	-4.74698	2.81436e-18	CrCr_C	TGCCTGGTCGAGCTGAGG	CRV2T00003085_1
ae_seq_585239_x5381	396.736	-4.86672	6.69756e-18	CrCr_C	AGTGTGGAGACGATAAGCAA	CRV2T00019066_1
ae_seq_799508_x1705	148.603	-5.47303	7.57787e-18	CrCr_C	GATCTAAGTGTGGAGACGA	CRV2T00019066_1
ae_seq_787290_x1794	166.716	-5.16843	7.57787e-18	CrCr_C	TCTAAGTGTGGAGACGATA	CRV2T00019066_1
ae_seq_676858_x3408	303.81	-5.10129	7.60445e-18	CrCr_C	TTATCGTCTCCACACTTAGA	CRV2T00019646_1
ae_seq_723696_x2500	225.271	-5.3327	7.70401e-18	CrCr_C	CGATCTAAGTGTGGAGACGA	CRV2T00019066_1
ae_seq_55370_x52182	4465.37	-4.73151	7.70401e-18	CrCr_C	TCCACACTTAGATCGTATCG	CRV2T00019646_1
ae_seq_449220_x8009	676.887	-5.33481	1.12357e-17	CrCr_C	TAGATCGTATCGATAAGCT	CRV2T00019646_1
ae_seq_713462_x2596	113.577	-5.6759	1.46873e-17	CrCr_C	CACCAATGATCTCGGCAACACCCTTGGCAACG	CRV2T00019450_1
ae_seq_372951_x13761	1210.44	-4.32126	1.46873e-17	CrCr_C	TTCCTCAGCTCGACCAGGCA	CRV2T00019066_1
ae_seq_0_x55370	4798.3	-4.26166	2.30301e-17	CrCr_C	TGCCTGGTCGAGCTGAGGAA	CRV2T00019646_1
ae_seq_595906_x5095	463.924	-4.92592	3.83543e-17	CrCr_C	TATCGTCTCCACACTTAGA	CRV2T00019646_1
ae_seq_837364_x1450	126.927	-5.93134	4.74166e-17	CrCr_C	AGTTAAATACACAGCTTA	CRV2T00019066_1
ae_seq_636506_x3950	356.354	-4.6425	1.17844e-16	CrCr_C	CCTCAGCTCGACCAGGCA	CRV2T00019066_1
ae_seq_311890_x15779	1149.57	-4.54082	1.91498e-16	CrCr_C	TTGCTTATCGTCTCCACACT	CRV2T00019646_1
ae_seq_759103_x2000	171.785	-4.74491	2.41794e-16	CrCr_C	GCCAGTAGTTAAATACACA	CRV2T00019066_1
ae_seq_811234_x1632	126.512	-5.83436	5.94562e-16	CrCr_C	TGCTTATCGTCTCCACACT	CRV2T00019646_1
ae_seq_386712_x12694	1094.32	-4.30447	2.47439e-15	CrCr_C	AGTAGTTAAATACACAGCTTA	CRV2T00019066_1
ae_seq_828449_x1498	134.554	-4.93981	2.71348e-15	CrCr_C	AGTAGTTAAATACACAGCTT	CRV2T00019066_1
ae_seq_544584_x6347	497.908	-4.9898	2.85984e-15	CrCr_C	TTAGATCGTATCGATAAGC	CRV2T00019646_1
ae_seq_819229_x1548	138.36	-4.7132	3.62744e-15	CrCr_C	TTATCGTCTCCACACTTAG	CRV2T00019646_1
ae_seq_848745_x1370	110.656	-4.37331	5.45272e-15	CrCr_C	TATCGTCTCCACACTTAGAT	CRV2T00019646_1
ae_seq_503410_x7214	558.464	-4.23893	2.32973e-14	CrCr_C	TGCCTGGTCGAGCTGAGGA	CRV2T00019646_1
ae_seq_905678_x1004	95.8781	-6.27107	3.3051e-14	CrCr_C	TCCACACTTAGATCGTAT	CRV2T00019646_1
ae_seq_237918_x21218	1620.36	-3.95111	3.6126e-14	CrCr_C	TCGTCTCCACACTTAGATCGT	CRV2T00019646_1
ae_seq_778153_x1854	142.69	-4.32723	4.14797e-14	CrCr_C	TGTTGCTTATCGTCTCCACA	CRV2T00019646_1
ae_seq_878959_x1144	134.07	7.69602	4.23075e-14	CrBc_C	TTCACGACAGTTGCACCA	CRV2T00009912_1
ae_seq_831443_x1489	129.436	-4.83463	4.33249e-14	CrCr_C	GCCTGGTCGAGCTGAGGAA	CRV2T00019646_1
ae_seq_834419_x1482	128.401	-5.68393	4.75281e-14	CrCr_C	TAAATACACAGCTTATCGA	CRV2T00019066_1
ae_seq_632497_x4009	305.079	-3.76203	5.81056e-14	CrCr_C	TATCGTCTCCACACTTAGATC	CRV2T00019646_1
ae_seq_156677_x33715	2457.24	-4.21033	2.00897e-13	CrCr_C	TTAGATCGTATCGATAAGCT	CRV2T00019646_1
ae_seq_579751_x5488	432.971	-4.68416	2.57666e-13	CrCr_C	CAGTAGTTAAATACACAGCTT	CRV2T00019066_1
ae_seq_894443_x1052	95.0874	-4.6229	3.2627e-13	CrCr_C	ACTGCCTGGTCGAGCTGAGGAA	CRV2T00019646_1
ae_seq_885743_x1112	96.5502	-4.7671	3.68807e-13	CrCr_C	TCTAAGTGTGGAGACGATAA	CRV2T00019066_1
ae_seq_829947_x1496	127.207	-4.00381	3.89194e-13	CrCr_C	TGCTTATCGTCTCCACACTTAG	CRV2T00019646_1
ae_seq_496161_x7249	560.182	-3.90847	4.10951e-13	CrCr_C	ACGATCTAAGTGTGGAGACGA	CRV2T00019066_1
ae_seq_862034_x1266	104.698	-4.60814	4.42799e-13	CrCr_C	TTAAATACACAGCTTATCGA	CRV2T00019066_1
ae_seq_884631_x1112	100.93	-5.02543	5.75267e-13	CrCr_C	TATCGTCTCCACACTTAG	CRV2T00019646_1
ae_seq_277875_x17263	1055.29	-4.05783	6.3132e-13	CrCr_C	TGGTCGAGCTGAGGAAGG	CRV2T00019646_1
ae_seq_785484_x1806	138.821	-3.97633	8.95428e-13	CrCr_C	TCCTCAGCTCGACCAGGCA	CRV2T00019066_1
ae_seq_601001_x4905	385.337	-3.68919	1.9243e-12	CrCr_C	GTTAAATACACAGCTTATCGA	CRV2T00019066_1
ae_seq_620054_x4270	267.881	-4.02896	3.21806e-12	CrCr_C	CCTTCCTCAGCTCGACCA	CRV2T00019066_1
ae_seq_892304_x1072	87.664	-3.74108	1.04654e-11	CrCr_C	CACACTTAGATCGTATCGA	CRV2T00019646_1
ae_seq_797801_x1707	129.602	-4.06036	1.04654e-11	CrCr_C	TTGCTTATCGTCTCCACAC	CRV2T00019646_1
ae_seq_822322_x1541	104.855	-5.55417	1.04654e-11	CrCr_C	TTGCTTATCGTCTCCACA	CRV2T00019646_1
ae_seq_956657_x777	64.7817	-4.21636	4.55041e-11	CrCr_C	TTATCGTCTCCACACTTAGAT	CRV2T00019646_1
ae_seq_1026888_x482	44.9254	-5.32668	5.16796e-11	CrCr_C	CTAAGTGTGGAGACGATAA	CRV2T00019066_1
ae_seq_912636_x967	71.2319	-3.86522	5.38039e-11	CrCr_C	TTATCGTCTCCACACTTAGATC	CRV2T00019646_1
ae_seq_911652_x984	71.2095	-4.64042	1.14981e-10	CrCr_C	TCGTATCGATAAGCTGTG	CRV2T00019646_1
ae_seq_918372_x932	74.1471	-4.55728	1.34273e-10	CrCr_C	TAGATCGTATCGATAAGCTG	CRV2T00019646_1
ae_seq_983295_x634	51.4907	-4.39644	1.3465e-10	CrCr_C	CCTCGATCGTCGACGTTTAGTCTGCCAATC	CRV2T00001132_1
ae_seq_990734_x605	41.2337	-5.19947	2.37051e-10	CrCr_C	TGCTTATCGTCTCCACACTT	CRV2T00019646_1
ae_seq_851476_x1356	102.235	-3.7217	2.41377e-10	CrCr_C	GATCTAAGTGTGGAGACGATA	CRV2T00019066_1
ae_seq_1025434_x487	42.6481	-5.94628	4.95784e-10	CrCr_C	TAGATCGTATCGATAAGC	CRV2T00019646_1
ae_seq_858176_x1294	82.1735	3.86089	5.31944e-10	CrBc_C	AGGGTATTCTAGTGCATCAAAGCACAGTCATA	CRV2T00000418_1
ae_seq_1012293_x524	39.7954	-5.84229	9.53804e-10	CrCr_C	AGTGTGGAGACGATAAGCA	CRV2T00019066_1
ae_seq_510624_x7174	564.16	-3.29038	1.63759e-09	CrCr_C	TCGTCTCCACACTTAGATCGTA	CRV2T00019646_1
ae_seq_1020989_x500	40.6849	-4.22601	2.09196e-09	CrCr_C	ATCTAAGTGTGGAGACGATA	CRV2T00019066_1
ae_seq_1040958_x449	39.9379	-5.35016	2.17294e-09	CrCr_C	GTAGTTAAATACACAGCTT	CRV2T00019066_1
ae_seq_944402_x849	76.9339	-3.49718	2.30703e-09	CrCr_C	TGCAGACAACTGCCTGGTC	CRV2T00003085_1
ae_seq_1084699_x345	32.8292	-5.05702	2.60344e-09	CrCr_C	CTAAGTGTGGAGACGATA	CRV2T00019066_1
ae_seq_1035920_x463	35.1179	-4.47719	8.76894e-09	CrCr_C	TGCTTATCGTCTCCACACTTA	CRV2T00019646_1
ae_seq_882384_x1131	84.1988	3.37849	8.78251e-09	CrBc_C	AGGGTATTCTAGTGCATCAAAGCACAGTCA	CRV2T00000418_1
ae_seq_806302_x1653	108.951	-3.84937	9.03535e-09	CrCr_C	TTGCTTATCGTCTCCACACTT	CRV2T00019646_1
ae_seq_1022483_x496	35.5053	-5.67602	9.62975e-09	CrCr_C	TGTGGAGACGATAAGCAA	CRV2T00019066_1
ae_seq_327669_x15697	1225.84	-3.4725	9.64082e-09	CrCr_C	TCCACACTTAGATCGTATCGA	CRV2T00019646_1
ae_seq_1006374_x550	39.1251	-4.06292	1.60703e-08	CrCr_C	TGTGGAGACGATAAGCAACA	CRV2T00019066_1
ae_seq_802914_x1696	135.897	-3.1389	3.83366e-08	CrCr_C	TTGCTTATCGTCTCCACACTTAG	CRV2T00019646_1
ae_seq_843129_x1425	95.1057	2.90129	4.80604e-08	CrBc_C	AGGGTATTCTAGTGCATCAAAGCACAGTCAT	CRV2T00000418_1
ae_seq_826939_x1510	123.638	-3.6423	5.06156e-08	CrCr_C	GCCTGGTCGAGCTGAGGAAG	CRV2T00019646_1
ae_seq_924815_x909	48.3873	3.56037	5.75946e-08	CrBc_C	ACCTGAGGATGGAAGCTCCCTGGCCCCACGAG	CRV2T00002086_1
ae_seq_628453_x4044	295.781	-2.78	5.96416e-08	CrCr_C	AGTTAAATACACAGCTTATCGA	CRV2T00019066_1
ae_seq_1124541_x275	25.3688	-4.90265	6.91047e-08	CrCr_C	TCGTCTCCACACTTAGAT	CRV2T00019646_1
ae_seq_1087442_x339	30.3929	-4.94284	9.26565e-08	CrCr_C	TTCCTCAGCTCGACCAGGC	CRV2T00019066_1
ae_seq_1007472_x547	45.7158	-3.8087	1.04522e-07	CrCr_C	TAGTTAAATACACAGCTTA	CRV2T00019066_1
ae_seq_934733_x893	76.5878	-4.13378	1.04522e-07	CrCr_C	TCTCCACACTTAGATCGTA	CRV2T00019646_1
ae_seq_964952_x723	45.5471	-4.29862	1.21713e-07	CrCr_C	CACTTAGATCGTATCGATAAG	CRV2T00019646_1
ae_seq_1112292_x294	24.4394	-4.4101	1.6211e-07	CrCr_C	CATCTTCCCTGTCGTCGTCATATC	CRV2T00000840_1
ae_seq_696321_x3050	224.888	-3.57895	1.82485e-07	CrCr_C	CAGTAGTTAAATACACAGCTTA	CRV2T00019066_1
ae_seq_1137023_x248	21.2111	-5.24151	3.68568e-07	CrCr_C	TTCCTCAGCTCGACCAGGCAGT	CRV2T00019066_1
ae_seq_1027851_x481	37.8518	-3.74113	4.01104e-07	CrCr_C	CTAAGTGTGGAGACGATAAGCA	CRV2T00019066_1
ae_seq_744419_x2170	114.533	-2.95496	4.86402e-07	CrCr_C	CCCTTCCTCAGCTCGACCA	CRV2T00019066_1
ae_seq_1115798_x289	22.965	-3.81269	4.86402e-07	CrCr_C	GGGGGGGATGCAGACAACTG	CRV2T00003085_1
ae_seq_1040508_x450	29.0508	-4.3333	5.30506e-07	CrCr_C	TGTTGCTTATCGTCTCCAC	CRV2T00019646_1
ae_seq_1088119_x337	29.9011	-4.09349	5.33769e-07	CrCr_C	GTCTCCACACTTAGATCGTA	CRV2T00019646_1
ae_seq_550931_x6045	459.782	-2.57621	6.78738e-07	CrCr_C	CTTCCTCAGCTCGACCAGGCA	CRV2T00019066_1
ae_seq_1068687_x384	31.425	-4.30701	7.3749e-07	CrCr_C	CTTCCTCAGCTCGACCAGGC	CRV2T00019066_1
ae_seq_1128319_x265	22.6039	-3.94459	9.86888e-07	CrCr_C	TCTCCACACTTAGATCGT	CRV2T00019646_1
ae_seq_1088791_x335	25.1493	-5.4944	1.4066e-06	CrCr_C	TCGGTTGTCATCTTTGCCT	CRV2T00007816_1
ae_seq_1005821_x553	41.944	-3.67481	1.41295e-06	CrCr_C	GTGTGGAGACGATAAGCAA	CRV2T00019066_1
ae_seq_1139239_x244	18.9181	-4.7367	1.7859e-06	CrCr_C	ATCTAAGTGTGGAGACGATAA	CRV2T00019066_1
ae_seq_432115_x8914	470.616	-2.68412	2.11729e-06	CrCr_C	TGGTCGAGCTGAGGAAGGG	CRV2T00019646_1
ae_seq_1034989_x467	31.5315	-3.72511	2.85e-06	CrCr_C	TTAGATCGTATCGATAAGCTG	CRV2T00019646_1
ae_seq_1150863_x231	18.361	-4.69211	2.88366e-06	CrCr_C	ACACTTAGATCGTATCGATA	CRV2T00019646_1
ae_seq_1008564_x540	38.4392	-3.46117	3.0809e-06	CrCr_C	AAGTGTGGAGACGATAAGCAA	CRV2T00019066_1
ae_seq_950259_x819	105.871	-3.83463	4.1096e-06	CrCr_C	ACATACAACAGCAGGTATT	CRV2T00001956_1
ae_seq_969259_x710	54.9624	-2.76209	5.26485e-06	CrCr_C	TGCCTGGTCGAGCTGAGGAAGG	CRV2T00019646_1
ae_seq_190392_x24100	1818.45	-2.38111	5.68779e-06	CrCr_C	TGCCTGGTCGAGCTGAGGAAG	CRV2T00019646_1
ae_seq_891232_x1072	90.2738	-2.46803	5.69041e-06	CrCr_C	CCAGTAGTTAAATACACAGCTTA	CRV2T00019066_1
ae_seq_1040056_x452	34.4254	-3.21209	8.9229e-06	CrCr_C	TACTCACAGATTTGTGCCTTAGTTTTGACCG	CRV2T00009830_1
ae_seq_1091789_x330	24.446	-3.41942	1.15465e-05	CrCr_C	GATCTAAGTGTGGAGACGATAA	CRV2T00019066_1
ae_seq_1058488_x406	14.4619	-4.04093	1.17825e-05	CrCr_C	ACCAATGATCTCGGCAACACCCTTGGCAACG	CRV2T00019450_1
ae_seq_716058_x2560	185.419	-2.52699	1.17825e-05	CrCr_C	TCCACACTTAGATCGTATCGAT	CRV2T00019646_1
ae_seq_1023966_x491	15.5337	-4.77908	1.2924e-05	CrCr_C	CACCAATGATCTCGGTAACACCCTTGGCAACG	CRV2T00019450_1
ae_seq_1149473_x232	18.1187	-3.29614	1.33776e-05	CrCr_C	TGACACTACAATTCCAGACGCAGAGG	CRV2T00004018_1
ae_seq_1009643_x539	39.4818	-2.94706	1.34104e-05	CrCr_C	AGTGTCATCAGAGGAACCATCACCCTTGGCA	CRV2T00004496_1
ae_seq_979429_x651	46.1057	-3.07073	1.74399e-05	CrCr_C	CACACTTAGATCGTATCGAT	CRV2T00019646_1
ae_seq_1095072_x326	16.5456	-4.87502	2.17095e-05	CrCr_C	CTTCAACATCTCCGGTGCCA	CRV2T00007810_1
ae_seq_1033109_x472	34.8315	-2.79785	2.49215e-05	CrCr_C	TCCACACTTAGATCGTATCGATA	CRV2T00019646_1
ae_seq_1073597_x369	43.0912	-4.02869	2.67468e-05	CrCr_C	ACATACAACAGCAGGTATTCGCT	CRV2T00001956_1
ae_seq_974125_x676	32.2141	3.15195	2.67468e-05	CrBc_C	CAGCAGGATAGCGACACTATCGTCAGA	CRV2T00000084_1
ae_seq_1108721_x300	23.723	-3.17074	2.7132e-05	CrCr_C	TCCACAGCATGTTCTGCCAAACCAACAGATT	CRV2T00015130_1
ae_seq_1158247_x217	15.405	-4.14567	2.7132e-05	CrCr_C	TTAGATCGTATCGATAAG	CRV2T00019646_1
ae_seq_1002464_x565	32.9121	-3.52248	2.80744e-05	CrCr_C	GCAGCAAGAACTCAAGTCAACGAGG	CRV2T00006553_1
ae_seq_1179143_x191	14.5776	-3.813	3.20912e-05	CrCr_C	TGTTGCTTATCGTCTCCA	CRV2T00019646_1
ae_seq_1212566_x159	14.4602	-4.03444	3.90136e-05	CrCr_C	AGGCAAATGAGGAACAGATCCGACCGCCC	CRV2T00007724_1
ae_seq_899627_x1013	137.818	-3.72218	3.98106e-05	CrCr_C	ACATACAACAGCAGGTATTCGCTGGTCGTC	CRV2T00001956_1
ae_seq_1123160_x277	12.5158	-3.81332	3.9851e-05	CrCr_C	CCAATGATCTCGGCAACACCCTTGGCAACG	CRV2T00019450_1
ae_seq_1085734_x344	28.4175	-3.28024	4.85497e-05	CrCr_C	GGCCAGTAGTTAAATACACA	CRV2T00019066_1
ae_seq_955089_x788	27.737	3.21605	5.188e-05	CrBc_C	TGATGAAGACTTGGACTCG	CRV2T00016957_1
ae_seq_925724_x909	47.882	2.44855	6.24397e-05	CrBc_C	CGTGCCAGGAACTATGTAGGGTATT	CRV2T00000418_1
ae_seq_1249416_x128	12.7075	-4.46075	7.19917e-05	CrCr_C	CCTGGGTAGCACCCTGACCCCCGTCATCCCTG	CRV2T00019450_1
ae_seq_1012817_x519	41.8962	-2.63085	7.22866e-05	CrCr_C	TGCAGACAACTGCCTGGTCGAGC	CRV2T00003085_1
ae_seq_1079420_x359	26.9398	-2.87133	7.71683e-05	CrCr_C	CCAGTAGTTAAATACACAGCTT	CRV2T00019066_1
ae_seq_1233670_x141	12.4473	-3.56345	7.86132e-05	CrCr_C	TAGTTAAATACACAGCTTATCGA	CRV2T00019066_1
ae_seq_1253980_x125	12.1874	-4.40739	7.93884e-05	CrCr_C	CAGTAGTTAAATACACAGCT	CRV2T00019066_1
ae_seq_1252345_x126	12.9534	-4.4977	8.01514e-05	CrCr_C	ACACTTAGATCGTATCGATAA	CRV2T00019646_1
ae_seq_1095723_x325	25.6749	-2.78941	8.01514e-05	CrCr_C	TATCGTCTCCACACTTAGATCG	CRV2T00019646_1
ae_seq_980728_x646	23.3735	3.16245	8.02454e-05	CrBc_C	CGGGTGTCGAGCTCGGAGTCATCGAT	CRV2T00003210_1
ae_seq_574242_x5509	281.209	-2.87822	8.26701e-05	CrCr_C	ACACTTAGATCGTATCGATAAG	CRV2T00019646_1
ae_seq_1230544_x144	11.8495	-4.019	9.22371e-05	CrCr_C	TAAGTGTGGAGACGATAAGCA	CRV2T00019066_1
ae_seq_1080495_x355	28.5496	-2.6978	9.51812e-05	CrCr_C	GCAAGGAGAAGGTTCTCAGTCCCGAGG	CRV2T00015090_1
ae_seq_1173507_x196	15.5356	-3.18867	9.61361e-05	CrCr_C	AAGTGTGGAGACGATAAGCA	CRV2T00019066_1
ae_seq_952696_x805	49.0855	-2.46055	9.66145e-05	CrCr_C	TCGAACCCGGACTCGAAC	CRV2T00007994_1
ae_seq_994936_x592	41.4185	-2.53026	0.000106337	CrCr_C	CTAAGTGTGGAGACGATAAGCAA	CRV2T00019066_1
ae_seq_1179334_x191	17.5212	-2.97699	0.000107938	CrCr_C	TCGAGCTGAGGAAGGGAGA	CRV2T00019646_1
ae_seq_1168516_x202	16.609	-3.44964	0.000110292	CrCr_C	GCCTGGTCGAGCTGAGGAAGG	CRV2T00019646_1
ae_seq_1230688_x144	13.3634	-3.26638	0.000112743	CrCr_C	GACCAGGCAGTTGTCTGCA	CRV2T00019066_1
ae_seq_1236737_x138	10.7242	-4.21395	0.000120076	CrCr_C	CCGCCTGATCTTCATTTGCAGGACTGGTATAT	CRV2T00011021_1
ae_seq_1005265_x556	23.7229	-3.3737	0.000128701	CrCr_C	GGAGCATTACCGACGAGG	CRV2T00012220_1
ae_seq_1264440_x117	11.2962	-3.64931	0.000141316	CrCr_C	TTTCCGGGCTTCTCTTGT	CRV2T00019767_1
ae_seq_1231548_x142	12.0945	-3.76847	0.000152212	CrCr_C	AAATACACAGCTTATCGA	CRV2T00019066_1
ae_seq_1202574_x169	10.48	-4.17668	0.000157283	CrCr_C	ATTGAGCGATAATTCCGACGTTG	CRV2T00006658_1
ae_seq_1234372_x140	11.2903	-3.6428	0.000157283	CrCr_C	CTCACAGATTTGTGCCTTAGTTTTGACCG	CRV2T00009830_1
ae_seq_1201051_x170	15.8432	-3.54538	0.000159835	CrCr_C	CCTTCTGGTCGGCTGGTGAGTATTCGGGAGGG	CRV2T00007732_1
ae_seq_976142_x663	27.124	2.80035	0.000182072	CrBc_C	CGGGTGTCGAGCTCGGAGTCATCGATGTA	CRV2T00003210_1
ae_seq_1328594_x82	11.3132	-4.27769	0.000191006	CrCr_C	CTCGGCAACGCCCTGGGATCCCTCCTG	CRV2T00019450_1
ae_seq_1023474_x492	24.2261	2.79013	0.000198049	CrBc_C	CACGGGTGTCGAGCTCGGAGTCATCGA	CRV2T00003210_1
ae_seq_1210323_x161	10.7343	-3.57212	0.000206948	CrCr_C	GGGGGGGATGCAGACAACT	CRV2T00003085_1
ae_seq_1163792_x209	11.193	-3.39215	0.00022127	CrCr_C	GGCAGCCATGGTGGCAAGTCGACAGTTG	CRV2T00018224_1
ae_seq_1192884_x177	11.0042	-4.25766	0.000244333	CrCr_C	CTTGGCAATGGTATTCCTGATCTTGGTAACA	CRV2T00019450_1
ae_seq_1114927_x291	15.2734	3.46964	0.000256805	CrBc_C	TATTCTAGTGCATCAAAGCACAGTCATAAT	CRV2T00000418_1
ae_seq_1120643_x281	14.4006	3.6469	0.000258019	CrBc_C	CGTGCCAGGAACTATGTAGGG	CRV2T00000418_1
ae_seq_1286753_x102	9.75324	-3.71046	0.000264481	CrCr_C	ACGATCTAAGTGTGGAGA	CRV2T00019066_1
ae_seq_1193945_x176	12.6905	-3.83584	0.000264481	CrCr_C	TTACCGAATGTTCGTCATC	CRV2T00011621_1
ae_seq_1138259_x245	18.7446	-2.98454	0.000296648	CrCr_C	ACACTTAGATCGTATCGA	CRV2T00019646_1
ae_seq_1206083_x166	9.39988	-4.00865	0.000296648	CrCr_C	TTGGCAATGGTATTCCTGATCTTGGTAACA	CRV2T00019450_1
ae_seq_1021489_x497	26.5235	2.95314	0.000299179	CrBc_C	CACGGGTGTCGAGCTCGGAGTCATCGATGTAT	CRV2T00003210_1
ae_seq_1231405_x143	10.9085	-3.59709	0.000299179	CrCr_C	CTTGGCAACACGGCTGATGACCTCGCA	CRV2T00019450_1
ae_seq_655814_x3701	357.303	-2.60237	0.000302213	CrCr_C	CCCGGCTGGCAAAGTCTCCTCGGACTGGCTCG	CRV2T00011564_1
ae_seq_1268930_x114	9.08573	-3.95088	0.00031301	CrCr_C	CACCAACACTCTGGGTAACACTTTGGACG	CRV2T00019450_1
ae_seq_1276831_x109	9.12102	-3.96091	0.00034451	CrCr_C	TTCCCGATCTTGGCAACACTTTG	CRV2T00019450_1
ae_seq_1327445_x83	12.1145	-4.38565	0.000359529	CrCr_C	CGGGCTTCCTAGCCTGGCTCTCCCCG	CRV2T00019450_1
ae_seq_865812_x1246	80.4368	1.9186	0.000359529	CrBc_C	TTGGTTAGCGCTTTAGGCT	CRV2T00015651_1
ae_seq_1209357_x161	8.91159	-3.9212	0.000363963	CrCr_C	CAACGTGGTTCCTGATCTTGGCA	CRV2T00019450_1
ae_seq_1144788_x236	8.98159	-3.93637	0.000374179	CrCr_C	CTGGTATCCTTGGATCTCTTGCCTGCACCCT	CRV2T00019450_1
ae_seq_1215726_x157	12.393	-2.9625	0.000451853	CrCr_C	ACTGCCTGGTCGAGCTGAGGAAG	CRV2T00019646_1
ae_seq_1130939_x257	16.2087	-2.98076	0.000458985	CrCr_C	TTGCTTATCGTCTCCACACTTA	CRV2T00019646_1
ae_seq_1152247_x230	15.263	-3.01606	0.000497728	CrCr_C	ACACTTAGATCGTATCGAT	CRV2T00019646_1
ae_seq_1261977_x118	10.8144	-3.10952	0.00050269	CrCr_C	TGCAGACAACTGCCTGGTCG	CRV2T00003085_1
ae_seq_1172722_x197	10.5859	-4.19598	0.000530224	CrCr_C	TTCAACATCTCCGGTGCCA	CRV2T00007810_1
ae_seq_1206249_x165	11.8201	-3.47928	0.000574012	CrCr_C	ACTTAGATCGTATCGATAAGCT	CRV2T00019646_1
ae_seq_1042303_x448	21.9583	2.60638	0.000575862	CrBc_C	CGTGCCAGGAACTATGTAGGGTAT	CRV2T00000418_1
ae_seq_1255100_x124	9.50402	-4.02119	0.000597846	CrCr_C	ACTTAGATCGTATCGATAAG	CRV2T00019646_1
ae_seq_648270_x3816	221.291	-2.27971	0.00060111	CrCr_C	TGGTCGAGCTGAGGAAGGGAGA	CRV2T00019646_1
ae_seq_1101727_x308	17.998	2.96997	0.000603788	CrBc_C	CGTGCCAGGAACTATGTAGGGTA	CRV2T00000418_1
ae_seq_1322157_x85	8.38915	-3.82833	0.000603788	CrCr_C	TCACCAGTATCGTCTTCTTC	CRV2T00007816_1
ae_seq_1126984_x268	27.1648	-2.73439	0.000616797	CrCr_C	CCGACGACCCCAAGAAGGACTTTGGCCGCACT	CRV2T00013349_1
ae_seq_1145964_x235	16.2998	-2.63303	0.000622578	CrCr_C	GTAGTTAAATACACAGCTTATCGA	CRV2T00019066_1
ae_seq_1384266_x63	8.45742	-3.82561	0.000682611	CrCr_C	GATATATTCAGCAGATCCAGAGATACGATG	CRV2T00006142_1
ae_seq_986451_x617	36.9534	2.74211	0.000739849	CrBc_C	CACGGGTGTCGAGCTCGGAGTCATCGATG	CRV2T00003210_1
ae_seq_1248643_x129	9.76394	-3.16338	0.000769905	CrCr_C	CGGTCAGCCTCGGATATCAGGTACTCCG	CRV2T00007935_1
ae_seq_1292817_x100	10.9186	-3.12297	0.000804879	CrCr_C	ACTCACAGATTTGTGCCTTAGTTTTGACCG	CRV2T00009830_1
ae_seq_1056439_x412	25.3405	-2.35672	0.000818122	CrCr_C	GTTCGAGTCCGGGTTCGA	CRV2T00007993_1
ae_seq_1067150_x385	25.0435	-2.66861	0.000835584	CrCr_C	TAGATCGTATCGATAAGCTGT	CRV2T00019646_1
ae_seq_1241378_x135	12.7475	-2.85256	0.000835766	CrCr_C	CGATCTAAGTGTGGAGACGATA	CRV2T00019066_1
ae_seq_1178761_x191	13.0465	3.2638	0.000835766	CrBc_C	GGGTATTCTAGTGCATCAAAGCACAGTCA	CRV2T00000418_1
ae_seq_1060905_x397	35.2758	-2.10905	0.000835836	CrCr_C	TGCCTGGTCGAGCTGAGGAAGGGAGA	CRV2T00019646_1
ae_seq_1196744_x174	13.4444	-3.10482	0.000902306	CrCr_C	GCCAGTAGTTAAATACACAGCTTA	CRV2T00019066_1
ae_seq_1356586_x71	7.93614	-3.73995	0.000954878	CrCr_C	TCCCGATCTTGGCAACACTTTG	CRV2T00019450_1
ae_seq_1216039_x156	17.0513	-3.05402	0.00096784	CrCr_C	TGTTTCCGGGCTTCTCTTGT	CRV2T00019767_1
ae_seq_1046718_x433	19.1767	2.84799	0.00104939	CrBc_C	CAGCAGGATAGCGACACTATCGTCAG	CRV2T00000084_1
ae_seq_1150401_x231	20.3506	-2.38218	0.00113456	CrCr_C	CGACGGGCATCACTCTCAGAGCATCTCG	CRV2T00007935_1
ae_seq_1267676_x114	7.72728	-3.70011	0.00118056	CrCr_C	CCAATGATCTCGGTAACACCCTTGGCAACG	CRV2T00019450_1
ae_seq_1353360_x72	8.95078	-3.56304	0.0012115	CrCr_C	AATACCTCCCCAACTGGATGTCCGTCGGTGT	CRV2T00013349_1
ae_seq_1232683_x141	9.91792	-2.95782	0.00128704	CrCr_C	CCTCTTGGACTTCTAAACTACGGACGGCA	CRV2T00010171_1
ae_seq_1279104_x107	7.79729	-3.71752	0.00130785	CrCr_C	CACCAATGATCTCGGCAACACTCTTGGCAACG	CRV2T00019450_1
ae_seq_1146199_x235	10.6174	3.97444	0.00130785	CrBc_C	CCTGAGGATGGAAGCTCCCTGGCCCCA	CRV2T00002086_1
ae_seq_900640_x1009	61.9974	-2.43358	0.00134289	CrCr_C	TCTCCCTTCCTCAGCTCGACCA	CRV2T00019066_1
ae_seq_987684_x613	47.4167	1.89285	0.00134917	CrBc_C	CGGGTGACGAGCTCCTCGATGT	CRV2T00003210_1
ae_seq_1272422_x112	12.3862	-3.13341	0.00138666	CrCr_C	TCGCCGGTCTGCCTGCCATGTACCAG	CRV2T00013349_1
ae_seq_1411250_x55	8.03913	-3.743	0.00141195	CrCr_C	ACGGGCTTCCTAGCCTGGCTCTCCCCG	CRV2T00019450_1
ae_seq_1125090_x273	11.3347	3.27701	0.00157223	CrBc_C	ACCTGAGGATGGAAGCTCCCTGGCCCCA	CRV2T00002086_1
ae_seq_1253605_x125	7.51843	-3.65877	0.00160067	CrCr_C	TTGGCAATGGTATTCCTGATCTTGGTA	CRV2T00019450_1
ae_seq_1173115_x196	11.106	3.26651	0.00171226	CrBc_C	CAGCAGGATAGCGACACTATC	CRV2T00000084_1
ae_seq_1194822_x175	10.1935	-2.81637	0.00179854	CrCr_C	AGTGTCCAGACACTCCTGGGTG	CRV2T00004496_1
ae_seq_1142640_x241	9.06678	-3.03579	0.00179854	CrCr_C	CACTAATGATCTCGGCAACACCCTTGGCAACG	CRV2T00019450_1
ae_seq_1237841_x137	8.52916	-3.85659	0.00179854	CrCr_C	TCCGGTGCCATCCGCTTCA	CRV2T00007810_1
ae_seq_1165246_x206	10.9903	3.57942	0.00180194	CrBc_C	TGCATCAAAGCACAGTCATAAT	CRV2T00000418_1
ae_seq_790844_x1755	141.18	-2.22885	0.00183658	CrCr_C	CCCGGCTGGCAAAGTCTCCTCGGACTGGCTC	CRV2T00011564_1
ae_seq_1177606_x193	13.6598	-2.4245	0.00186061	CrCr_C	CCTTCCTCAGCTCGACCAGGCA	CRV2T00019066_1
ae_seq_1225745_x148	10.5628	3.54321	0.00190207	CrBc_C	TCGTGCCAGGAACTATGTAGGGTATT	CRV2T00000418_1
ae_seq_1063271_x392	20.9987	-2.36112	0.00200049	CrCr_C	CGTGGAAGACGAGATCGGTGA	CRV2T00004496_1
ae_seq_1367538_x68	7.96912	-3.7265	0.00202223	CrCr_C	CATCGGACTGGTTTAGGACCTTGACGCT	CRV2T00009740_1
ae_seq_1067535_x384	21.0887	-2.14874	0.00205261	CrCr_C	GGGCGCTGATTCAGAGGCATCAGGGTCCGAGG	CRV2T00006121_1
ae_seq_1121205_x280	27.485	-2.9746	0.00217786	CrCr_C	TAAGAGCTTTTCATCTTTCGACTGACT	CRV2T00001988_1
ae_seq_1197962_x174	9.87488	-2.96637	0.00253141	CrCr_C	TGAGACGCCCGAATATAAG	CRV2T00019767_1
ae_seq_1295593_x98	6.82069	-3.49025	0.00254918	CrCr_C	CTGGGGGACTCACCGATACGCTTGGCAACA	CRV2T00019450_1
ae_seq_1250312_x128	6.8907	-3.51195	0.00255706	CrCr_C	GGGCGCTGATTCAGAGGCATCAGGGTCCG	CRV2T00006121_1
ae_seq_1286446_x103	7.97592	-3.38216	0.00255706	CrCr_C	TGAGGTGTTGAACAGGCCT	CRV2T00000921_1
ae_seq_1079061_x359	16.7321	2.40681	0.00260434	CrBc_C	TCGGAATGTCGGATAAACTC	CRV2T00017671_1
ae_seq_1189495_x180	13.1472	-2.61817	0.00278045	CrCr_C	TGGCAGGGTCGTGCGGTGGTGTAATTAACTG	CRV2T00011686_1
ae_seq_1292117_x100	8.62442	-2.95908	0.00279916	CrCr_C	TCTCCACACTTAGATCGTAT	CRV2T00019646_1
ae_seq_794341_x1738	131.934	-1.83006	0.0030213	CrCr_C	CCCGAGCAAAGTTTGAGA	CRV2T00002013_1
ae_seq_1110515_x298	15.2407	-2.40678	0.00304419	CrCr_C	TGTGGACCTTGGAGTTCTCGACCTCAAT	CRV2T00004496_1
ae_seq_1222318_x150	7.48935	-3.29482	0.00309246	CrCr_C	GGAGGGTGTTCAGCGCGTCCG	CRV2T00011149_1
ae_seq_1208217_x163	11.2454	-2.99112	0.00309246	CrCr_C	TCCACTACTTGACGATCTGGACAACGCAT	CRV2T00012475_1
ae_seq_1144552_x236	13.003	-2.60028	0.00326623	CrCr_C	TGACTTCTCTGAGACTCTCACCCG	CRV2T00001013_1
ae_seq_1092119_x330	26.9204	-2.33864	0.00343649	CrCr_C	CCGGCTGGCAAAGTCTCCTCGGACTGGCTC	CRV2T00011564_1
ae_seq_1240433_x135	7.20543	-3.59606	0.0034723	CrCr_C	ACTTCAACATCTCCGGTGCCA	CRV2T00007810_1
ae_seq_1223368_x150	14.3606	-2.50833	0.00355318	CrCr_C	ATTTGTGCCTTAGTTTTGACCG	CRV2T00009830_1
ae_seq_1089795_x334	18.3887	2.42082	0.00355318	CrBc_C	GGTATTCTAGTGCATCAAAGCACAGTCATA	CRV2T00000418_1
ae_seq_1350453_x73	10.0639	-3.74554	0.00355817	CrCr_C	GTGGCTGTTAAGTTCTTCACCA	CRV2T00011564_1
ae_seq_1322072_x85	7.87236	-3.37082	0.00356226	CrCr_C	CACACTTAGATCGTATCG	CRV2T00019646_1
ae_seq_993742_x598	29.1663	2.02279	0.00356226	CrBc_C	TAGCGACACTATCGTCAGAG	CRV2T00000084_1
ae_seq_1246435_x131	9.6064	-2.71631	0.00359187	CrCr_C	TATCGGATGTATATGGCGGCACCCACCG	CRV2T00007620_1
ae_seq_1120924_x281	21.6874	-2.33782	0.0036126	CrCr_C	CTCCGACGACCCCAAGAAGGACTTTGGCCGCA	CRV2T00013349_1
ae_seq_1328348_x82	7.13542	-3.57675	0.0037599	CrCr_C	TAAGTGTGGAGACGATAAGCAA	CRV2T00019066_1
ae_seq_1075066_x365	11.1161	2.95357	0.00398224	CrBc_C	ACGGCAACTACAAGAACCGTCTCGGAGCCT	CRV2T00001726_1
ae_seq_1143601_x239	21.0594	-2.35672	0.00405884	CrCr_C	TCCGGGCTTCTCTTGTCAC	CRV2T00019767_1
ae_seq_914570_x956	57.709	1.92707	0.00423852	CrBc_C	TTGGTTAGCGCTTTAGGC	CRV2T00015651_1
ae_seq_823863_x1540	70.4723	1.74945	0.00442906	CrBc_C	CGGGTGTCGAGCTCGGAGTCATCGA	CRV2T00003210_1
ae_seq_1249928_x128	9.17821	3.30153	0.00474488	CrBc_C	AATCCCAGACTCCTTGACGTTGTCTTGACA	CRV2T00000418_1
ae_seq_1302448_x95	6.4024	-3.38358	0.00474488	CrCr_C	CACACTTAGATCGTATCGATA	CRV2T00019646_1
ae_seq_1249544_x128	12.82	-2.85207	0.00474488	CrCr_C	CCGACCTTGTTGAGGACTTTGCCCCCA	CRV2T00013349_1
ae_seq_1330229_x81	7.66234	-3.31645	0.00474488	CrCr_C	CTTACAGAGTTCACATCTCA	CRV2T00001907_1,CRV2T00001908_1
ae_seq_1167498_x204	14.3694	-2.65361	0.00474488	CrCr_C	GCCTATCCTACAGGCCCCGAGCGAGGAGA	CRV2T00001750_1
ae_seq_1140215_x244	18.246	-2.82864	0.0048665	CrCr_C	ACACTTAGATCGTATCGATAAGC	CRV2T00019646_1
ae_seq_1277808_x108	8.11361	-3.39541	0.0048665	CrCr_C	CAACGCTGTAGACTCTGCTTGATA	CRV2T00009760_1
ae_seq_1164001_x208	9.82853	3.07619	0.0048665	CrBc_C	CGTGCCAGGAACTATGTAGGGTATTCTAGTG	CRV2T00000418_1
ae_seq_1168920_x202	14.4884	-2.42512	0.0049796	CrCr_C	TACCGGATTGAAGCTGTT	CRV2T00019767_1
ae_seq_1240568_x135	14.0675	-3.16843	0.0050013	CrCr_C	AGCTTTTCATCTTTCGACTGACT	CRV2T00001988_1
ae_seq_1218825_x153	9.43136	-2.88272	0.0050013	CrCr_C	GTGGAGACGATAAGCAACA	CRV2T00019066_1
ae_seq_1278132_x108	7.34428	-3.61858	0.0050013	CrCr_C	TCGTGATGTAGCCTTGAGC	CRV2T00000713_1
ae_seq_1377392_x65	6.29768	-3.35269	0.0050013	CrCr_C	TGCAGACAACTGCCTGGTCGA	CRV2T00003085_1
ae_seq_1180856_x189	13.102	-2.60617	0.00500848	CrCr_C	TTGGGTTGTATATCTTGG	CRV2T00019767_1
ae_seq_1193061_x177	13.7494	2.48769	0.00504326	CrBc_C	GTTCCAATCCCAGACTCCTTGACGTTGTCTTG	CRV2T00000418_1
ae_seq_1340110_x77	7.37957	-3.63014	0.00510445	CrCr_C	TCACAAGATTGTTTTTTTG	CRV2T00008843_1
ae_seq_1202067_x169	9.69144	3.05217	0.0054787	CrBc_C	ACCTGAGGATGGAAGCTCCCTGGCCCCACGA	CRV2T00002086_1
ae_seq_1153385_x226	15.1248	-2.38678	0.00549114	CrCr_C	TGAGATGTGAACTCTGTAAG	CRV2T00001909_1
ae_seq_1315122_x89	6.8622	-3.15221	0.00572447	CrCr_C	CCTCTGGTTCTGCAGCTTCCTGACTACTGT	CRV2T00007380_1
ae_seq_1318806_x87	6.76165	-3.11327	0.00572447	CrCr_C	TATCGTCTCCACACTTAGATCGT	CRV2T00019646_1
ae_seq_1407491_x56	6.19296	-3.32117	0.00573617	CrCr_C	TCTCCCTTCCTCAGCTCGA	CRV2T00019066_1
ae_seq_1389819_x61	6.19296	-3.32123	0.00579148	CrCr_C	GGTCACTTTCAGCGCCGCCA	CRV2T00007810_1
ae_seq_1332170_x80	6.26412	-3.36689	0.00579148	CrCr_C	TCCTGCGCTCTGCGACGCC	CRV2T00000713_1
ae_seq_1309347_x91	6.12411	-3.3191	0.00584493	CrCr_C	CTGCCAAGGCTGAGTTCTGCAACTGGTCGTT	CRV2T00017559_1
ae_seq_1116664_x287	14.7358	2.50521	0.00586319	CrBc_C	ACCTGAGGATGGAAGCTCCCTGGCCCCACG	CRV2T00002086_1
ae_seq_1314054_x89	7.27543	-3.61078	0.00597208	CrCr_C	ATCTAAGTGTGGAGACGA	CRV2T00019066_1
ae_seq_985194_x630	94.5319	-5.31097	0.00597208	CrCr_C	GCTTTTCATCTTTCGACTGACT	CRV2T00001988_1
ae_seq_1070599_x378	33.5622	-2.05573	0.00603072	CrCr_C	AAATGTCCCCCCTTCTTGGCATCGTACCGCCT	CRV2T00014701_1
ae_seq_1126447_x269	10.804	2.90494	0.00609602	CrBc_C	GGGTGTCGAGCTCGGAGTCATCGATG	CRV2T00003210_1
ae_seq_1233811_x141	8.81479	3.69067	0.00609602	CrBc_C	TGATGAAGACTTGGACTCGC	CRV2T00016957_1
ae_seq_1384203_x63	8.10797	-3.75482	0.00635843	CrCr_C	CGGAAGTGGACGTCCCAGAGACCAGCGGAGC	CRV2T00004496_1
ae_seq_855521_x1333	69.339	2.47252	0.00653611	CrBc_C	CGGGTGTCGAGCTCGGAGTCATCGATGTAT	CRV2T00003210_1
ae_seq_1152705_x227	11.4843	2.75197	0.00653995	CrBc_C	CACGGGTGTCGAGCTCGGAGTCATCGATGT	CRV2T00003210_1
ae_seq_1217128_x155	10.2101	-2.47306	0.00674718	CrCr_C	CTGGGGATTCGTCGGCCCTCTGCTGATC	CRV2T00013349_1
ae_seq_761103_x1986	84.3159	2.39633	0.00685352	CrBc_C	CGGGTGTCGAGCTCGGAGTCATCGATG	CRV2T00003210_1
ae_seq_1304428_x94	6.61805	-3.08858	0.00726928	CrCr_C	GATACGAAGTTGTTTGCCCAATCAATCGGGAG	CRV2T00000280_1
ae_seq_1383195_x63	8.37289	-3.14586	0.00733712	CrCr_C	CCTCCCGTGAGCTGAACCTGGTTTTCCCCA	CRV2T00013349_1
ae_seq_1048447_x431	25.2673	-2.10949	0.00733712	CrCr_C	TGAGATGTGAACTCTGTAAGA	CRV2T00001909_1
ae_seq_1265139_x116	10.424	-2.34714	0.00743299	CrCr_C	TCATGTTTCCGGGCTTCT	CRV2T00019767_1
ae_seq_1155622_x220	23.353	-2.47155	0.00758615	CrCr_C	ACATACAACAGCAGGTAT	CRV2T00001956_1
ae_seq_1106913_x302	14.7664	-2.34448	0.00761424	CrCr_C	TCGGCTGAGAAACATCAACT	CRV2T00002646_1
ae_seq_1158898_x217	10.16	-2.81847	0.00787156	CrCr_C	CTGCCAAGGCTGAGTTCTGCAACTGGT	CRV2T00017559_1
ae_seq_1143840_x238	15.8988	-2.08871	0.0082113	CrCr_C	TCAGAAGTCCAGTTCATTCATTGAG	CRV2T00006664_1
ae_seq_988297_x613	22.4597	2.25807	0.00831219	CrBc_C	TGGGTACGAGAAGATCGAGTATGACTTCG	CRV2T00001726_1
ae_seq_1415705_x54	6.76107	-3.1036	0.00843515	CrCr_C	GATTTGTGCCTTAGTTTTGACCG	CRV2T00009830_1
ae_seq_1175074_x195	9.85135	2.78113	0.00849566	CrBc_C	TGTCGTCGAAGTCCCGGGT	CRV2T00003210_1
ae_seq_1262331_x118	9.76544	-2.37595	0.00856236	CrCr_C	TTATCGTCTCCACACTTAGATCG	CRV2T00019646_1
ae_seq_1018976_x505	22.5196	2.08274	0.00873953	CrBc_C	CGGGTGTCGAGCTCCTCATCCTCG	CRV2T00003210_1
ae_seq_963490_x732	35.7442	2.16865	0.00873953	CrBc_C	CGGGTGTCGAGCTCGGAGTCATCGATGT	CRV2T00003210_1
ae_seq_1387562_x61	6.22941	-3.3577	0.00873953	CrCr_C	TGGAGACGATAAGCAACA	CRV2T00019066_1
ae_seq_1307691_x92	10.5676	-2.36487	0.00917379	CrCr_C	CGGCGGACTTCGTCGACCCAGGCGTCATCGT	CRV2T00010472_1
ae_seq_1077616_x363	19.4007	2.08494	0.00933207	CrBc_C	CTTCGACGACGAGGACTACCTGTATGCTCGCG	CRV2T00013631_1
ae_seq_1039603_x453	28.4574	-1.87395	0.00982403	CrCr_C	ACCGGTACCCTGACCAAGAACAAGCTG	CRV2T00007261_1
ae_seq_1363861_x69	6.90082	-2.82575	0.00996839	CrCr_C	CAGATTTGTGCCTTAGTTTTGACCG	CRV2T00009830_1
ae_seq_1299101_x97	5.53167	-3.14817	0.0100152	CrCr_C	CTAATGATCTCGGCAACACCCTTGGCAACG	CRV2T00019450_1
ae_seq_690199_x3063	215.779	-1.49443	0.0100351	CrCr_C	TCCGGTACTGGGAATCGAACCCAGGGCTGCT	CRV2T00001096_1
ae_seq_1304804_x94	6.62786	-2.77174	0.0100424	CrCr_C	CATGTGGACCTTGGAGTTCTCGACCTCAAT	CRV2T00004496_1
ae_seq_1167090_x204	14.0212	-2.04031	0.0100424	CrCr_C	TGCGCATTTTGAAGAATTG	CRV2T00019784_1
ae_seq_1223068_x150	9.63521	-2.71193	0.0101548	CrCr_C	AGTGAAAACAGTGCGCTCGA	CRV2T00014154_1
ae_seq_1218055_x154	7.55629	3.45409	0.0103207	CrBc_C	CAGTCGAGACCCACAGAAACATGATACTTTCT	CRV2T00004332_1
ae_seq_1379133_x64	6.16863	-2.94462	0.0103207	CrCr_C	CTGCCCACCATAGTCGGCTCGTATAC	CRV2T00005717_1
ae_seq_1396267_x59	5.6011	-3.16299	0.0107718	CrCr_C	CACAGATTTGTGCCTTAGTTTTGACCG	CRV2T00009830_1
ae_seq_1320102_x86	6.47414	-3.42687	0.0112286	CrCr_C	CCAGTAGTTAAATACACA	CRV2T00019066_1
ae_seq_1409105_x55	5.63697	-3.19545	0.0113135	CrCr_C	ATTGGACGATGCGCCAGCTCCCCAGTCCG	CRV2T00009135_1
ae_seq_1135772_x251	16.9104	-1.95	0.0113135	CrCr_C	CAGTCTTGCCAAGGGCCTCGTAAACGTGGA	CRV2T00007935_1
ae_seq_1405811_x56	6.36653	-3.36156	0.0116585	CrCr_C	AACAACGGGCTTCCTAGCCTGGCTCTCCCCG	CRV2T00019450_1
ae_seq_1340957_x77	5.49696	-3.14061	0.0116687	CrCr_C	TGCTGCAAACCGTTGGCCT	CRV2T00006085_1
ae_seq_1274424_x110	9.74441	-2.53877	0.0118032	CrCr_C	ACCCCAAGAAGGACTTTGGCCGCACT	CRV2T00013349_1
ae_seq_1254976_x124	13.4237	-2.64609	0.0118032	CrCr_C	CCGCCGGTACCGCCGACATCTCCAACACCCT	CRV2T00013349_1
ae_seq_1135521_x251	16.7496	-2.27834	0.0118222	CrCr_C	TGGTCGAGCTGAGGAAGGGAG	CRV2T00019646_1
ae_seq_1076525_x364	36.634	-2.34864	0.0119847	CrCr_C	AGGACTAAAATCGGACAAACATGC	CRV2T00005980_1
ae_seq_1306950_x93	7.63443	-3.02218	0.0120697	CrCr_C	TTGGAGTATTGTAAGCGATT	CRV2T00006232_1
ae_seq_945251_x848	43.6199	1.92003	0.0120832	CrBc_C	TGAGACGCCCGAATATAAGATC	CRV2T00019767_1
ae_seq_1223668_x149	12.6761	-2.53427	0.0121169	CrCr_C	AACTACTAATCCGCCCCTCA	CRV2T00001956_1
ae_seq_1301878_x95	6.02561	-2.93018	0.0123602	CrCr_C	CCAACGATTCTCGGTCCGAACTCAAGATCCA	CRV2T00012125_1
ae_seq_1433214_x50	5.60052	-3.15014	0.0123602	CrCr_C	CTCACCAACACTCTGGGTAACACTTTGGACG	CRV2T00019450_1
ae_seq_1327113_x83	5.56754	-3.18001	0.012412	CrCr_C	CGGAAGTCGGAGGTTGTGGAGACCTCTCT	CRV2T00006013_1
ae_seq_1295691_x98	7.04199	-2.88769	0.012412	CrCr_C	TGGCAACAAAGGAAATTATC	CRV2T00019646_1
ae_seq_1374198_x66	5.53167	-3.14803	0.0124198	CrCr_C	CGGTCAGCCTCGGATATCA	CRV2T00007935_1
ae_seq_710760_x2702	174.684	-1.5414	0.0124412	CrCr_C	AATCAGAAGTCCAGTTCATTCATTGAGC	CRV2T00006664_1
ae_seq_1225597_x148	10.4702	2.69008	0.0124412	CrBc_C	TCTAGTGCATCAAAGCACAGTCATAAT	CRV2T00000418_1
ae_seq_1129112_x263	17.1213	-2.06512	0.0127086	CrCr_C	CGGCCTTGGCCCAAGAGTTCTGG	CRV2T00007935_1
ae_seq_1227796_x146	7.50645	3.01185	0.0129174	CrBc_C	ATCGTTGTCGTTCCAAAAATTGTTCCAA	CRV2T00000418_1
ae_seq_1285004_x103	7.60478	-2.75151	0.0129439	CrCr_C	TAGAAGATCGCGCACACGA	CRV2T00000713_1
ae_seq_1290915_x101	5.35811	-3.11031	0.0129767	CrCr_C	TCAGATCCTCGAGCTCCAA	CRV2T00005338_1
ae_seq_1003590_x560	36.1579	1.7245	0.0134951	CrBc_C	CGGGTGACGAGCTCCTCGATG	CRV2T00003210_1
ae_seq_358903_x14048	912.539	-1.52564	0.0136521	CrCr_C	AATCAGAAGTCCAGTTCATTCATTGAG	CRV2T00006664_1
ae_seq_1147138_x234	7.86602	3.08683	0.0136521	CrBc_C	TTCACAATTGGAAACGATCATCAGGTGC	CRV2T00016600_1
ae_seq_1381053_x63	5.2181	-3.05023	0.0138059	CrCr_C	ATACGCTTGGCAACACTG	CRV2T00019450_1
ae_seq_1201729_x169	8.74122	3.25483	0.0138059	CrBc_C	CGTGGTTGAAGTTTGGCACGGAGGAATTCACA	CRV2T00002086_1
ae_seq_1185869_x183	16.7114	-1.84355	0.0138059	CrCr_C	TGAAAAGACGATCCAGGT	CRV2T00019767_1
ae_seq_1308611_x92	6.94028	-2.8324	0.013897	CrCr_C	AGGGGAGGGACTGGGCCCAGACGTTG	CRV2T00010472_1
ae_seq_1366178_x68	5.2181	-3.05023	0.0139738	CrCr_C	CCTGGGTCTGACTAACGCC	CRV2T00019450_1
ae_seq_1185686_x183	10.9619	-2.14765	0.0139738	CrCr_C	CTTCCCTCTCTTGGTTCTTCGGCACA	CRV2T00013349_1
ae_seq_1229392_x144	7.0767	-2.89355	0.0139738	CrCr_C	TGGGCTCCGGGAACTCACGC	CRV2T00009828_1
ae_seq_1376027_x65	6.94233	-2.58805	0.0140756	CrCr_C	ACAAGAGAAGCCCGGAAA	CRV2T00018669_1
ae_seq_1253101_x126	13.2184	-2.61312	0.0140756	CrCr_C	ACATACAACAGCAGGTATTCGCTGGTCGTCAC	CRV2T00001956_1
ae_seq_1053122_x420	23.5396	1.99919	0.0140756	CrBc_C	AGGGACCTTAGGATTATGTGC	CRV2T00007994_1
ae_seq_1440830_x48	7.0631	-3.53451	0.0150988	CrCr_C	CCGCCGGTACCGCCGACATCTCCAACACCCTG	CRV2T00013349_1
ae_seq_1365634_x68	5.64203	-2.81194	0.0161354	CrCr_C	TATCGTCTCCACACTTAGATCGTA	CRV2T00019646_1
ae_seq_966396_x720	48.5337	-1.49982	0.0163982	CrCr_C	CCCGGCTGGCAAAGTCTCCTCGGACT	CRV2T00011564_1
ae_seq_1297063_x98	7.21671	-2.93219	0.0173748	CrCr_C	TTTCTTATCTTTAGGGGCT	CRV2T00005609_1
ae_seq_1184951_x184	12.7657	-2.07213	0.0174684	CrCr_C	ATCAGAAGTCCAGTTCATTCATTGAG	CRV2T00006664_1
ae_seq_1435683_x49	5.07924	-3.01851	0.0177757	CrCr_C	TCGCATCTCCTTTCGGCAGG	CRV2T00007816_1
ae_seq_1428079_x51	5.21867	-3.06413	0.0177949	CrCr_C	TAAGTATCTGGCAACAAAG	CRV2T00019646_1
ae_seq_1168313_x203	10.6492	-2.24415	0.0177949	CrCr_C	TTTCGGGCAAGCTGATGCC	CRV2T00010719_1
ae_seq_1260791_x119	6.44911	3.21027	0.0178028	CrBc_C	TAGCGACACTATCGTCAGAGG	CRV2T00000084_1
ae_seq_1174879_x195	10.8689	2.27923	0.0179479	CrBc_C	ATCGTTGTCGTTCCAAAAATTGTTCCAAT	CRV2T00000418_1
ae_seq_1232116_x142	8.97508	-2.60319	0.0179479	CrCr_C	TTAGGATTATGTGCTAGT	CRV2T00007994_1
ae_seq_1183474_x185	14.0799	-2.2574	0.0180649	CrCr_C	TCTCCACACTTAGATCGTATC	CRV2T00019646_1
ae_seq_1260553_x119	10.8691	-2.56304	0.0180907	CrCr_C	GATGCTCGTAACAGTCGGTCGTGACATCC	CRV2T00001513_1
ae_seq_1324861_x84	7.94745	-2.36231	0.0180942	CrCr_C	CAACTGCCTGGTCGAGCTGAGGAA	CRV2T00019646_1
ae_seq_1404518_x57	5.60732	-2.80413	0.018195	CrCr_C	GTAGTTAAATACACAGCTTATC	CRV2T00019066_1
ae_seq_1197266_x174	12.3527	-2.01095	0.0185701	CrCr_C	ACCAGCACAACCAAGATA	CRV2T00018669_1
ae_seq_1131453_x257	12.6603	2.18631	0.0186642	CrBc_C	TGGGTTGTTTGTTGGTATGAT	CRV2T00019767_1
ae_seq_1311167_x91	6.59821	-2.48596	0.0186879	CrCr_C	GCTCGACCAGGCAGTTGTCTGCA	CRV2T00019066_1
ae_seq_1252091_x127	8.45649	-2.69997	0.019842	CrCr_C	ACTCTCGAAACCGTCAACAA	CRV2T00016691_1
ae_seq_1053542_x415	14.8292	2.03112	0.019842	CrBc_C	CGGGTGTCGAGCTCGGAGTCATCG	CRV2T00003210_1
ae_seq_1238115_x137	7.90383	-2.36784	0.0199745	CrCr_C	CATGTCGGTAGGTTGAATTGAGATCAG	CRV2T00007887_1
ae_seq_1277158_x109	5.21925	-3.07568	0.0203223	CrCr_C	CACCAATGATCTCGGCAACACCCTTGGCAAC	CRV2T00019450_1
ae_seq_1383132_x63	6.80232	-2.54011	0.0205414	CrCr_C	CCGCCGGTACCGCCGACATCTCCAACACCC	CRV2T00013349_1
ae_seq_1281022_x106	11.1293	-2.30434	0.0205761	CrCr_C	AGGCTCACCCAGAGCCTGCCATCGTCG	CRV2T00013349_1
ae_seq_1324945_x84	6.8324	3.29769	0.0206855	CrBc_C	AGTGCATCAAAGCACAGTCATAATC	CRV2T00000418_1
ae_seq_1400462_x58	4.90452	-2.94509	0.0206901	CrCr_C	CAACGTGGTTCCTGATCTTGGCAG	CRV2T00019450_1
ae_seq_1119798_x282	13.4194	2.20039	0.0207013	CrBc_C	CATGTCGTCGAAGTCCCGGGT	CRV2T00003210_1
ae_seq_1416184_x53	5.53109	-3.13708	0.0207013	CrCr_C	TGGCAACACGGCTGATGACCTCGCA	CRV2T00019450_1
ae_seq_1314232_x89	5.46789	-2.75935	0.0209531	CrCr_C	CCGCTGGCTTTGTTGGACTA	CRV2T00015237_1
ae_seq_1356018_x71	5.67674	-2.81879	0.0210579	CrCr_C	TCCAGTCTGTTCTCCAGT	CRV2T00019767_1
ae_seq_1310348_x91	5.35811	-3.1071	0.0210579	CrCr_C	TCTCGGCAACACTCTTGGCAACG	CRV2T00019450_1
ae_seq_1373604_x66	5.54148	-2.75819	0.0211284	CrCr_C	TGACGAGAAGGCACCCTCTGTTACCGCCAA	CRV2T00013349_1
ae_seq_1069454_x383	24.6603	-1.68817	0.0211744	CrCr_C	GATGATTACCGAGTCCATA	CRV2T00017427_1
ae_seq_1317675_x87	7.42947	-2.6974	0.0212742	CrCr_C	TTGTATCATAATGTATAACT	CRV2T00010719_1
ae_seq_1090129_x333	13.5574	2.10466	0.0213958	CrBc_C	TGGCGCCAGACTGTAATC	CRV2T00014702_1
ae_seq_1391567_x60	4.86981	-2.93684	0.0217485	CrCr_C	ACGGTAAGAGCACACTCAACAATG	CRV2T00019450_1
ae_seq_1379965_x64	5.11396	-3.02522	0.0218719	CrCr_C	TGGCACGTTCTGTAGCTAGA	CRV2T00006232_1
ae_seq_1298810_x97	7.65062	2.70185	0.0220993	CrBc_C	TGTCGTCGAAGTCCCGGGTCTCGAG	CRV2T00003210_1
ae_seq_1367266_x68	4.97452	-2.97781	0.0221443	CrCr_C	CACTTTGTCAACGATGTGGA	CRV2T00019462_1
ae_seq_1245911_x131	9.76249	-2.07386	0.0221858	CrCr_C	GCATCATGGCAGCCAACTCCGACAATGCTGA	CRV2T00011164_1
ae_seq_1319844_x86	7.0174	-2.36531	0.0229647	CrCr_C	ACCTGGATCGTCTTTTCA	CRV2T00018669_1
ae_seq_1431414_x50	4.86981	-2.93672	0.0232067	CrCr_C	GGGGGGGATGCAGACAAC	CRV2T00003085_1
ae_seq_1397794_x58	6.13481	-2.62897	0.0232311	CrCr_C	CAGACAACTGCCTGGTCGAGC	CRV2T00003085_1
ae_seq_1128848_x264	13.3224	2.01033	0.0240264	CrBc_C	AGCGCGACTTCGATGATGAACTCTTCGAGCG	CRV2T00013631_1
ae_seq_1076889_x364	23.0046	-1.93367	0.0240264	CrCr_C	CGGCCTTGGCCCAAGAGTTCTGGA	CRV2T00007935_1
ae_seq_1181423_x188	15.4093	-2.02022	0.0240264	CrCr_C	TCTACCAGCAGCCCAAGCA	CRV2T00020184_1
ae_seq_1141915_x242	21.1006	-2.0026	0.0242754	CrCr_C	ACTAAAATCGGACAAACATGC	CRV2T00005980_1
ae_seq_1419152_x53	4.76567	-2.91168	0.0243876	CrCr_C	CTCGACGGGCATCACTCTCAGAGCATCTCG	CRV2T00007935_1
ae_seq_1516470_x35	4.73037	-2.88528	0.0246204	CrCr_C	CTGCCTGGTCGAGCTGAGGAA	CRV2T00019646_1
ae_seq_1201391_x169	11.8795	-1.93137	0.0246462	CrCr_C	TTGAAGCTGTTCTGGTTAGA	CRV2T00019767_1
ae_seq_1094091_x328	21.1667	-1.95954	0.0247264	CrCr_C	GCCTATCCTACAGGCCCCGAGCGAGG	CRV2T00001750_1
ae_seq_1069837_x381	39.105	-1.96268	0.0247264	CrCr_C	TGGTTTATGGCGCCAGACTG	CRV2T00014702_1
ae_seq_1032636_x473	24.3931	1.66454	0.0248963	CrBc_C	AGAAGATCAAGGCTCTCGGCTACGCCT	CRV2T00013349_1
ae_seq_1397034_x59	4.97452	-2.9773	0.0248963	CrCr_C	AGGACGACAGTCTTTCGCA	CRV2T00005476_1
ae_seq_1433614_x50	4.94039	-2.9831	0.0249972	CrCr_C	TGCTTATCGTCTCCACAC	CRV2T00019646_1
ae_seq_1490485_x39	4.7998	-2.90234	0.0253486	CrCr_C	AACACTCTCGGCAACGCCCTGGGATCCCTCCT	CRV2T00019450_1
ae_seq_1284069_x104	6.07531	3.11766	0.0257987	CrBc_C	AGGATGGAAGCTCCCTGGCCCCACGAG	CRV2T00002086_1
ae_seq_1327279_x83	8.95645	-2.56527	0.0257987	CrCr_C	CAGGTTTGGTGTAGTGGCTA	CRV2T00006127_1
ae_seq_942674_x869	51.0083	-1.7547	0.0257987	CrCr_C	TATGGACTCGGTAATCATC	CRV2T00019767_1
ae_seq_1378557_x64	7.22895	-2.63062	0.0257987	CrCr_C	TCGCCGCCGGTACCGCCGACATCTCCA	CRV2T00013349_1
ae_seq_1081204_x353	35.3782	-1.94676	0.0262744	CrCr_C	ACCGACCTTGTTGAGGACTTTGCCCCCA	CRV2T00013349_1
ae_seq_1417509_x53	5.81976	-2.83742	0.0262744	CrCr_C	GCAGTTCCGCGTCGTCGCTGGAGGTTTCATG	CRV2T00013349_1
ae_seq_1342711_x76	5.91924	3.0747	0.0262744	CrBc_C	GTGCATCAAAGCACAGTCATAATC	CRV2T00000418_1
ae_seq_1402865_x57	5.07924	-3.01588	0.0262744	CrCr_C	TTTTCTTATCTTTAGGGGCT	CRV2T00005609_1
ae_seq_1447714_x46	4.66095	-2.86823	0.0263917	CrCr_C	ACTGGTGTTATCTGAGCTTTTGGGAGCGCT	CRV2T00015409_1
ae_seq_1060105_x401	27.8528	-1.87697	0.0263917	CrCr_C	GTAATCTGGGAATCGAACCCAGGGCTCCCCGA	CRV2T00010495_1
ae_seq_1204588_x167	7.87611	2.69765	0.0263917	CrBc_C	TCGCAGTCAGTGTAAGTCTG	CRV2T00016957_1
ae_seq_1342027_x76	4.66095	-2.86823	0.0263917	CrCr_C	TGGCAATGGTATTCCTGATCTTGGTAACA	CRV2T00019450_1
ae_seq_1278456_x108	8.19623	2.78908	0.0266082	CrBc_C	AACGAGTTTGGCGTGTACCG	CRV2T00001726_1
ae_seq_1210645_x161	12.3269	-2.11998	0.0266674	CrCr_C	AAGCACCAGGTCATACCAA	CRV2T00020184_1
ae_seq_1065994_x386	22.7986	-2.03213	0.0271015	CrCr_C	AGATGTGAACTCTGTAAGAGT	CRV2T00001909_1
ae_seq_868290_x1210	61.1792	-1.48773	0.0271449	CrCr_C	TCAAGGTTGCGGGTTCGACCCCCGCATCGGGC	CRV2T00016083_1
ae_seq_1225449_x148	8.39245	-2.28699	0.0272305	CrCr_C	CGGCCTTGGCCCAAGAGTTCTGGATAG	CRV2T00007935_1
ae_seq_1309071_x92	7.43454	-2.45562	0.0272305	CrCr_C	TTCCGGGCTTCTCTTGTCA	CRV2T00019767_1
ae_seq_1241243_x135	8.73541	-2.35449	0.0273278	CrCr_C	CCGACGACCCCAAGAAGGACTTTGGCCGCA	CRV2T00013349_1
ae_seq_1406427_x56	4.62623	-2.85955	0.02739	CrCr_C	CGGCCTTGGCCCAAGAGTTCTGGATAGCTTGA	CRV2T00007935_1
ae_seq_1378749_x64	4.62623	-2.85955	0.02739	CrCr_C	TTAGTTGGCACGTTCTGTA	CRV2T00006232_1
ae_seq_1438910_x48	4.66037	-2.84897	0.0274181	CrCr_C	TGGCCTTCATGCGTCCGGCACGA	CRV2T00007935_1
ae_seq_1014369_x516	43.6407	-1.56609	0.0275158	CrCr_C	CCTGGGGATTCGTCGGCCCTCTGCTGATCA	CRV2T00013349_1
ae_seq_937409_x883	53.6688	-1.39326	0.0277207	CrCr_C	AGGGACCTTAGGATTATGT	CRV2T00007994_1
ae_seq_1267904_x114	5.90975	3.07294	0.0277207	CrBc_C	CGTGGTTGAAGTTTGGCACGGAGG	CRV2T00002086_1
ae_seq_1164209_x208	18.1153	-1.84905	0.0277207	CrCr_C	TGATCTCGAAGGGCCGGC	CRV2T00019767_1
ae_seq_768827_x1878	111.772	-1.35432	0.0280052	CrCr_C	CTCCGGTACTGGGAATCGAACCCAGGGCTGCT	CRV2T00001096_1
ae_seq_1348693_x74	7.05686	-2.37027	0.0280052	CrCr_C	TGCCATGGACACTCTCTACTGGCGCCG	CRV2T00004121_1
ae_seq_1250567_x127	8.49806	-2.1405	0.0281045	CrCr_C	CGGCCTTGGCCCAAGAGTTCTGGAT	CRV2T00007935_1
ae_seq_1252218_x127	8.27274	2.4728	0.0285982	CrBc_C	ACGGGTGTCGAGCTCGGAGTCATCGATG	CRV2T00003210_1
ae_seq_1371756_x66	4.93865	-2.93898	0.0286966	CrCr_C	CAGTGTCCAGACACTCCTGGGTGTAGTTCT	CRV2T00004496_1
ae_seq_1370891_x67	4.59152	-2.85063	0.0288249	CrCr_C	TACACTTGGCAACACGGCTGATGACCTCGCA	CRV2T00019450_1
ae_seq_1189315_x180	9.80369	-2.09738	0.0291381	CrCr_C	TGGGCTGTGGCTTCTTCTCCTGCTCCT	CRV2T00003569_1
ae_seq_1303958_x94	7.65494	-2.30777	0.029566	CrCr_C	TGTTGCTTATCGTCTCCACAC	CRV2T00019646_1
ae_seq_1367130_x68	4.52152	-2.81426	0.0297545	CrCr_C	AGGCTCACCCAGAGCCTGCCATCGTCGG	CRV2T00013349_1
ae_seq_728646_x2355	124.297	-1.46306	0.0298337	CrCr_C	CAAGGTTGCGGGTTCGACCCCCGCATCGGGC	CRV2T00016083_1
ae_seq_1232824_x141	9.87687	2.1584	0.0299813	CrBc_C	GCACATAATCCTAAGGTCCCT	CRV2T00007993_1
ae_seq_1410975_x55	5.88919	-2.85522	0.0299813	CrCr_C	TACTCTTCATGTCGGCTTACCCCTGCG	CRV2T00013349_1
ae_seq_1218671_x154	8.25851	2.4704	0.0299813	CrBc_C	TCGATGCAAAACCCATGATTC	CRV2T00000084_1
ae_seq_1394143_x59	4.62623	-2.85881	0.0299813	CrCr_C	TGTATTGCTCTCGGAGAC	CRV2T00019767_1
ae_seq_1553396_x30	4.93865	-2.93968	0.0309106	CrCr_C	ACAACGGGCTTCCTAGCCTGGCTCTCCCCG	CRV2T00019450_1
ae_seq_1465945_x43	4.4868	-2.80539	0.0311886	CrCr_C	CACCATAGTCGGCTCGTATAC	CRV2T00005717_1
ae_seq_1188955_x180	17.5783	-2.17775	0.0311886	CrCr_C	CGGGAGCAGACTCAGTGGTCGCAG	CRV2T00011696_1
ae_seq_1404689_x57	5.01488	-2.60722	0.0312122	CrCr_C	TGGCCCAAGAGTTCTGGATAGCTTGA	CRV2T00007935_1
ae_seq_1308887_x92	7.15223	2.54375	0.0314777	CrBc_C	GTGCCAGGAACTATGTAGGGTATT	CRV2T00000418_1
ae_seq_1240161_x136	7.50231	2.61991	0.0321065	CrBc_C	GGTTAAGGCGTGGGATTGCA	CRV2T00007993_1
ae_seq_1279532_x107	6.91294	-2.58504	0.0321065	CrCr_C	TTAGATCGTATCGATAAGCTGTG	CRV2T00019646_1
ae_seq_1492318_x39	4.79922	-2.88697	0.0322185	CrCr_C	CGGCCTTGGCCCAAGAGTTCTGGATAGC	CRV2T00007935_1
ae_seq_1320618_x86	6.27792	2.70078	0.0323431	CrBc_C	GTTCCAATCCCAGACTCCTTGACGTTGTCTT	CRV2T00000418_1
ae_seq_1428181_x51	4.48622	-2.78468	0.0325905	CrCr_C	CTTGAGCATGTTCCACTTGTCCTCGTCGGCGT	CRV2T00010472_1
ae_seq_959747_x759	66.1473	-1.71883	0.0326172	CrCr_C	CTCGAAGTCGTCTAGTTGGTTTATGGCGCCAG	CRV2T00014702_1
ae_seq_1291917_x100	6.09428	3.1201	0.0326172	CrBc_C	TCGGGCAACGAGGTCGTCGA	CRV2T00003210_1
ae_seq_1410535_x55	4.55565	-2.80303	0.0326447	CrCr_C	AGGCAAATGAGGAACAGATCCGACCG	CRV2T00007724_1
ae_seq_1236182_x139	11.7926	-2.28304	0.0326447	CrCr_C	GTGACAAGAGAAGCCCGGA	CRV2T00018669_1
ae_seq_1191638_x178	10.2107	-2.0174	0.0327407	CrCr_C	TGTGGACCTTGGAGTTCTCGACCT	CRV2T00004496_1
ae_seq_1114052_x292	13.1038	1.84913	0.0331902	CrBc_C	TGCAATCCCACGCCTTAACC	CRV2T00007994_1
ae_seq_1537715_x32	4.62566	-2.8408	0.0332416	CrCr_C	CAACGGGCTTCCTAGCCTGGCTCTCCCCG	CRV2T00019450_1
ae_seq_970676_x706	47.4362	-1.55562	0.0332416	CrCr_C	TGAGACTGGGACTCGAAC	CRV2T00002158_1
ae_seq_1292717_x100	4.52209	-2.83169	0.0336557	CrCr_C	ATGTCGATGACCTGACCAACACCCTTGGCA	CRV2T00019450_1
ae_seq_1209679_x161	10.7946	-1.9996	0.0345587	CrCr_C	AACCTTGAGATGTGAACTCT	CRV2T00001909_1
ae_seq_1104487_x305	14.6257	2.10467	0.0345587	CrBc_C	CATGTCGTCGAAGTCCCGGG	CRV2T00003210_1
ae_seq_1049736_x428	15.8095	-1.99013	0.0348115	CrCr_C	TGTGGGAGAAGAACCAACAGGTCT	CRV2T00005980_1
ae_seq_1462849_x43	4.38208	-2.75785	0.0355025	CrCr_C	TTCATGGTCACCGCGCACTC	CRV2T00007816_1
ae_seq_1375117_x65	5.01546	-2.62288	0.0356312	CrCr_C	GCCTATCCTACAGGCCCCG	CRV2T00001750_1
ae_seq_1213678_x158	7.10652	2.58465	0.0356312	CrBc_C	GGGTATTCTAGTGCATCAAAGCACAGTCAT	CRV2T00000418_1
ae_seq_1293814_x99	6.06342	2.67174	0.0357748	CrBc_C	GAGTTCACCCTCGGTATTA	CRV2T00007260_1
ae_seq_1169728_x202	6.27317	2.69934	0.0357748	CrBc_C	TCGGGTTACCTGCGGTAGAACC	CRV2T00004387_1
ae_seq_1333450_x80	8.06791	-2.4013	0.0358244	CrCr_C	AACGATCTAAGTGTGGAGACGA	CRV2T00019066_1
ae_seq_1469331_x42	4.34737	-2.74887	0.0360493	CrCr_C	CTTGCGAGCGAGTTCGGTG	CRV2T00007935_1
ae_seq_1201560_x169	6.99616	2.50545	0.0360493	CrBc_C	TTACGCTCGTGACTTTGACGATGAACTCGAG	CRV2T00013631_1
ae_seq_1267332_x115	7.19718	-2.19556	0.0360616	CrCr_C	CCCGCTGGCTTTGTTGGACTA	CRV2T00015237_1
ae_seq_1468697_x43	4.87545	-2.55538	0.0360616	CrCr_C	CGTAGTAGAACATCTGAGAGGCATAAGGCTC	CRV2T00000247_1
ae_seq_1319414_x86	6.76269	2.47754	0.036264	CrBc_C	AATCCCAGACTCCTTGACGTTGTCTTGACAT	CRV2T00000418_1
ae_seq_1336460_x79	5.12376	-2.63029	0.0363442	CrCr_C	CCCAGTGGGGAAATGGTGTA	CRV2T00003466_1
ae_seq_1260672_x119	6.23371	2.71821	0.0363526	CrBc_C	CGGGTGTCGAGCTCGGAGTCA	CRV2T00003210_1
ae_seq_1388233_x61	4.48738	-2.82172	0.0364735	CrCr_C	ATTTGGAGGCCGGAAATGCGAATAAATG	CRV2T00013777_1
ae_seq_1444065_x47	5.32788	-2.69871	0.0364735	CrCr_C	CGTAGGTCATCCAGGCAGGGCGCTCAG	CRV2T00010472_1
ae_seq_1319930_x86	4.48738	-2.82143	0.037279	CrCr_C	ACGTGGTTCCTGATCTTGGCA	CRV2T00019450_1
ae_seq_1391327_x60	6.0016	-2.327	0.037279	CrCr_C	TGCTTATCGTCTCCACACTTAGA	CRV2T00019646_1
ae_seq_1403435_x57	4.69682	-2.90397	0.037279	CrCr_C	TTGGACTTGGTAATCATC	CRV2T00019767_1
ae_seq_1483210_x40	4.4868	-2.80409	0.0375407	CrCr_C	TCTCACCAACACTCTGGGTAACACTTTGGACG	CRV2T00019450_1
ae_seq_1478672_x41	4.59036	-2.81405	0.0376003	CrCr_C	TTTTTCCCGACCTGGGCAGCGCGTTGAGCACT	CRV2T00019450_1
ae_seq_1233388_x141	9.01072	-1.9199	0.0376136	CrCr_C	TCTTACAGAGTTCACATCTCA	CRV2T00001907_1,CRV2T00001908_1
ae_seq_1557716_x30	4.65979	-2.83369	0.0380248	CrCr_C	TGCTCTGAATGTTCTGGATATCTCCAA	CRV2T00015409_1
ae_seq_887961_x1104	70.1828	-1.52631	0.0384281	CrCr_C	CACAACCAAGATATACAA	CRV2T00018669_1
ae_seq_1457752_x44	4.45151	-2.77611	0.0384281	CrCr_C	TATGGACTCGGTAATCAT	CRV2T00019767_1
ae_seq_1188232_x181	17.6346	-2.19123	0.0384281	CrCr_C	TCTAGTTGGTTTATGGCGCCAGACTG	CRV2T00014702_1
ae_seq_1268702_x114	7.47144	2.33261	0.0384281	CrBc_C	TGGGACTCGAACCCAGGAGG	CRV2T00002158_1
ae_seq_1332810_x80	4.31208	-2.71752	0.0384476	CrCr_C	CACTTGGCAACACGGCTGATGACCTCGCA	CRV2T00019450_1
ae_seq_1299294_x96	5.97131	-2.59633	0.0385942	CrCr_C	CTGGCCAAAGGTGTCGGTCTCGTTGATCT	CRV2T00002159_1
ae_seq_1264323_x117	9.78237	-1.93017	0.0385942	CrCr_C	TTTCCGCCCGTGACGATTTCAAGGCCCG	CRV2T00007476_1
ae_seq_1275304_x110	5.55493	2.97431	0.0386961	CrBc_C	CGTGGTTGAAGTTTGGCACGGAGGA	CRV2T00002086_1
ae_seq_1323347_x85	4.27737	-2.70833	0.0391856	CrCr_C	AATGATCTCGGCAACACCCTTGGCAACG	CRV2T00019450_1
ae_seq_1158681_x217	13.6404	2.13656	0.0391856	CrBc_C	ACCCGGACTCGAACCAGGGACCT	CRV2T00007994_1
ae_seq_1439294_x48	4.27737	-2.70833	0.0391856	CrCr_C	TACCTTGGACGCTATGACAT	CRV2T00001083_1
ae_seq_1260910_x119	10.4895	2.03499	0.039297	CrBc_C	TGCATCAAAGCACAGTCATAA	CRV2T00000418_1
ae_seq_1406707_x56	5.1896	-2.67721	0.0398702	CrCr_C	CGTCTTGTACGCGGCGCAGAACTCCTCC	CRV2T00014963_1
ae_seq_1502015_x37	4.31208	-2.71772	0.0402369	CrCr_C	TCATGGTCACCGCGCACTCT	CRV2T00007816_1
ae_seq_1520307_x34	4.79922	-2.8898	0.0403718	CrCr_C	TCACCGCCTGGAAGGCCGTCGCCGAGGCCG	CRV2T00013349_1
ae_seq_1469499_x42	4.27794	-2.72988	0.0405363	CrCr_C	ATTCTCTCCTTTTCCGATAA	CRV2T00019066_1
ae_seq_1277484_x108	5.87889	2.62236	0.040783	CrBc_C	ACAAGCTGTAAGCGAACTTACCT	CRV2T00007476_1
ae_seq_1204421_x167	12.7105	-1.83678	0.0409477	CrCr_C	TCGTCGATGGTGGGTTGTTT	CRV2T00019767_1
ae_seq_1351548_x73	4.34795	-2.76689	0.0410343	CrCr_C	CGCAGTTCCTGGCCTCGGAGATG	CRV2T00019450_1
ae_seq_871909_x1196	66.9638	-1.35333	0.0410343	CrCr_C	TTGAAACTTGATCTAATCTGACT	CRV2T00010892_1
ae_seq_1449278_x46	4.41622	-2.74692	0.0415734	CrCr_C	CACCCTCGGTAATGTAACACCTGATCTCAC	CRV2T00019450_1
ae_seq_1447162_x46	4.34795	-2.76661	0.0417238	CrCr_C	ACCGGAATTTTGGGCAATGGCGTTCCTG	CRV2T00019450_1
ae_seq_1239617_x136	8.71615	-2.00294	0.0417238	CrCr_C	TTGCTTATCGTCTCCACACTTAGA	CRV2T00019646_1
ae_seq_1072858_x370	10.2545	2.03419	0.0421219	CrBc_C	TCGATGCGGAACTTGGCTC	CRV2T00016957_1
ae_seq_1081909_x352	17.257	-1.61309	0.0421676	CrCr_C	TGGTCGAGCTGAGGAAGGGA	CRV2T00019646_1
ae_seq_1167702_x204	11.9733	-2.0642	0.0424102	CrCr_C	CTTCCCCCGTGGCTTCGACATCTACGCCT	CRV2T00013349_1
ae_seq_1358432_x71	5.90411	2.60242	0.0424102	CrBc_C	TCGGGCAACGAGGTCGTCG	CRV2T00003211_1
ae_seq_1120080_x282	15.8021	-1.6575	0.0424762	CrCr_C	ACATAATCCTAAGGTCCCT	CRV2T00007993_1
ae_seq_1254230_x125	7.26643	2.30991	0.0428653	CrBc_C	CGTGATTCATGCTCATTCTGCCAA	CRV2T00008104_1
ae_seq_1318371_x87	4.20794	-2.68967	0.0431952	CrCr_C	TGATCTCGGCAACACCCTTGGCAACG	CRV2T00019450_1
ae_seq_1434801_x49	4.17323	-2.68039	0.0435974	CrCr_C	CATACCGCAAGAGTTGGTTCCAGGCTCA	CRV2T00007935_1
ae_seq_1134008_x254	14.7797	-1.67871	0.0435974	CrCr_C	TGCTATGATGAAGCAACTTACATTCCATG	CRV2T00001988_1
ae_seq_1249800_x128	10.6077	-2.08021	0.0438134	CrCr_C	ACGACCCCAAGAAGGACTTTGGCCGCACT	CRV2T00013349_1
ae_seq_1566935_x28	4.45093	-2.75761	0.0438134	CrCr_C	AGTCTACCAAGACTTCAAAGTCGACGAAGAAG	CRV2T00018252_1
ae_seq_1349063_x74	5.26409	-2.36093	0.0438134	CrCr_C	CTCGATCGTCGACGTTTAGTCTGCCAATC	CRV2T00001132_1
ae_seq_1170735_x200	15.7567	-1.96939	0.0438418	CrCr_C	AGAAGGACTTTGGCCGCACT	CRV2T00013349_1
ae_seq_1243791_x133	7.41151	2.36945	0.0438418	CrBc_C	GGGTATTCTAGTGCATCAAAGCACAGTCATAA	CRV2T00000418_1
ae_seq_1361513_x70	5.19061	2.8673	0.0438418	CrBc_C	TGTCGTCGAAGTCCCGGGTCTCG	CRV2T00003210_1
ae_seq_1280810_x106	7.44666	-2.26713	0.0438418	CrCr_C	TTAGATCGTATCGATAAGCTGT	CRV2T00019646_1
ae_seq_1180098_x190	12.1498	-2.10519	0.0438418	CrCr_C	TTAGTTGGCACGTTCTGTAG	CRV2T00006232_1
ae_seq_1495347_x38	4.79922	-2.89089	0.0443022	CrCr_C	CGGAGGCCGGGGTAGAGGAGGTGGTCGAAGA	CRV2T00010472_1
ae_seq_1505908_x36	4.27737	-2.7085	0.0443397	CrCr_C	TGGCCTTCATGCGTCCGGCACGAT	CRV2T00007935_1
ae_seq_1013853_x516	18.807	1.80216	0.0448523	CrBc_C	AGGCTCCGTCAGGCTTGACGATGACG	CRV2T00010472_1
ae_seq_1181234_x189	9.1509	2.1502	0.044876	CrBc_C	TGAGAGTGCGGATCACAACG	CRV2T00016957_1
ae_seq_1119233_x283	20.1736	-1.66063	0.0457562	CrCr_C	GGACAGGTCAGCACAGGA	CRV2T00018669_1
ae_seq_1255840_x123	9.85269	-1.80818	0.045765	CrCr_C	TTGATCTCGAAGGGCCGG	CRV2T00019767_1
ae_seq_1366586_x68	5.79069	-2.51474	0.0458585	CrCr_C	ACATACAACAGCAGGTATTCGCTG	CRV2T00001956_1
ae_seq_1387684_x61	4.94487	-2.57261	0.0458585	CrCr_C	AGGAGGTGCAGGTTCTGGGCG	CRV2T00007935_1
ae_seq_1277267_x109	5.6991	2.57194	0.0459144	CrBc_C	AATCCCAGACTCCTTGACGTTGTCTTGACATT	CRV2T00000418_1
ae_seq_1342255_x76	5.69436	2.57119	0.0461964	CrBc_C	ACGACGAGCTCTACGAACGCGATTTTG	CRV2T00013631_1
ae_seq_1291417_x100	4.17323	-2.67985	0.0461964	CrCr_C	CGTGGTTCCTGATCTTGGCA	CRV2T00019450_1
ae_seq_1286034_x103	6.92249	-2.10531	0.0461964	CrCr_C	TACAAGAAACCCCAAGAACGCGGGCACCATCT	CRV2T00013349_1
ae_seq_1334722_x79	6.07441	2.64777	0.0461964	CrBc_C	TCCAAAAATTGTTCCAATCCCAGACT	CRV2T00000418_1
ae_seq_1097014_x320	17.0537	1.65676	0.0461964	CrBc_C	TCGACAATGAAGCCGTCGTG	CRV2T00016957_1
ae_seq_1517415_x35	4.24207	-2.67675	0.0462421	CrCr_C	CAGTGGTGGCGTCCAAGTGAG	CRV2T00007980_1
ae_seq_1413815_x54	6.07372	-2.59135	0.0467591	CrCr_C	ATCTGGGACGCCTGCCTGAGCCCCATA	CRV2T00007476_1
ae_seq_1383888_x63	5.19409	-2.32617	0.0470727	CrCr_C	TTGACTGGTGACGCCGTCGGTATTGCCCG	CRV2T00007261_1
ae_seq_1419470_x53	4.4168	-2.76668	0.047428	CrCr_C	ACTAGCACATAATCCTAA	CRV2T00007993_1
ae_seq_1264907_x116	8.1802	2.21789	0.0474762	CrBc_C	CATAATCGCAACTCCATCGT	CRV2T00000418_1
ae_seq_1298325_x97	5.70385	2.57319	0.0486283	CrBc_C	TCTTGGCGACGTTGTTCAGCGATTCTCTA	CRV2T00010472_1
ae_seq_1253353_x126	12.3833	-2.36827	0.0487197	CrCr_C	CGCCGGTCTGCCTGCCATGTACCAG	CRV2T00013349_1
ae_seq_1340495_x77	5.00608	2.81011	0.0488782	CrBc_C	CACCGAGGAAGCTGTGGAACTTGCCGAG	CRV2T00013631_1
ae_seq_1502977_x37	4.1038	-2.66057	0.0488782	CrCr_C	CGGTCAGCCTCGGATATCAGGTA	CRV2T00007935_1
ae_seq_1367606_x68	4.77131	-2.52771	0.0488782	CrCr_C	TCATGTCATTCAGTCCTCTT	CRV2T00015228_1
ae_seq_1464268_x43	4.31266	-2.73732	0.0488782	CrCr_C	TTGCACGACCGACATAGAGC	CRV2T00006085_1
ae_seq_1430264_x50	4.41795	-2.79834	0.0489282	CrCr_C	TACCGGAATTTTGGGCAATGGCGTTCCTG	CRV2T00019450_1
ae_seq_1536467_x32	4.17265	-2.6574	0.0495716	CrCr_C	TCGCCGCCGGTACCGCCGACATCTCCAACA	CRV2T00013349_1
ae_seq_1308059_x92	5.01083	2.81093	0.0497109	CrBc_C	GTGCATCAAAGCACAGTCATAAT	CRV2T00000418_1
ae_seq_1539923_x32	4.62508	-2.8274	0.0498179	CrCr_C	ACATACAACAGCAGGTATTCGCTGG	CRV2T00001956_1
ae_seq_1472649_x42	4.06851	-2.62805	0.0498179	CrCr_C	TCATGGTCACCGCGCACTC	CRV2T00007816_1
ae_seq_1541266_x31	4.06851	-2.62805	0.0498179	CrCr_C	TCTGAGCACCCTAATTCCTAGTTTG	CRV2T00019450_1
ae_seq_1159761_x215	11.5765	1.81688	0.0498179	CrBc_C	TGTCGTCGAAGTCCCGGG	CRV2T00003210_1
ii_seq_2254108_x72215	5044.9	-5.22534	1.25284e-24	CrCr_C	TGGGGGGATGCAGACAACT
ii_seq_6794148_x3386	296.763	-5.61326	6.97575e-24	CrCr_C	TACACAGCTTATCGATACG
ii_seq_6811018_x3365	287.487	-5.15181	1.10949e-22	CrCr_C	TTATCGTCTCCACACTTAGA
ii_seq_6250864_x5294	435.785	-5.29412	1.47745e-22	CrCr_C	TCGTCTCCACACTTAGATC
ii_seq_5884041_x6569	512.456	-5.59075	3.28306e-22	CrCr_C	TCGATAAGCTGTGTATTTA
ii_seq_5678248_x7511	635.825	-4.91693	2.29196e-21	CrCr_C	TCGTCTCCACACTTAGATCG
ii_seq_3736014_x24077	1717.02	-5.07991	4.42018e-21	CrCr_C	AGTTGTCTGCATCCCCCCA
ii_seq_6090275_x5845	521.61	-5.12992	2.69564e-20	CrCr_C	TGCATCCCCCCAGCCAGTAG
ii_seq_6119375_x5662	470.617	-5.46502	1.66598e-19	CrCr_C	TAAGCTGTGTATTTAACT
ii_seq_5795244_x7171	630.27	-4.88976	1.66598e-19	CrCr_C	TCTGCATCCCCCCAGCCAGT
ii_seq_7711640_x1581	123.37	-5.20515	3.41394e-19	CrCr_C	CCTGGTTGAGCTGAGGAA
ii_seq_6602042_x3995	342.864	-4.70922	4.8742e-19	CrCr_C	CCTCAGCTCGACCAGGCA
ii_seq_3433073_x30621	2521.5	-4.70326	6.05952e-19	CrCr_C	TAAGCTGTGTATTTAACTAC
ii_seq_7144142_x2611	223.644	-4.8892	6.16467e-19	CrCr_C	CGATCTAAGTGTGGAGACGA
ii_seq_5494769_x8486	662.093	-5.34886	7.02279e-19	CrCr_C	TCCACACTTAGATCGTATC
ii_seq_7416152_x2040	163.723	-4.79184	1.24251e-18	CrCr_C	GCCAGTAGTTAAATACACA
ii_seq_2717669_x52462	4193.46	-4.61634	1.24251e-18	CrCr_C	TCCACACTTAGATCGTATCG
ii_seq_6545178_x4125	268.424	-4.22287	1.24251e-18	CrCr_C	TTGAGCTGAGGAAGGGAGATA
ii_seq_8151861_x1124	103.123	-5.74175	1.56559e-18	CrCr_C	CGTATCGATAAGCTGTGTA
ii_seq_3783898_x23657	1947.95	-4.91362	1.86341e-18	CrCr_C	TGGGGGGATGCAGACAAC
ii_seq_7670115_x1617	115.541	-6.01781	2.00586e-18	CrCr_C	TGCTTATCGTCTCCACACT
ii_seq_5569051_x8026	662.254	-4.55366	2.00586e-18	CrCr_C	TGTGTATTTAACTACTGGC
ii_seq_7202780_x2502	197.612	-4.90421	2.32691e-18	CrCr_C	TAAATACACAGCTTATCGA
ii_seq_5616613_x7841	647.177	-4.87017	2.68122e-18	CrCr_C	GTTGTCTGCATCCCCCCA
ii_seq_7342040_x2193	176.35	-4.52278	3.10271e-18	CrCr_C	TAACTATCTCCCTTCCTCAG
ii_seq_7822841_x1465	98.1969	-6.16479	4.06807e-18	CrCr_C	TATCTCCCTTCCTCAGCTC
ii_seq_7130960_x2653	210.979	-5.93985	5.51367e-18	CrCr_C	TGCATCCCCCCAGCCAGTA
ii_seq_7665250_x1626	140.765	-4.5615	6.90636e-18	CrCr_C	TGTCTGCATCCCCCCAGC
ii_seq_4474422_x15901	1077	-4.56289	6.90636e-18	CrCr_C	TTGCTTATCGTCTCCACACT
ii_seq_2020379_x78758	6117.61	-4.61509	6.92054e-18	CrCr_C	TACGATCTAAGTGTGGAGA
ii_seq_5038460_x11289	927.072	-4.04324	9.62667e-18	CrCr_C	TACACAGCTTATCGATACGAT
ii_seq_6962303_x3040	248.352	-4.54942	9.62667e-18	CrCr_C	TGCCTGGTTGAGCTGAGGAA
ii_seq_7412060_x2048	190.428	-5.30153	9.62667e-18	CrCr_C	TGTATTTAACTACTGGCT
ii_seq_5632282_x7804	621.842	-4.57819	1.02691e-17	CrCr_C	CAGACAACTGCCTGGTTGA
ii_seq_7979998_x1301	112.28	-4.83093	1.32984e-17	CrCr_C	CTGCCTGGTTGAGCTGAGGA
ii_seq_7582479_x1769	150.432	-5.02979	1.32984e-17	CrCr_C	TCTAAGTGTGGAGACGATA
ii_seq_7444249_x1978	128.464	-4.38155	1.52916e-17	CrCr_C	TGAGCTGAGGAAGGGAGATA
ii_seq_7877454_x1408	117.571	-5.33459	1.85365e-17	CrCr_C	AGTTAAATACACAGCTTA
ii_seq_6164121_x5519	418.875	-4.54001	1.97578e-17	CrCr_C	TCGATAAGCTGTGTATTTAA
ii_seq_6261410_x5247	352.504	-4.58184	2.28023e-17	CrCr_C	AGTGTGGAGACGATAAGCAA
ii_seq_6024008_x6105	469.024	-4.53153	2.36067e-17	CrCr_C	TACACAGCTTATCGATACGA
ii_seq_4003228_x20740	1596.58	-4.55386	2.43903e-17	CrCr_C	TCTCCACACTTAGATCGTA
ii_seq_4945324_x11968	854.824	-4.78372	2.57003e-17	CrCr_C	TCGTATCGATAAGCTGTGTA
ii_seq_3961097_x21134	1675.8	-4.40019	4.12655e-17	CrCr_C	CGATACGATCTAAGTGTGGA
ii_seq_5670683_x7565	619.187	-4.72253	5.77053e-17	CrCr_C	GTAGTTAAATACACAGCTTA
ii_seq_6308331_x5163	451.865	-4.84989	1.2443e-16	CrCr_C	TATCGTCTCCACACTTAGA
ii_seq_6854364_x3283	264.308	-4.97542	1.36894e-16	CrCr_C	AGCTTATCGATACGATCTA
ii_seq_5640086_x7804	601.62	-4.89097	1.63418e-16	CrCr_C	TAGATCGTATCGATAAGCT
ii_seq_7258355_x2330	173.636	-5.11062	1.80989e-16	CrCr_C	AGTTAGCACCAATATTCAA
ii_seq_6107781_x5798	499.469	-5.32549	1.86868e-16	CrCr_C	AAGCTGTGTATTTAACTACT
ii_seq_5094284_x10991	775.724	-4.78299	2.65428e-16	CrCr_C	TACGATCTAAGTGTGGAG
ii_seq_7544875_x1814	144.229	-5.63575	3.16569e-16	CrCr_C	GATCTAAGTGTGGAGACGA
ii_seq_5936129_x6435	461.79	-4.79761	3.31067e-16	CrCr_C	TTAGATCGTATCGATAAGC
ii_seq_8225921_x1062	89.252	-5.63757	3.69057e-16	CrCr_C	TCTGCATCCCCCCAGCCAG
ii_seq_6663916_x3776	301.708	-3.95011	3.93043e-16	CrCr_C	ATCGTATCGATAAGCTGTGTA
ii_seq_8445446_x872	72.4806	-5.56842	6.3625e-16	CrCr_C	AACTGCCTGGTTGAGCTGA
ii_seq_6773599_x3454	263.642	-4.59276	6.87193e-16	CrCr_C	GAGATAGTTAGCACCAATA
ii_seq_8382271_x926	71.8159	-5.70238	9.36532e-16	CrCr_C	TACTGGCTGGGGGGATGCA
ii_seq_6153039_x5546	383.978	-4.30371	1.05141e-15	CrCr_C	GCCTGGTTGAGCTGAGGAA
ii_seq_7507958_x1870	162.947	-5.29677	1.36327e-15	CrCr_C	AAGCTGTGTATTTAACTAC
ii_seq_1090631_x125592	9926.03	-3.97521	1.46588e-15	CrCr_C	TGGGGGGATGCAGACAACTG
ii_seq_7452148_x1970	142.441	-4.37853	1.74241e-15	CrCr_C	TGTTGCTTATCGTCTCCACA
ii_seq_8504129_x831	79.1413	-5.84888	2.01384e-15	CrCr_C	TGCATCCCCCCAGCCAGT
ii_seq_7814027_x1470	123.372	-5.14739	2.18471e-15	CrCr_C	AGTAGTTAAATACACAGCTT
ii_seq_7265342_x2325	209.003	-5.0932	2.29451e-15	CrCr_C	ACTGGCTGGGGGGATGCAGA
ii_seq_4698874_x13921	1135.42	-4.20165	2.51515e-15	CrCr_C	TTCCTCAGCTCGACCAGGCA
ii_seq_2770131_x51521	4146.46	-4.11694	2.84202e-15	CrCr_C	TAAGCTGTGTATTTAACTACT
ii_seq_8554027_x803	69.7617	-5.15767	3.3741e-15	CrCr_C	TAGCACCAATATTCAAGATA
ii_seq_5999456_x6156	353.337	-3.70641	3.51573e-15	CrCr_C	TGGTTGAGCTGAGGAAGGGA
ii_seq_3939767_x21330	1573.63	-3.87272	3.58221e-15	CrCr_C	TCGTCTCCACACTTAGATCGT
ii_seq_6741717_x3593	305.71	-5.32583	4.8105e-15	CrCr_C	ACACTTAGATCGTATCGA
ii_seq_6847780_x3298	292.192	-4.25881	4.83369e-15	CrCr_C	TGTCTGCATCCCCCCAGCC
ii_seq_7151964_x2601	194.024	-4.72387	6.6414e-15	CrCr_C	GCTTATCGATACGATCTAA
ii_seq_4726586_x13560	1130.37	-5.54913	7.3399e-15	CrCr_C	TCGATACGATCTAAGTGT
ii_seq_7788783_x1496	117.978	-4.40294	8.7684e-15	CrCr_C	TTAAATACACAGCTTATCGA
ii_seq_8692615_x705	59.535	-4.91931	9.64124e-15	CrCr_C	CTGAGGAAGGGAGATAGTTA
ii_seq_5766469_x7213	530.759	-3.89611	1.31802e-14	CrCr_C	ACGATCTAAGTGTGGAGACGA
ii_seq_7940408_x1333	113.23	-5.67948	1.3835e-14	CrCr_C	GTTAGCACCAATATTCAA
ii_seq_7827235_x1460	107.97	-4.67689	1.3835e-14	CrCr_C	TATCGTCTCCACACTTAGAT
ii_seq_4845288_x12912	1049.83	-4.03392	1.94724e-14	CrCr_C	AGTAGTTAAATACACAGCTTA
ii_seq_7059852_x2822	202.321	-4.82015	2.01905e-14	CrCr_C	CTCCACACTTAGATCGTA
ii_seq_8172994_x1099	94.3507	-6.10144	2.31208e-14	CrCr_C	TCCACACTTAGATCGTAT
ii_seq_6338732_x4990	354.39	-4.02437	2.37321e-14	CrCr_C	TCGTATCGATAAGCTGTGTAT
ii_seq_8805297_x636	58.5323	-5.1264	2.86745e-14	CrCr_C	AGCCAGTAGTTAAATACA
ii_seq_7593015_x1742	124.199	-4.33156	3.03999e-14	CrCr_C	TTGCTTATCGTCTCCACAC
ii_seq_7594757_x1737	118.509	-4.53821	3.98594e-14	CrCr_C	TGTATTTAACTACTGGCTG
ii_seq_3918186_x21581	1587.67	-4.55059	4.31622e-14	CrCr_C	AAGCTGTGTATTTAACTACTG
ii_seq_6557518_x4091	311.068	-3.72834	4.31622e-14	CrCr_C	TATCGTCTCCACACTTAGATC
ii_seq_5987086_x6186	505.552	-4.8346	4.75145e-14	CrCr_C	TTATCGATACGATCTAAGT
ii_seq_8114126_x1160	82.214	-4.66052	4.99545e-14	CrCr_C	TGTGGAGACGATAAGCAACA
ii_seq_7702139_x1585	136.846	-4.31476	5.50523e-14	CrCr_C	TTATCGTCTCCACACTTAG
ii_seq_6598043_x3999	332.803	-4.0667	6.01604e-14	CrCr_C	TCTGCATCCCCCCAGCCAGTA
ii_seq_4819406_x12963	976.568	-4.62967	6.18527e-14	CrCr_C	TATCGATACGATCTAAGTGT
ii_seq_3760091_x23807	1603.09	-3.61983	7.05448e-14	CrCr_C	TACGATCTAAGTGTGGAGAC
ii_seq_3008842_x41730	3279.65	-3.91696	8.42946e-14	CrCr_C	CAGTTGTCTGCATCCCCCCA
ii_seq_7065475_x2782	252.938	-4.0724	9.13616e-14	CrCr_C	TTGGTGCTAACTATCTCCCT
ii_seq_7283834_x2296	172.134	-3.85745	1.10972e-13	CrCr_C	TATTTAACTACTGGCTGGG
ii_seq_8521495_x821	56.3888	-5.07415	1.10972e-13	CrCr_C	TGCCTGGTTGAGCTGAGGA
ii_seq_6553419_x4099	325.54	-4.70071	1.31957e-13	CrCr_C	GATACGATCTAAGTGTGGA
ii_seq_7880269_x1406	136.559	-4.51802	1.52546e-13	CrCr_C	TGTCTGCATCCCCCCAGCCA
ii_seq_7492895_x1905	168.268	-4.87472	1.99236e-13	CrCr_C	CTACTGGCTGGGGGGATGCA
ii_seq_6759629_x3525	265.564	-4.56532	2.7976e-13	CrCr_C	ACACTTAGATCGTATCGATA
ii_seq_7596494_x1734	122.766	-3.87901	2.93444e-13	CrCr_C	ATACACAGCTTATCGATACGA
ii_seq_7713221_x1581	133.686	-4.85681	3.99941e-13	CrCr_C	ACTTAGATCGTATCGATAA
ii_seq_7269981_x2313	189.622	-3.99402	4.28169e-13	CrCr_C	TAAATACACAGCTTATCGAT
ii_seq_8209881_x1074	90.3707	-4.94135	4.81682e-13	CrCr_C	TATCGTCTCCACACTTAG
ii_seq_6186161_x5462	394.121	-4.51967	5.01653e-13	CrCr_C	CAGTAGTTAAATACACAGCTT
ii_seq_3238951_x33655	2299.2	-4.03462	5.01653e-13	CrCr_C	TTAGATCGTATCGATAAGCT
ii_seq_4740146_x13446	922.796	-4.0813	5.12463e-13	CrCr_C	AGCTTATCGATACGATCTAA
ii_seq_5961837_x6348	436.689	-3.66462	7.12675e-13	CrCr_C	GTCTCCACACTTAGATCGTA
ii_seq_8221661_x1067	76.5388	-4.3047	8.16584e-13	CrCr_C	GCTTATCGTCTCCACACTTA
ii_seq_8122230_x1154	96.986	-4.27563	1.03909e-12	CrCr_C	TCTAAGTGTGGAGACGATAA
ii_seq_8372012_x936	82.917	-4.16705	1.83025e-12	CrCr_C	AGGGAGATAGTTAGCACCAA
ii_seq_8925247_x569	46.6387	-5.59305	1.84132e-12	CrCr_C	GCCTGGTTGAGCTGAGGA
ii_seq_7775218_x1514	102.05	-5.82944	1.93876e-12	CrCr_C	TTGCTTATCGTCTCCACA
ii_seq_6368313_x4783	360.831	-3.51127	1.9872e-12	CrCr_C	GTTAAATACACAGCTTATCGA
ii_seq_7642187_x1662	120.515	-3.66672	2.46335e-12	CrCr_C	TGCATCCCCCCAGCCAGTAGT
ii_seq_8293262_x1009	59.4849	5.59219	2.47638e-12	CrBc_C	GGTAAAACTAACCTGTCTCACGACGGTCTAAC
ii_seq_8133726_x1142	96.866	-3.87978	2.68524e-12	CrCr_C	TTGTCTGCATCCCCCCAGC
ii_seq_4084286_x19319	1464.17	-3.56211	3.46958e-12	CrCr_C	TCGATAAGCTGTGTATTTAAC
ii_seq_3982231_x20997	1715.44	-3.45863	3.7658e-12	CrCr_C	TGTGTATTTAACTACTGGCT
ii_seq_7359513_x2171	146.267	-3.46809	4.24043e-12	CrCr_C	ATAGCGACAATGTACTTCGCCTTTGGTAACTG
ii_seq_5802415_x7056	574.286	-3.4753	4.39847e-12	CrCr_C	AGCCAGTAGTTAAATACACA
ii_seq_7352976_x2183	171.696	-4.22648	6.19979e-12	CrCr_C	TAAGCTGTGTATTTAACTA
ii_seq_6912437_x3186	225.564	-4.15926	7.86791e-12	CrCr_C	TAAGTGTGGAGACGATAAGC
ii_seq_8962103_x549	49.6962	-4.64642	8.65214e-12	CrCr_C	GCTGGGGGGATGCAGACA
ii_seq_8600552_x774	60.4391	-4.48413	1.51582e-11	CrCr_C	TCGGTGTTCATTGTCTTGAA
ii_seq_8787405_x642	52.1488	-4.72577	2.13715e-11	CrCr_C	TTGGTGCTAACTATCTCCC
ii_seq_7951061_x1330	64.7447	6.30104	2.29929e-11	CrBc_C	CCGTGGTAATTCTAGAGCTAATACATGCTA
ii_seq_8843992_x613	49.3646	-6.4984	2.82551e-11	CrCr_C	AGCTTCAGTATCACTATCTA
ii_seq_8689789_x707	57.8531	-4.50547	4.04511e-11	CrCr_C	TTCGGTGTTCATTGTCTTGAA
ii_seq_8929226_x567	40.8577	-5.02272	4.04867e-11	CrCr_C	TAGTTAAATACACAGCTTA
ii_seq_8082369_x1194	88.0273	-4.36319	5.96903e-11	CrCr_C	TGCCAGATACTTATTGGGC
ii_seq_8928091_x568	56.9195	4.12367	6.22001e-11	CrBc_C	AGGAGTGGGACCTTCCATCGA
ii_seq_8562853_x800	57.5819	-5.10612	6.73456e-11	CrCr_C	AGCCAACAAAATTAATGAA
ii_seq_7539414_x1827	130.246	-3.72047	6.73456e-11	CrCr_C	TCCTCAGCTCGACCAGGCA
ii_seq_6902838_x3203	239.274	-3.31657	8.35952e-11	CrCr_C	TACGATCTAAGTGTGGAGACGA
ii_seq_8561252_x801	63.6215	-3.96263	8.56078e-11	CrCr_C	ATCGATAAGCTGTGTATTTA
ii_seq_9026623_x517	35.7589	-5.42519	1.00738e-10	CrCr_C	GAGCTGAGGAAGGGAGATA
ii_seq_7939075_x1333	102.577	-3.67956	1.01904e-10	CrCr_C	GATCTAAGTGTGGAGACGATA
ii_seq_9141209_x471	41.9517	-5.23624	1.23076e-10	CrCr_C	GTAGTTAAATACACAGCTT
ii_seq_6503192_x4247	249.704	-3.72474	1.55365e-10	CrCr_C	CCTTCCTCAGCTCGACCA
ii_seq_7319995_x2219	147.479	-3.1942	1.61064e-10	CrCr_C	AGCGACAATGTACTTCGCCTTTGGTAACTG
ii_seq_7643849_x1662	150.257	-3.6848	1.68181e-10	CrCr_C	TTGTCTGCATCCCCCCAGCC
ii_seq_8584988_x780	61.1982	-3.68999	1.88759e-10	CrCr_C	CCCAGCCAGTAGTTAAATA
ii_seq_7537587_x1827	148.972	-3.8627	1.91608e-10	CrCr_C	TTGTGTTTGAGATTAAAAC
ii_seq_8226983_x1061	94.8918	3.51052	2.32497e-10	CrBc_C	ACATACGACCATACCCAGAAGAGA
ii_seq_7370327_x2147	138.899	-4.15199	2.78414e-10	CrCr_C	TCGTATCGATAAGCTGTGT
ii_seq_7628827_x1676	117.997	-4.26245	2.901e-10	CrCr_C	TATCGATAAGCTGTGTATTTA
ii_seq_8675564_x716	58.0843	-5.11172	2.98963e-10	CrCr_C	TATCGATACGATCTAAGT
ii_seq_7782781_x1510	127.298	-3.70434	3.13579e-10	CrCr_C	TACTGGCTGGGGGGATGCAGA
ii_seq_8177384_x1091	96.3718	-3.90076	3.29057e-10	CrCr_C	GGCTGGGGGGATGCAGACA
ii_seq_9294159_x408	39.1517	-4.07427	3.34911e-10	CrCr_C	TGGCTGGGGGGATGCAGAC
ii_seq_5759256_x7213	537.94	-3.23986	3.43537e-10	CrCr_C	TCGTCTCCACACTTAGATCGTA
ii_seq_8901031_x585	56.3833	-4.14195	3.75864e-10	CrCr_C	TGGCTGGGGGGATGCAGACA
ii_seq_8769906_x653	50.4909	-4.78648	3.98735e-10	CrCr_C	TATCGATAAGCTGTGTATTT
ii_seq_7638858_x1666	133.454	-3.39254	4.80997e-10	CrCr_C	TGTCTGCATCCCCCCAGCCAG
ii_seq_9087686_x492	38.6327	-5.81341	5.27158e-10	CrCr_C	AGTGTGGAGACGATAAGCA
ii_seq_9283497_x412	35.4048	-4.02104	5.43734e-10	CrCr_C	GCTGGGGGGATGCAGACAA
ii_seq_8661149_x725	53.4925	-4.0675	6.41554e-10	CrCr_C	TTATCGTCTCCACACTTAGAT
ii_seq_8930359_x565	39.2283	-4.17911	6.83324e-10	CrCr_C	ACTACTGGCTGGGGGGATGCA
ii_seq_9046151_x509	41.3047	-6.2391	8.09703e-10	CrCr_C	AGCTGTGTATTTAACTACTG
ii_seq_9170031_x458	43.439	-5.71553	8.92751e-10	CrCr_C	ATACGATCTAAGTGTGGA
ii_seq_7894254_x1388	105.724	-3.36249	1.05207e-09	CrCr_C	TGCTTATCGTCTCCACACTTAG
ii_seq_9214952_x440	37.7753	-5.28558	1.20923e-09	CrCr_C	TAGATCGTATCGATAAGC
ii_seq_8987608_x536	37.6135	-5.27248	1.85618e-09	CrCr_C	TGTGGAGACGATAAGCAA
ii_seq_9005701_x528	45.5396	-4.21531	2.18137e-09	CrCr_C	CTAAGTGTGGAGACGATAA
ii_seq_8946633_x556	42.3711	-4.91769	3.14741e-09	CrCr_C	TCGATAAGCTGTGTATTT
ii_seq_5910241_x6523	465.355	-3.35676	3.62737e-09	CrCr_C	TCGATACGATCTAAGTGTGGA
ii_seq_8351205_x956	68.7741	-3.97856	3.70972e-09	CrCr_C	TCGATACGATCTAAGTGTG
ii_seq_9401472_x370	31.2861	-4.79393	4.69429e-09	CrCr_C	CTAAGTGTGGAGACGATA
ii_seq_4376065_x16911	1203.73	-2.81502	4.7476e-09	CrCr_C	TCGATAAGCTGTGTATTTAACT
ii_seq_9502426_x337	28.7769	-5.70023	5.71871e-09	CrCr_C	CTGGCTGGGGGGATGCAGA
ii_seq_9416871_x364	30.2807	-5.4441	5.79998e-09	CrCr_C	CGTGCTTGGGCTTATGCAGTCGAT
ii_seq_8943289_x558	43.1459	-3.88189	5.79998e-09	CrCr_C	GTGTGGAGACGATAAGCAA
ii_seq_6918785_x3158	215.783	-3.66322	8.12229e-09	CrCr_C	CAGTAGTTAAATACACAGCTTA
ii_seq_6207961_x5412	442.985	-3.01548	8.30644e-09	CrCr_C	GTGTGTGTATTCAATCTCA
ii_seq_7611990_x1693	104.755	-3.57594	9.49538e-09	CrCr_C	TTGCTTATCGTCTCCACACTT
ii_seq_8376690_x934	66.9336	-4.29293	9.82314e-09	CrCr_C	TCGTATCGATAAGCTGTG
ii_seq_8371075_x937	50.3193	6.36237	9.89822e-09	CrBc_C	AACCGTGGTAATTCTAGAGCTAATACATGCTA
ii_seq_9164058_x461	35.67	-4.14655	1.02002e-08	CrCr_C	CTAAGTGTGGAGACGATAAGCA
ii_seq_8108309_x1164	88.3667	-3.32536	1.08562e-08	CrCr_C	CACACTTAGATCGTATCGA
ii_seq_6549303_x4116	289.355	-2.85321	1.12309e-08	CrCr_C	AGTTAAATACACAGCTTATCGA
ii_seq_9577545_x318	25.5267	-4.48177	1.15371e-08	CrCr_C	TAGTTTCGGGCAGCTTTGAA
ii_seq_8506620_x830	44.605	-3.39574	1.31466e-08	CrCr_C	CTCCCTGCTCTGGGTCTCGGCGCC
ii_seq_4969084_x11731	860.453	-3.34469	1.35173e-08	CrCr_C	TTATCGATACGATCTAAGTGT
ii_seq_8901616_x585	50.382	-3.7062	1.76515e-08	CrCr_C	GGCTGGGGGGATGCAGACAA
ii_seq_9749503_x272	27.183	-5.61431	1.78692e-08	CrCr_C	ACTGGCTGGGGGGATGCA
ii_seq_8602100_x773	54.4089	-3.26562	1.81089e-08	CrCr_C	GGATGGAAGACTGGTTCGA
ii_seq_7079360_x2769	191.253	-3.48178	1.89264e-08	CrCr_C	TAATTGTGTTTGAGATTAAA
ii_seq_8827933_x622	36.1308	-4.16104	2.36594e-08	CrCr_C	CCAGCACAAAGATGATTAGCAAGTCCAGACAG
ii_seq_7490982_x1913	122.759	-3.00078	2.36594e-08	CrCr_C	CTGGTTGAGCTGAGGAAGGGA
ii_seq_4537518_x15637	1114.94	-3.38359	2.41524e-08	CrCr_C	TCCACACTTAGATCGTATCGA
ii_seq_4896428_x12296	837.594	-3.54943	2.81293e-08	CrCr_C	TAAGCTGTGTATTTAACTACTG
ii_seq_6953137_x3059	221.132	-3.31405	2.83245e-08	CrCr_C	ACACTTAGATCGTATCGATAA
ii_seq_7931055_x1339	90.0675	-3.12404	2.96003e-08	CrCr_C	TAGCGACAATGTACTTCGCCTTTGGTAACTG
ii_seq_9366093_x383	28.519	-5.69736	3.11542e-08	CrCr_C	TAACTATCTCCCTTCCTCA
ii_seq_8339664_x968	68.2802	-3.39391	3.19564e-08	CrCr_C	TTATCGTCTCCACACTTAGATC
ii_seq_8656056_x729	50.2094	-3.96994	4.09545e-08	CrCr_C	ACACAGCTTATCGATACGA
ii_seq_8664772_x724	62.6957	-3.45041	4.17077e-08	CrCr_C	CTCCCTGCTCTGGGTCTCGGCGCCA
ii_seq_7591270_x1745	119.559	-2.94088	4.38616e-08	CrCr_C	TTGCTTATCGTCTCCACACTTAG
ii_seq_9197184_x447	34.6091	-4.21614	4.83362e-08	CrCr_C	ATCTAAGTGTGGAGACGATA
ii_seq_9793803_x262	27.853	-5.64927	5.15971e-08	CrCr_C	CGTGCTTGGGCTTATGCAGTCGA
ii_seq_9298630_x405	31.4233	-4.46355	5.17004e-08	CrCr_C	TTCCTCAGCTCGACCAGGC
ii_seq_8713550_x692	52.6855	-3.25702	5.43062e-08	CrCr_C	CCCTGCTCTGGGTCTCGGCGCCA
ii_seq_7834523_x1452	117.676	3.24535	6.29694e-08	CrBc_C	ACATACGACCATACCCAGAAGAGAA
ii_seq_8854983_x609	41.2162	-3.9836	7.13283e-08	CrCr_C	CAGCCAGTAGTTAAATACA
ii_seq_7928370_x1344	96.0345	-2.7222	7.80486e-08	CrCr_C	AACTCAGATCACCAGCAATG
ii_seq_9722485_x279	22.66	-4.30381	7.85469e-08	CrCr_C	TGCTAACTATCTCCCTTCCT
ii_seq_9724159_x279	23.2554	-4.78339	7.85469e-08	CrCr_C	TTGGTGCTAACTATCTCC
ii_seq_8181748_x1090	91.3552	-3.12252	7.98945e-08	CrCr_C	TAAATACACAGCTTATCGATAC
ii_seq_8615147_x762	40.082	6.03052	8.43559e-08	CrBc_C	ACCGTGGTAATTCTAGAGCTAATACATGCTA
ii_seq_9958581_x226	24.0965	-5.10185	8.44951e-08	CrCr_C	CCGCGGGTTGGGGTCTCACCG
ii_seq_7522864_x1850	129.175	-3.54758	9.30707e-08	CrCr_C	TAAATACACAGCTTATCGATA
ii_seq_9738273_x275	24.8141	-5.4811	1.01403e-07	CrCr_C	CGTGCTTGGGCTTATGCAGTCGATT
ii_seq_5380251_x9010	655.788	-2.66187	1.36927e-07	CrCr_C	TACACAGCTTATCGATACGATC
ii_seq_8560450_x802	32.9008	4.77696	1.37474e-07	CrBc_C	CCGTGGTAATTCTAGAGCTAATACATGCTAA
ii_seq_8946077_x556	43.9389	-3.55614	1.37474e-07	CrCr_C	GTTTTAATCTCAAACACAA
ii_seq_8645821_x734	45.0487	-4.11846	1.59922e-07	CrCr_C	CACTTAGATCGTATCGATAAG
ii_seq_9118354_x480	31.1916	-4.62008	1.69314e-07	CrCr_C	TTAGATCGTATCGATAAGCTG
ii_seq_8814789_x630	40.6975	-3.87247	1.77033e-07	CrCr_C	TGCTTATCGTCTCCACACTT
ii_seq_8420614_x900	62.6312	-4.18897	2.06458e-07	CrCr_C	TAGATCGTATCGATAAGCTG
ii_seq_5287800_x9460	711.136	-2.79228	2.09595e-07	CrCr_C	GATACGATCTAAGTGTGGAGA
ii_seq_9502089_x337	23.1843	-4.33731	2.51456e-07	CrCr_C	GATCTAAGTGTGGAGACGATAA
ii_seq_8407058_x908	58.1398	-3.12089	2.51456e-07	CrCr_C	TAGTAGAATTGGCTCTGAC
ii_seq_8012164_x1270	85.1092	-3.70798	2.83888e-07	CrCr_C	TCAAACACAATTAGCGGT
ii_seq_9290890_x409	38.5334	-3.03838	3.28147e-07	CrCr_C	TACGACCATACCCACTCGA
ii_seq_8482340_x845	63.4271	-3.18644	3.28147e-07	CrCr_C	TCGTGATTATTCCTATTTTTG
ii_seq_4342218_x16933	1184.11	-2.71388	3.29327e-07	CrCr_C	TACGATCTAAGTGTGGAGACG
ii_seq_6986518_x2989	218.119	-2.6047	3.30405e-07	CrCr_C	GATCGTATCGATAAGCTGTGTA
ii_seq_8913796_x576	47.9302	-2.91979	3.49588e-07	CrCr_C	TAAATACACAGCTTATCGATACG
ii_seq_9083248_x494	30.4344	-3.90303	3.693e-07	CrCr_C	TGCTTATCGTCTCCACACTTA
ii_seq_9274805_x416	28.6702	-4.32985	3.69374e-07	CrCr_C	GTCTTGAATGTTGGTGCTA
ii_seq_8033627_x1251	89.4116	2.71625	3.69374e-07	CrBc_C	TCCTGGTAGGTATGGTCGTATGT
ii_seq_9663249_x294	23.7615	-3.88289	3.70932e-07	CrCr_C	TGTGGAGACGATAAGCAAC
ii_seq_9089162_x492	33.7274	-5.94109	3.78771e-07	CrCr_C	TGGTCTTGGCGAAATGGAC
ii_seq_8867102_x604	50.2134	-3.13684	3.82761e-07	CrCr_C	CTGCCTGGTTGAGCTGAGGAA
ii_seq_9310332_x402	36.5517	-3.26096	3.82821e-07	CrCr_C	GTATCGATAAGCTGTGTATTTA
ii_seq_9094564_x490	33.5191	-3.38807	4.10793e-07	CrCr_C	TAGTGTAGTAGAATTGGC
ii_seq_8998816_x531	36.5873	-3.00846	4.10793e-07	CrCr_C	TGTATTTAACTACTGGCTGG
ii_seq_8785476_x643	28.6864	5.54344	4.14699e-07	CrBc_C	ACCGTGGTAATTCTAGAGCTAATACATGCTAA
ii_seq_8520673_x822	58.5439	-2.81749	4.2579e-07	CrCr_C	TAACTATCTCCCTTCCTCAGC
ii_seq_9548222_x326	31.2828	-3.72637	4.35101e-07	CrCr_C	TCTGAGCCGTTGGCAGCAC
ii_seq_8300320_x1006	77.7658	-3.14022	4.46217e-07	CrCr_C	TCCATCGAACTCACCTCTTGC
ii_seq_9830703_x254	21.1135	-4.40215	4.46856e-07	CrCr_C	TTCCTCAGCTCGACCAGGCAGT
ii_seq_9221539_x438	31.3349	-3.2115	4.6086e-07	CrCr_C	TTCGGGTTACTGGTGCTG
ii_seq_6532709_x4166	302.248	-2.68946	5.14138e-07	CrCr_C	CGTCTCCACACTTAGATCGTA
ii_seq_7717960_x1574	87.128	-2.52778	5.35542e-07	CrCr_C	TGGATGGAAGACTGGTTCGA
ii_seq_5708080_x7404	483.69	-2.62739	5.43434e-07	CrCr_C	TCAAACACAATTAGCGGTC
ii_seq_9904088_x238	18.9554	-4.22535	5.84863e-07	CrCr_C	TTTAACTACTGGCTGGGG
ii_seq_9994124_x218	19.7437	-4.28326	5.97383e-07	CrCr_C	GATAAGCTGTGTATTTAACTAC
ii_seq_10017512_x215	19.5671	-5.13554	6.02352e-07	CrCr_C	TAAGTGTGGAGACGATAAG
ii_seq_10169646_x187	19.7373	-5.13877	6.14972e-07	CrCr_C	TTGTCTGCATCCCCCCAG
ii_seq_9448814_x354	22.0873	-3.76857	6.39254e-07	CrCr_C	TAGATCGTATCGATAAGCTGT
ii_seq_9014648_x524	33.1582	-3.63972	7.07633e-07	CrCr_C	AAGTGTGGAGACGATAAGCAA
ii_seq_8939371_x561	43.0552	-2.96421	7.80816e-07	CrCr_C	CTGGCTGGGGGGATGCAGACA
ii_seq_9793017_x262	20.6944	-5.22007	7.87458e-07	CrCr_C	TCGTCTCCACACTTAGAT
ii_seq_6667692_x3768	222.369	-2.50648	7.95192e-07	CrCr_C	ATGCAGAGACAGGAGAGCA
ii_seq_7694200_x1592	96.8461	2.86124	8.24219e-07	CrBc_C	TGACTATGGCTCATGAACACCCG
ii_seq_7164850_x2553	180.976	-2.85592	8.24471e-07	CrCr_C	TCTCCACACTTAGATCGTATC
ii_seq_9618472_x306	22.1082	-3.77465	8.27061e-07	CrCr_C	TATCTGATGGATTTGGTTTCTCGATGGGATA
ii_seq_10010624_x216	18.6612	-4.44414	9.64924e-07	CrCr_C	TCCCCCCAGCCAGTAGTTAAA
ii_seq_7966918_x1316	60.9725	3.17636	1.04303e-06	CrBc_C	TCGAACGCCTTCAACCCGGA
ii_seq_9818444_x257	20.2058	-4.1212	1.05265e-06	CrCr_C	ATCTAAGTGTGGAGACGATAA
ii_seq_9924152_x234	20.4328	-4.142	1.06925e-06	CrCr_C	TTCTCCCTGCTCTGGGTCTCGGCGCCA
ii_seq_8939932_x561	34.7266	3.49684	1.10017e-06	CrBc_C	TTTGAAATGACGCTCAGA
ii_seq_9307115_x403	28.4834	-3.29816	1.29323e-06	CrCr_C	TTTTCCCTCTGTGGAACCCTATGCCC
ii_seq_6637145_x3862	496.064	-3.87902	1.3298e-06	CrCr_C	ACATACAACAGCAGGTATT
ii_seq_7450177_x1971	136.376	-3.06989	1.38204e-06	CrCr_C	TAGAATTGGCTCTGACATGG
ii_seq_8326029_x977	75.536	-3.13063	1.42378e-06	CrCr_C	TAGTTAGCACCAACATTCAAG
ii_seq_10043399_x210	27.4854	5.47974	1.53393e-06	CrBc_C	AGCCTTCTCGAACAGGGG
ii_seq_6507439_x4231	317.236	-2.45859	1.61114e-06	CrCr_C	TAAGCTGTGTATTTAACTACTGG
ii_seq_8740757_x670	52.655	-3.6122	1.63246e-06	CrCr_C	AGCCAACAAAATTAATGAAA
ii_seq_9204319_x445	29.2907	-3.83156	1.66148e-06	CrCr_C	ACCGCTAATTGTGTTTGA
ii_seq_9278953_x414	29.5293	-3.84384	1.83389e-06	CrCr_C	CAGCTTATCGATACGATCTA
ii_seq_8312275_x987	69.7711	-2.60653	1.85257e-06	CrCr_C	GCTCAAGAGGCGAGAACA
ii_seq_9652901_x297	20.4538	-3.65256	1.9477e-06	CrCr_C	TTTAACTACTGGCTGGGGGGA
ii_seq_9437439_x357	24.9783	-4.89438	2.01544e-06	CrCr_C	TGTGTATTTAACTACTGG
ii_seq_9185954_x452	24.7376	-4.10458	2.01544e-06	CrCr_C	TGTTGCTTATCGTCTCCAC
ii_seq_8576352_x789	67.3264	-2.64568	2.01544e-06	CrCr_C	TTGTCTGCATCCCCCCAGCCA
ii_seq_9308724_x402	30.4957	-3.68632	2.06567e-06	CrCr_C	CTTCCTCAGCTCGACCAGGC
ii_seq_6017899_x6109	437.595	-2.44035	2.35842e-06	CrCr_C	CTTCCTCAGCTCGACCAGGCA
ii_seq_8017242_x1265	81.9656	-3.38718	2.40077e-06	CrCr_C	TTATCGATACGATCTAAGTG
ii_seq_5334762_x9220	632.329	-2.40156	2.46526e-06	CrCr_C	TGGGGGGATGCAGACAACTGC
ii_seq_8471305_x852	55.9677	-2.84468	2.46526e-06	CrCr_C	TTCGGGTTACTGGTGCTGA
ii_seq_4253372_x18265	2623.27	-4.20719	2.48042e-06	CrCr_C	ACATACAACAGCGGGTATTCGCT
ii_seq_2099137_x78191	11235.3	-4.21362	2.49114e-06	CrCr_C	AGCGAATACCCGCTGTTGTATGT
ii_seq_10065401_x205	17.4365	-4.62012	2.53239e-06	CrCr_C	AGCACCAATATTCAAGATA
ii_seq_10018157_x215	16.4342	-4.25068	2.6232e-06	CrCr_C	TTGGCGAGGATCTTGACTCG
ii_seq_8517379_x824	62.1129	-2.92609	2.70198e-06	CrCr_C	ACTGCCTGGTTGAGCTGAGGA
ii_seq_9371434_x380	24.6268	-3.682	2.87324e-06	CrCr_C	CACAGCTTATCGATACGA
ii_seq_8392428_x921	66.2051	-3.34019	2.87324e-06	CrCr_C	GATACGATCTAAGTGTGGAG
ii_seq_9502763_x337	27.7101	-3.85894	3.04018e-06	CrCr_C	TCTTTCTAGTAGCCAACAAA
ii_seq_9645748_x299	23.4884	5.2487	3.53805e-06	CrBc_C	ATTCTAGAGCTAATACATGCTA
ii_seq_9228515_x434	29.082	-2.93367	3.54436e-06	CrCr_C	TAGTGGTATAAGATCTAGC
ii_seq_9938982_x230	16.3926	-4.86754	3.55832e-06	CrCr_C	TTAGATCGTATCGATAAG
ii_seq_7776732_x1514	58.7156	-2.96504	3.63509e-06	CrCr_C	CCCTGCTCTGGGTCTCGGCGCC
ii_seq_7708477_x1582	78.7252	-2.86489	3.7456e-06	CrCr_C	CTTCGCCTTTGGTAACTG
ii_seq_8699642_x700	52.0175	-3.06532	3.98317e-06	CrCr_C	GCAGACAACTGCCTGGTTGA
ii_seq_6180665_x5496	281.645	-2.30175	3.98528e-06	CrCr_C	GTGGATGGAAGACTGGTTCGA
ii_seq_8768598_x654	42.8717	-2.73404	4.00606e-06	CrCr_C	ACAATTCCCCAAGCTGGATG
ii_seq_9752495_x271	27.3863	3.987	4.14316e-06	CrBc_C	GGGTAGGCAACTCTACAACCCATCATCACT
ii_seq_8205580_x1076	80.091	-2.59462	4.17416e-06	CrCr_C	CCAGTAGTTAAATACACAGCTTA
ii_seq_7138896_x2628	178.959	-2.56093	4.2652e-06	CrCr_C	TCCACACTTAGATCGTATCGAT
ii_seq_8981699_x538	41.993	-3.24792	4.26564e-06	CrCr_C	TTGCCAGATACTTATTGGGC
ii_seq_7302083_x2257	114.3	-2.61995	4.88201e-06	CrCr_C	CCCTTCCTCAGCTCGACCA
ii_seq_7564690_x1789	99.1706	-2.45871	4.88201e-06	CrCr_C	GTTGAGCTGAGGAAGGGAGATA
ii_seq_10157782_x190	16.9187	-3.84903	4.956e-06	CrCr_C	TCAAGATAATGAACACCGAA
ii_seq_6834520_x3345	125.898	2.8462	5.15367e-06	CrBc_C	TGGATTATCTCCTCAATCAGCGG
ii_seq_9645150_x299	22.6608	-3.54693	6.21354e-06	CrCr_C	TACGATCTAAGTGTGGAGACGAT
ii_seq_9159433_x464	33.8508	-3.27854	6.58631e-06	CrCr_C	CTTGAATGTTGGTGCTAACTA
ii_seq_7175036_x2536	117.2	2.50359	6.69789e-06	CrBc_C	TGGTGCAGACGAATTCTCTGA
ii_seq_7987781_x1293	74.3167	-2.81031	6.92003e-06	CrCr_C	TAGTGTAGTAGAATTGGCT
ii_seq_8742767_x669	44.2644	-3.11341	7.11932e-06	CrCr_C	CACACTTAGATCGTATCGAT
ii_seq_9096524_x489	33.0425	-3.30001	7.20839e-06	CrCr_C	CTCTAATCGCCTGAGGATGTGACAAAACG
ii_seq_3687063_x24769	3348.79	-3.71026	7.2269e-06	CrCr_C	GACGACCAGCGAATACCTGCTGTTGTATGT
ii_seq_7311070_x2236	272.473	-3.58331	7.44274e-06	CrCr_C	GACGACCAGCGAATACCCGCTGTTGTATGT
ii_seq_8311288_x987	59.3967	-2.68773	7.51276e-06	CrCr_C	TCGATAAGCTGTGTATTTAACTAC
ii_seq_10097218_x200	15.9327	-4.82588	7.53203e-06	CrCr_C	AAATACACAGCTTATCGATA
ii_seq_7846099_x1439	105.299	-2.76809	7.63535e-06	CrCr_C	TTCGAGAACACGCGATCCC
ii_seq_10208695_x181	15.167	-4.75089	7.98153e-06	CrCr_C	GCTTATCGATACGATCTA
ii_seq_4103605_x18985	2446.35	-3.66971	7.99488e-06	CrCr_C	AATACCTGCTGTTGTATGT
ii_seq_8333832_x973	73.0582	-3.04019	8.13397e-06	CrCr_C	CGATACGATCTAAGTGTGGAGA
ii_seq_10351120_x159	15.9466	-3.95773	8.52072e-06	CrCr_C	TCTGCATCCCCCCAGCCA
ii_seq_8327006_x976	67.9904	-2.97978	9.52054e-06	CrCr_C	TTTAATCTCAAACACAATTA
ii_seq_9129833_x476	19.8658	5.00264	9.57108e-06	CrBc_C	CCGTGGTAATTCTAGAGCTAATACATGCTAAA
ii_seq_952129_x138502	7189.16	-2.67353	9.57108e-06	CrCr_C	TAGAATTCGGGGTAGAAT
ii_seq_9535448_x330	26.7004	-3.68444	9.81644e-06	CrCr_C	TAATTGTGTTTGAGATTAA
ii_seq_6277127_x5225	298.895	2.2437	1.00385e-05	CrBc_C	CATAGCGATGGTAGCATGCCCTTTGGCACA
ii_seq_6318624_x5111	678.146	-3.70498	1.04785e-05	CrCr_C	ACATACAACAGCAGGTATTCGCTGGTCGTC
ii_seq_8908599_x579	40.2461	-2.66143	1.05172e-05	CrCr_C	CCGAATTATAGAATAAATGAT
ii_seq_7180106_x2534	166.025	-2.45896	1.07299e-05	CrCr_C	GACCGCTAATTGTGTTTGA
ii_seq_9108708_x485	33.9543	-3.19802	1.12684e-05	CrCr_C	TCCACACTTAGATCGTATCGATA
ii_seq_6617778_x3878	206.305	2.41285	1.12684e-05	CrBc_C	TCTAGATAATTCTAGCGAAGTCCCAG
ii_seq_10173760_x187	13.5039	-4.56704	1.14336e-05	CrCr_C	GGAAAGGAATGCAATCCGTAG
ii_seq_9564745_x322	22.6391	-3.42552	1.16093e-05	CrCr_C	TTCAGTTGCTGTAGTGATT
ii_seq_9391052_x374	20.7696	-3.27549	1.22063e-05	CrCr_C	AGCCAATTCTACTACACTA
ii_seq_9367240_x382	24.8647	3.14542	1.23007e-05	CrBc_C	AAGATTCGGCACCTGTAGCTTCTCCAT
ii_seq_2919326_x46218	2394.23	-2.62964	1.26454e-05	CrCr_C	ATTCTACCCCGAATTCTA
ii_seq_9150121_x467	21.5403	4.33281	1.26708e-05	CrBc_C	TATACGCGAGACTGCCTGAAT
ii_seq_9847090_x250	18.928	-3.67489	1.26708e-05	CrCr_C	TCAGTTGCTGTAGTGATT
ii_seq_8287198_x1011	48.0707	2.62484	1.27363e-05	CrBc_C	TAACGGACCGTAACACAATGTC
ii_seq_10490148_x139	13.3979	-4.21463	1.37125e-05	CrCr_C	GACCAGGCAGTTGTCTGCA
ii_seq_10043189_x210	15.3252	-4.77434	1.37125e-05	CrCr_C	TGTTGCTTATCGTCTCCA
ii_seq_10398243_x152	13.5438	-4.58479	1.40705e-05	CrCr_C	TACACAGCTTATCGATAC
ii_seq_10269634_x171	14.5535	-3.81495	1.4466e-05	CrCr_C	ATCTGATGGATTTGGTTTCT
ii_seq_6472985_x4366	356.643	-2.11782	1.49426e-05	CrCr_C	ATCTCTTGATGACATTTCGTCACCTGACT
ii_seq_9927416_x233	16.5355	-4.02872	1.55411e-05	CrCr_C	TTATCGATACGATCTAAG
ii_seq_9747595_x273	17.4829	-3.71535	1.63611e-05	CrCr_C	ACACTTAGATCGTATCGATAAGC
ii_seq_10109355_x198	16.3926	-4.25413	1.64892e-05	CrCr_C	GTAGCCAACAAAATTAATGA
ii_seq_6965343_x3039	208.165	-2.31566	1.74309e-05	CrCr_C	GCAGTTGTCTGCATCCCCCCA
ii_seq_9413593_x365	25.3768	-3.01867	1.8291e-05	CrCr_C	AGCGGCACCTGCTGAAAGGATG
ii_seq_8137150_x1139	88.4464	-2.44811	1.86664e-05	CrCr_C	TTCCATCGAACTCACCTCTTGC
ii_seq_10070925_x204	14.7106	-3.8406	1.87797e-05	CrCr_C	TAGCCTGATCGGATCGGATGTAAAGG
ii_seq_8484873_x844	47.4128	2.63923	2.18444e-05	CrBc_C	TACTGCGGATATTGCATGACT
ii_seq_9701678_x284	19.075	-4.48487	2.24303e-05	CrCr_C	TGAGGAATTGGAACCATTTCAACCT
ii_seq_10313032_x164	12.8273	-4.49747	2.27334e-05	CrCr_C	ATACACAGCTTATCGATACG
ii_seq_8999347_x531	41.32	-3.21324	2.36061e-05	CrCr_C	GGAGATAGTTAGCACCAATA
ii_seq_7620424_x1682	190.271	-3.20181	2.58881e-05	CrCr_C	TATCATAATAAAGTGGTTGTTTCTCATCCAAG
ii_seq_8992960_x534	42.1486	-2.53506	2.60111e-05	CrCr_C	GTTCGGTGTTCATTGTCTTGAA
ii_seq_10095218_x200	16.2751	-3.60015	2.62553e-05	CrCr_C	CAGCTTATCGATACGATCTAAG
ii_seq_9552778_x325	22.4911	-3.18525	2.71998e-05	CrCr_C	AAGCTGTGTATTTAACTACTGGC
ii_seq_8979002_x540	34.2749	-2.78075	2.83717e-05	CrCr_C	TGAGGGGCGGATTAGTAGT
ii_seq_8502466_x832	107.957	-3.61726	2.89939e-05	CrCr_C	AGCGAATACCCGCTGTTGTATG
ii_seq_9476792_x346	22.3449	-3.93862	3.06522e-05	CrCr_C	TAGACCGCTAATTGTGTTT
ii_seq_7985193_x1294	113.608	-2.8824	3.08217e-05	CrCr_C	TTCTCATCCAAGGCCCGAAGGGCTCAGCGTG
ii_seq_10379583_x154	15.1537	-4.74588	3.1247e-05	CrCr_C	CTCCATTGTCCTTCGGGGCCATGG
ii_seq_10458579_x143	13.8067	-3.73137	3.1247e-05	CrCr_C	GTCTGCATCCCCCCAGCCA
ii_seq_8545163_x809	54.746	-2.49474	3.1247e-05	CrCr_C	TCATCGGGGCTGACTATGT
ii_seq_7608573_x1709	89.631	2.35078	3.15199e-05	CrBc_C	GCACGTTTCAGAGTGATGTCAAGGGT
ii_seq_9593331_x313	19.5542	3.72033	3.27482e-05	CrBc_C	TCGAACGCCTTCAACCCGGAC
ii_seq_8204504_x1076	58.4683	-2.65644	3.76186e-05	CrCr_C	ACTTCGCCTTTGGTAACTG
ii_seq_10433693_x146	12.0483	-4.05202	3.95273e-05	CrCr_C	TTAACTACTGGCTGGGGG
ii_seq_9379768_x378	40.1874	-3.28069	4.11156e-05	CrCr_C	GGCTCGAAAATAAACTGAAAAGATCTGACT
ii_seq_9342870_x390	31.6575	-2.76869	4.11656e-05	CrCr_C	TATCGTCTCCACACTTAGATCG
ii_seq_10004783_x217	22.2175	-2.87282	4.11656e-05	CrCr_C	TCTGATATAATAAGGCCCAAG
ii_seq_10279853_x169	12.5482	-4.46793	4.11656e-05	CrCr_C	TGAGGAAGGGAGATAGTTA
ii_seq_8402509_x911	39.5805	3.22908	4.26085e-05	CrBc_C	TGGAGAACAGACTGGATAACCC
ii_seq_9573401_x319	18.1946	-3.78128	4.27634e-05	CrCr_C	CTTATCGATACGATCTAAGTG
ii_seq_9784068_x264	19.087	-3.14772	4.39279e-05	CrCr_C	TCTCCACACTTAGATCGT
ii_seq_9915934_x236	16.8393	-3.84455	4.42273e-05	CrCr_C	TATTTAACTACTGGCTGGGGGGA
ii_seq_10336106_x161	12.834	-4.4994	4.47745e-05	CrCr_C	AAATACACAGCTTATCGA
ii_seq_10545797_x132	11.9858	-4.38453	4.50879e-05	CrCr_C	CGTGCTTGGGCTTATGCAGTCG
ii_seq_9699122_x284	19.7609	-3.09486	4.61342e-05	CrCr_C	TAAGTGTGGAGACGATAAGCA
ii_seq_9382033_x377	26.5807	-2.86629	4.64554e-05	CrCr_C	GGGAGATAGTTAGCACCAATA
ii_seq_8784832_x644	45.2631	-2.5068	4.7656e-05	CrCr_C	TCGATAAGCTGTGTATTTAACTA
ii_seq_9378256_x378	33.6833	-2.98214	4.88399e-05	CrCr_C	TCCACGGATGAAGGCTCGAAAATAAACTGAAA
ii_seq_6358557_x4893	522.45	-2.54141	5.66871e-05	CrCr_C	CCTGGTTAAGGGGATAATCCAC
ii_seq_9251263_x425	23.7774	-3.1826	5.74168e-05	CrCr_C	CTGCTGTGGACTCGACTCATATGCC
ii_seq_9950415_x228	16.2912	-3.44049	5.82465e-05	CrCr_C	GGGAGATAGTTAGCACCAA
ii_seq_9775063_x266	16.2448	-3.27604	5.82465e-05	CrCr_C	TTGCTTATCGTCTCCACACTTA
ii_seq_9795113_x262	20.5026	-3.63836	5.91667e-05	CrCr_C	TTTGAGAGATGGTTGCAAAT
ii_seq_9471592_x347	26.0309	-2.83037	5.97835e-05	CrCr_C	TATCGATAAGCTGTGTATTTAAC
ii_seq_10225419_x178	18.6231	-3.34735	5.9845e-05	CrCr_C	TCTCCCTGCTCTGGGTCTCGGCGCCA
ii_seq_7791774_x1492	114.543	-2.67683	6.00428e-05	CrCr_C	AAGCTGTGTATTTAACTACTGG
ii_seq_9685089_x288	35.4088	-3.91176	6.01921e-05	CrCr_C	GCATGTTCGACCAACAAAGT
ii_seq_9258044_x422	30.7754	-2.60651	6.22049e-05	CrCr_C	ATCTGATGGATTTGGTTTCTCGATGGGATA
ii_seq_8439318_x878	38.0044	2.85967	6.24849e-05	CrBc_C	GGTACCGTGCCCGATGGCGA
ii_seq_5451683_x8700	1049.3	-3.45267	6.26436e-05	CrCr_C	AGCGAATACCTGCTGTTGTATGT
ii_seq_9912394_x236	15.1962	-3.3293	6.26436e-05	CrCr_C	TGTTTTAATCTCAAACACAA
ii_seq_10567877_x129	11.8865	-4.03179	6.39342e-05	CrCr_C	AACGGAAATGCAAAAGAGTGCCCGAAGGATG
ii_seq_10156452_x190	24.524	-3.92337	6.41843e-05	CrCr_C	CATACAACAGCGGGTATTCGCT
ii_seq_9821519_x256	15.6231	-3.72361	6.41843e-05	CrCr_C	TAATTTTATAGACCTGGCC
ii_seq_10110543_x198	16.5686	-3.63	6.45659e-05	CrCr_C	ACTTAGATCGTATCGATA
ii_seq_9872274_x244	22.8913	-2.83768	6.50246e-05	CrCr_C	ACTGGCTGGGGGGATGCAGACA
ii_seq_9961741_x225	11.9689	-4.05226	6.50246e-05	CrCr_C	GGGACTAGAACAGGAACATCATGT
ii_seq_9961516_x225	15.2397	-3.31974	7.04247e-05	CrCr_C	AGGTTCGGACTTTAGAGATGACCACCT
ii_seq_10312048_x164	13.3249	-3.66588	7.04247e-05	CrCr_C	CGGCTTGGTAAGCCCAGTCGGCGCGCGG
ii_seq_10378502_x155	13.6297	-3.49611	7.15465e-05	CrCr_C	CTCTGGGTCTCGGCGCCA
ii_seq_8164160_x1111	77.1527	-2.56935	7.43482e-05	CrCr_C	TATCGGAGCCAGCCCTCGA
ii_seq_9344820_x390	36.0553	-3.23481	7.52535e-05	CrCr_C	GCTCGAAAATAAACTGAAAAGATCTGACT
ii_seq_10308257_x165	13.4293	-3.94284	7.6775e-05	CrCr_C	CAGTAGTTAAATACACAGCT
ii_seq_9145909_x469	48.176	-3.09631	7.78673e-05	CrCr_C	TACCCATTCGAGAACACGC
ii_seq_7346421_x2188	92.9268	2.73689	7.79053e-05	CrBc_C	TCGCCATCGGGCACGGTACC
ii_seq_8149611_x1125	57.3416	-2.81628	7.84532e-05	CrCr_C	TCTCAAACACAATTAGCGG
ii_seq_8615909_x761	33.4769	-2.47732	7.99253e-05	CrCr_C	TGGATGGAAGACCAGGTTGT
ii_seq_7725804_x1565	127.704	-2.26143	8.45434e-05	CrCr_C	ATTAGTAACTTAATTAGGTAAAGGATTTCC
ii_seq_9922748_x234	15.8161	-3.3878	8.6104e-05	CrCr_C	TATGTACACACACGATTCTA
ii_seq_7187698_x2519	132.395	-2.21372	9.19777e-05	CrCr_C	CGGGTAGGTAAATTTCAGGTTATGCACG
ii_seq_10053632_x208	16.1463	3.64664	9.3224e-05	CrBc_C	ACATACGACCACACCTACCAGAGAA
ii_seq_10176561_x186	12.4355	-3.82761	9.72575e-05	CrCr_C	AAGTGTGGAGACGATAAGCA
ii_seq_8884523_x595	28.4147	3.00071	9.72575e-05	CrBc_C	TGACTGGAAGCCTTTTGTTCC
ii_seq_10249244_x175	14.2307	-3.20151	0.000102233	CrCr_C	TAGCGACAATGTACTTCGCCTTTGGTAACT
ii_seq_10220409_x179	22.126	3.94631	0.000103113	CrBc_C	CCAGGCTGGAACAAGTAATAGAAATCAA
ii_seq_9615711_x307	24.0523	3.01294	0.000103114	CrBc_C	AATGTGTACAGCCTTGATCTGGGTG
ii_seq_9503437_x337	23.9314	-3.777	0.000105252	CrCr_C	TATCGATACGATCTAAGTG
ii_seq_8462758_x858	57.6987	-2.4535	0.000110199	CrCr_C	CAGATGTGACCGTGGAATTGGCCCAAT
ii_seq_9323533_x398	27.4322	-2.70176	0.00011066	CrCr_C	CCATGTCAGAGCCAATTCTA
ii_seq_7515425_x1861	198.701	-3.10704	0.000112365	CrCr_C	GCGAATACCCGCTGTTGTATGT
ii_seq_5948998_x6423	457.44	-2.23129	0.000112522	CrCr_C	GGCTCAAGAGGCGAGAACA
ii_seq_9423047_x362	48.0723	-3.77379	0.000112836	CrCr_C	GATCTCTTGATGACATTTCGTCACCTGACT
ii_seq_8104811_x1167	66.3828	2.33156	0.000119331	CrBc_C	ATAGCGATGGTAGCATGCCCTTTGGCACA
ii_seq_9724717_x279	18.3652	3.56052	0.000119701	CrBc_C	TGTACAGCCTTGATCTGGGTG
ii_seq_8588888_x779	56.3699	-2.65829	0.000119701	CrCr_C	TTGTGTTTGAGATTAAAACA
ii_seq_8652409_x730	84.9495	-3.46509	0.000119713	CrCr_C	ACCAGCGAATACCTGCTGTTGTATGT
ii_seq_9846340_x250	14.5001	4.53447	0.000120264	CrBc_C	GGGTTAGACCGTCGTGAGACAGGT
ii_seq_7895642_x1386	71.6101	-2.05722	0.000121124	CrCr_C	CGCATGATTCCGTCCACA
ii_seq_10230937_x178	15.5671	-3.35746	0.000122989	CrCr_C	CTCTTTCTAGTAGCCAACAA
ii_seq_8206656_x1075	68.1772	-2.07825	0.000125787	CrCr_C	CAGATGTGACCGTGGAATTGGCCCAA
ii_seq_8902785_x583	39.1697	-2.40134	0.000126433	CrCr_C	CCTGGTTGAGCTGAGGAAGGGA
ii_seq_9744038_x274	38.5452	-3.95189	0.000127842	CrCr_C	GCTTGCTACCTTATTTTTTCTTTGTCTGACT
ii_seq_8438436_x882	94.0954	-3.11301	0.000127972	CrCr_C	CAGCGAATACCCGCTGTTGTATGT
ii_seq_10081919_x203	14.0016	-3.34629	0.000129515	CrCr_C	AATCCACTACAGCAACTGA
ii_seq_9444917_x355	31.1908	-2.854	0.000132676	CrCr_C	AGGGAGATAGTTAGCACCAATA
ii_seq_10090604_x201	13.7027	-3.96782	0.000132676	CrCr_C	TCGAATCTACACATGCTGTA
ii_seq_8917244_x574	53.2525	-3.05586	0.000132676	CrCr_C	TTTCTCATCCAAGGCCCGAAGGGCTCAGCGTG
ii_seq_10260532_x173	14.1314	-3.37452	0.000136395	CrCr_C	CCGGTCTGGCTTTCTTCCTGTAAGGGACGGCT
ii_seq_9819983_x256	17.3343	3.71694	0.0001369	CrBc_C	TGACTATGGCTCATGAACACCCGA
ii_seq_10267069_x171	12.3056	-3.33212	0.000142026	CrCr_C	GATGGAAGACTGGTTCGA
ii_seq_9340916_x391	28.3259	-2.63201	0.00014262	CrCr_C	CCAGTAGTTAAATACACAGCTT
ii_seq_10076229_x204	25.3378	-3.71306	0.000143321	CrCr_C	AGCGAATACCCGCTGTTGTATGTT
ii_seq_9628548_x304	23.7458	-2.73265	0.000144422	CrCr_C	TCTGCATCCCCCCAGCCAGTAG
ii_seq_10387267_x153	15.706	-2.93108	0.000154393	CrCr_C	TCTGAGCCGTTGGCAGCACAC
ii_seq_10536520_x133	11.5296	-3.69247	0.000154548	CrCr_C	CTAGTAGCCAACAAAATTA
ii_seq_6125037_x5653	257.623	-2.85006	0.000155038	CrCr_C	ACACTTAGATCGTATCGATAAG
ii_seq_8320151_x982	64.4932	-2.08781	0.000157005	CrCr_C	CAGATGTGACCGTGGAATTGGCCCAATT
ii_seq_8545972_x808	66.5725	-2.37366	0.000157005	CrCr_C	TGTCTGCATCCCCCCAGCCAGT
ii_seq_9897400_x239	17.542	-2.9815	0.00015859	CrCr_C	GTGTTCAGTTGCTGTAGTGA
ii_seq_9541035_x328	16.4055	3.26085	0.000163944	CrBc_C	AACCGGATCTGTGTGCAGC
ii_seq_9252538_x425	30.9798	-3.20152	0.000164053	CrCr_C	TAGTTAGCACCAATATTCAA
ii_seq_10126660_x195	17.0606	-3.08252	0.000164071	CrCr_C	TAACTACTGGCTGGGGGGAT
ii_seq_8549200_x805	70.802	-2.62688	0.000168159	CrCr_C	AACTTGAGTGCGATACGCGGCGTGTTGCTT
ii_seq_8806568_x635	44.4866	-2.72053	0.00017225	CrCr_C	TAAGCTGTGTATTTAACTACTGGC
ii_seq_10511874_x136	10.6608	-3.86232	0.000178234	CrCr_C	TGTGGAGACGATAAGCAACAG
ii_seq_10837257_x101	13.8123	-4.25532	0.000179329	CrCr_C	CCGGAATGGCCCCTCCTGTCAAGACCCCCA
ii_seq_9602393_x312	26.521	-2.51463	0.000187574	CrCr_C	TGGCTGGGGGGATGCAGACAA
ii_seq_10251337_x174	13.6315	-3.30698	0.000187982	CrCr_C	CAAAAATAGGAATAATCACGA
ii_seq_9047678_x509	33.5804	2.72809	0.000192649	CrBc_C	TGTGTACAGCCTTGATCTGGGTG
ii_seq_10698859_x115	9.95192	-4.10253	0.000194776	CrCr_C	GTTAAATACACAGCTTATCGATA
ii_seq_9519205_x333	20.9885	-3.08161	0.000201546	CrCr_C	CACTTAGATCGTATCGATAA
ii_seq_7552105_x1802	218.716	-3.25796	0.000206048	CrCr_C	ACATACAACAGCAGGTATTCGCT
ii_seq_10671163_x118	10.0078	-4.10965	0.000208574	CrCr_C	TCCCTGCTCTGGGTCTCGGCGCCA
ii_seq_9815874_x257	16.6482	-3.48298	0.000211578	CrCr_C	GATACGATCTAAGTGTGGAGACG
ii_seq_9963991_x225	15.5784	-3.52491	0.000211782	CrCr_C	CATTTGATGTTGACAGAACCCCCGGTTA
ii_seq_7990367_x1291	77.0465	-2.34314	0.000213364	CrCr_C	TTCGGGTTACTGGTGCTGAT
ii_seq_10277479_x170	12.5944	-3.38283	0.000214031	CrCr_C	TTTAAAGTATTTGGCCTTG
ii_seq_10176375_x186	15.1033	-3.00413	0.000223848	CrCr_C	CGTATCGATAAGCTGTGTATTTA
ii_seq_9606748_x310	14.6831	3.75513	0.000230836	CrBc_C	CGGCACCTGTAGCTTCTCCATCAACTG
ii_seq_10436613_x146	12.2527	-3.54923	0.000230836	CrCr_C	TGTGTTTGAGATTAAAAC
ii_seq_9994778_x218	16.6472	-3.18583	0.000230901	CrCr_C	GTAGCCAACAAAATTAATGAA
ii_seq_10658564_x119	11.1085	-3.63707	0.000232038	CrCr_C	CGACAATGTACTTCGCCTTTGGTAACT
ii_seq_8704526_x696	58.3226	2.1285	0.000233889	CrBc_C	TTATATGATGAGCATCATACGTTAAACCCA
ii_seq_9017784_x522	37.3719	-2.49906	0.000237696	CrCr_C	CTAAGTGTGGAGACGATAAGCAA
ii_seq_9176880_x455	24.8184	-2.89912	0.000239886	CrCr_C	TCTGATATAATAAGGCCC
ii_seq_10515410_x136	11.6907	-3.74086	0.000244248	CrCr_C	GCCAACAAAATTAATGAAA
ii_seq_9894523_x240	19.2286	-2.7203	0.000250549	CrCr_C	CTCTTTCTAGTAGCCAACAAA
ii_seq_9172319_x457	40.4616	-3.22405	0.000252383	CrCr_C	AGGACAATGGAGCAAGGACGACACCGC
ii_seq_8862266_x605	38.238	-2.4888	0.000253404	CrCr_C	ATGTACTTCGCCTTTGGTAACTG
ii_seq_9302273_x404	29.3211	-2.5602	0.000253404	CrCr_C	TTCTCTCAAACTTTGCTC
ii_seq_8950521_x554	36.4852	-2.54906	0.000254238	CrCr_C	TCGAATGATGCCGATGGTAAAAGGTCTGACA
ii_seq_9076809_x497	39.2324	2.30135	0.00025664	CrBc_C	ACATACGACCATACCCAGAAGA
ii_seq_9509161_x336	29.5551	-2.83378	0.000257241	CrCr_C	ATAGCGACAATGTACTTCGCCTTTGGTAACT
ii_seq_4160389_x18863	940.973	1.84684	0.000257241	CrBc_C	TAGCGATGGTAGCATGCCCTTTGGCACA
ii_seq_10593947_x126	11.2513	-3.65886	0.000264397	CrCr_C	AAGCTGTGTATTTAACTA
ii_seq_9030238_x516	65.2827	-3.4763	0.000264397	CrCr_C	ACATACAACAGCGGGTATTCGCTGGTCGTC
ii_seq_9873006_x244	15.5388	-3.21173	0.000270797	CrCr_C	ACACTTAGATCGTATCGAT
ii_seq_10629747_x122	9.64617	-4.04549	0.000271134	CrCr_C	ATCTGATGGATTTGGTTTCTCGATGGGAT
ii_seq_10405642_x150	21.1442	-3.99691	0.000273532	CrCr_C	GATCAGGAAAAAATTAGAGTTAACATGTAC
ii_seq_10209962_x181	10.4989	-3.55329	0.000280559	CrCr_C	CCTGCTGTGGACTCGACTCATATGCC
ii_seq_9201646_x446	55.9052	-3.16838	0.000288096	CrCr_C	GACGACCAGCGAATACCTGCTGTTGTATG
ii_seq_10813810_x103	9.38031	-4.01897	0.000289696	CrCr_C	AGTTAGCACCAATATTCA
ii_seq_8698941_x701	70.8385	2.34514	0.000294735	CrBc_C	CGTTAAATGCGGTCTTGC
ii_seq_9054769_x505	46.971	-2.87833	0.000301046	CrCr_C	ACCAGCGAATACCGGCTGTTGTATGT
ii_seq_10543157_x132	11.6432	-3.25147	0.000314806	CrCr_C	TAGCCAACAAAATTAATGAA
ii_seq_9698837_x285	20.6733	-3.27382	0.000315689	CrCr_C	TCGATACGATCTAAGTGTGGAGA
ii_seq_8537045_x815	77.2824	-2.51119	0.000316719	CrCr_C	CGGAAAAGGAAAATGCCCGAGCA
ii_seq_9285967_x411	23.8486	2.74339	0.000331676	CrBc_C	CAAATGTGGCTGAACGGGAC
ii_seq_10342523_x160	12.2574	-3.54718	0.000332868	CrCr_C	ACTTAGATCGTATCGATAAGCT
ii_seq_9799295_x261	21.4811	-2.81867	0.000333085	CrCr_C	TTCTGTAGTGATCTGGCCTT
ii_seq_10880259_x97	9.13038	-3.96595	0.000341306	CrCr_C	TACTGGCTGGGGGGATGC
ii_seq_10157592_x190	10.8821	-3.34416	0.000354401	CrCr_C	TGAAGAGCTTCGAGTCCACA
ii_seq_10476875_x141	9.59598	-3.68778	0.000356124	CrCr_C	GTTGAGCTGAGGAAGGGAGA
ii_seq_10294475_x167	12.0179	-3.09941	0.000360015	CrCr_C	ACAGGAGAGCACATGAGA
ii_seq_5127044_x10511	873.949	-2.25042	0.000360015	CrCr_C	TACCAGATGTGACCGTGGAATTGGCCCAATTG
ii_seq_8350248_x957	73.0352	-2.28918	0.000360475	CrCr_C	TGACGACCAGCGAATACCT
ii_seq_9995650_x218	16.6441	3.03303	0.000374273	CrBc_C	AGTCCACCTGCGACGTTCACAGCTAGCG
ii_seq_10623481_x123	12.28	-3.53735	0.00037763	CrCr_C	TCCCCCCAGCCAGTAGTTAAAT
ii_seq_9853325_x249	15.7857	-2.70341	0.000382099	CrCr_C	CATGAAGAGCTTCGAGTCCACA
ii_seq_9723322_x279	23.0682	-2.45653	0.000382099	CrCr_C	TACACTAGCAAAAACGGAGC
ii_seq_7920286_x1350	69.3316	2.11142	0.000395902	CrBc_C	AAGATTCGGCACCTGTAGCTTCTCCA
ii_seq_10101015_x199	13.0422	-3.89217	0.00039903	CrCr_C	CCCGACATCTCAACACAATGAAC
ii_seq_8079977_x1197	101.466	-2.20201	0.000400047	CrCr_C	AGGGCAGACCGCGAAAAGGGT
ii_seq_6569779_x4079	184.303	2.07067	0.000401512	CrBc_C	TCCGAGTCATTGTCAATAATG
ii_seq_10280867_x169	13.4024	-3.09256	0.000408185	CrCr_C	CCTATTGCACCAGTTCGGA
ii_seq_9790653_x263	17.2894	-3.51138	0.000410247	CrCr_C	CAAGTAAATGAAAGACAAGGGTGAGGTG
ii_seq_9906230_x238	19.1859	-2.70612	0.000418492	CrCr_C	AACTCAGATCACCAGCAAT
ii_seq_10038561_x211	13.0126	3.60593	0.000418546	CrBc_C	AGATTCGGCACCTGTAGCTTCTCCATCAA
ii_seq_8266776_x1030	70.1467	-2.14677	0.000418624	CrCr_C	ATCGATACGATCTAAGTGTGGA
ii_seq_8958255_x550	48.137	-2.40185	0.000422075	CrCr_C	ACCAGATGTGACCGTGGAATTGGCCCAATTG
ii_seq_10106583_x198	12.6957	-3.39863	0.000428485	CrCr_C	TAAGTGTGGAGACGATAAGCAA
ii_seq_10680114_x117	9.38695	-4.02245	0.000464355	CrCr_C	TCTCCACACTTAGATCGTAT
ii_seq_10560609_x130	11.3261	-3.42661	0.000483611	CrCr_C	ATACGATCTAAGTGTGGAGA
ii_seq_10605005_x125	10.4723	-3.2863	0.000488677	CrCr_C	TGGCTGGGGGGATGCAGA
ii_seq_8336750_x972	53.2313	-2.46203	0.000499437	CrCr_C	TCTCCCTTCCTCAGCTCGACCA
ii_seq_10084353_x202	12.3491	-4.07415	0.000500517	CrCr_C	TCTGCTGCCCCTGCTGTCGCAAG
ii_seq_9072831_x498	24.479	2.67968	0.000519168	CrBc_C	TAACGGGCTGGCCTGAAGCC
ii_seq_9509497_x336	22.8885	-2.38358	0.00053643	CrCr_C	TCCTCTGTGGAACCCTATGCCC
ii_seq_9901941_x239	19.5462	-3.31303	0.000540359	CrCr_C	TCTAGTAGCCAACAAAATTA
ii_seq_7339846_x2194	120.94	-1.83612	0.000541364	CrCr_C	TACCAGCAGCCCAAGCAC
ii_seq_10386961_x153	19.2731	-4.03888	0.000543486	CrCr_C	AAGTCTTATGCCAAACAGACGTATCTGATC
ii_seq_10161563_x189	15.1706	-3.02491	0.000547676	CrCr_C	ACTTTGTTGGTAGGTAGCT
ii_seq_10434423_x146	11.3082	-3.95488	0.000548531	CrCr_C	AAACACAATTAGCGGTCTA
ii_seq_9984685_x221	14.3585	-2.92795	0.000548531	CrCr_C	TGAGGAAGGGAGATAGTTAGC
ii_seq_9184598_x452	31.6986	-2.53679	0.000551247	CrCr_C	TGGCGGGCTGGATTACGATC
ii_seq_10682337_x117	9.0291	-3.59735	0.000585934	CrCr_C	GATAGCGACAATGTACTTCGCCTTTGGTAACT
ii_seq_8165271_x1109	107.478	-2.66512	0.000591264	CrCr_C	TATCATAATAAAGTGGTTGTTTCTCATCCAA
ii_seq_8888084_x592	49.6851	-2.48564	0.000601881	CrCr_C	AAGCACCAGGTCATACCAA
ii_seq_10708613_x114	8.95624	-3.93645	0.000601881	CrCr_C	AGGACGATACTCAACCGAA
ii_seq_10263975_x172	11.7618	4.22172	0.000601881	CrBc_C	ATTCTAGAGCTAATACATGCTAA
ii_seq_9940360_x229	29.6507	-3.53651	0.000618241	CrCr_C	GTGTGATTATAAATGCCTATGACTGATT
ii_seq_9877630_x243	16.7339	-2.68945	0.000637581	CrCr_C	CAGCCAGTAGTTAAATACACA
ii_seq_8770559_x653	34.0429	-2.36618	0.000637581	CrCr_C	GTGCTTGGGCTGCTGGTA
ii_seq_10901084_x95	8.6013	-3.86963	0.000637581	CrCr_C	TGAGGAAGGGAGATAGTTAG
ii_seq_10500237_x138	11.487	-3.0355	0.000641169	CrCr_C	CAACTGCCTGGTTGAGCTGA
ii_seq_9755205_x271	22.3746	-2.41503	0.000643938	CrCr_C	GCTGAGGAAGGGAGATAGTTA
ii_seq_10731908_x112	10.3853	-4.15487	0.000662103	CrCr_C	CGTGCTTGGGCTTATGCAGTCGATTTG
ii_seq_10565289_x130	9.78342	-3.72588	0.000674105	CrCr_C	AGATAGTTAGCACCAATA
ii_seq_9419055_x363	25.7649	-2.59999	0.000691454	CrCr_C	ATCATTTAATTATCTTCATTAACCAGCCGGCA
ii_seq_9467764_x348	33.514	-2.74808	0.000696599	CrCr_C	GTTTCTCATCCAAGGCCCGAAGGGCTCAGCG
ii_seq_10411792_x150	13.428	-3.67441	0.000701069	CrCr_C	TAGAACCGCCCACTCTCTG
ii_seq_9612629_x309	24.5947	-2.64044	0.000707836	CrCr_C	CTCGAAAATAAACTGAAAAGATCTGACT
ii_seq_9133635_x475	21.3788	2.80846	0.000708232	CrBc_C	AGATCCATCCATCTGCCTCTCAGTCCCAGG
ii_seq_9657052_x296	32.1888	-3.10037	0.000713351	CrCr_C	CTTTTTTTCATAGTTACTCTGACG
ii_seq_8352161_x956	73.8558	-2.17496	0.000737279	CrCr_C	CGGCTTGGTAAGCCCAGTCGGCGCGCGGTG
ii_seq_10749566_x110	12.3362	3.48913	0.000738345	CrBc_C	ACATACGACCACACCTACCAGAGA
ii_seq_10883654_x97	8.98182	-3.60227	0.000738345	CrCr_C	ACCGGATTATTGAGTAGCAA
ii_seq_10387420_x153	13.3201	-2.93601	0.000738345	CrCr_C	CAGGCCGAAGCCAATGAAAAGAAGGGAAAAT
ii_seq_9039503_x513	37.674	-2.74219	0.000738345	CrCr_C	TGATGTGTTTTGAGATAGAAC
ii_seq_9705079_x283	31.2523	2.86771	0.000744798	CrBc_C	GAGAAAATACGTAGATAAACCGGACGT
ii_seq_10055292_x207	15.7458	-3.92418	0.000748158	CrCr_C	CAAGTAAATGAAAGACAAGGGTGAGGTGAGA
ii_seq_10015792_x215	14.8164	-2.70503	0.000748158	CrCr_C	CCTTCCTCAGCTCGACCAGGCA
ii_seq_11221362_x70	8.54547	-3.86139	0.000748158	CrCr_C	CTGGGGGGATGCAGACAA
ii_seq_11075923_x81	8.25301	-3.8061	0.000748158	CrCr_C	GTTAGCACCAATATTCAAGA
ii_seq_9247009_x426	45.1104	-2.99294	0.000752965	CrCr_C	ACATACAACAGCGGGTATTCGC
ii_seq_10408642_x150	17.0215	-3.84	0.000752965	CrCr_C	TGTCAGACTGTTGAGCTTGATAATTGATTG
ii_seq_10481223_x140	12.9122	-3.03472	0.000769383	CrCr_C	TAACTACTGGCTGGGGGGATG
ii_seq_9482315_x344	22.7484	-2.30705	0.000785853	CrCr_C	AATACACAGCTTATCGATACGA
ii_seq_10561389_x130	11.3763	-3.22017	0.000785853	CrCr_C	GCCAACAAAATTAATGAAAA
ii_seq_7653792_x1650	77.2308	2.02143	0.000785853	CrBc_C	TAGTACTGAAACTCACTGAGT
ii_seq_8792538_x640	62.8568	-2.96553	0.000785853	CrCr_C	TTTCAGACTGACGTGTAAAACT
ii_seq_8050940_x1225	51.9799	2.23757	0.000800026	CrBc_C	CATTATTGACAATGACTCGGA
ii_seq_10439533_x146	9.89972	-3.19461	0.000802206	CrCr_C	GCCAATTCTACTACACTA
ii_seq_10948386_x91	9.75683	-3.41628	0.000805063	CrCr_C	TATATTTACAAGAGTTGCACGGCTGTTTCCAG
ii_seq_9344040_x390	11.2008	4.14895	0.000811119	CrBc_C	CGTGGTAATTCTAGAGCTAATACATGCTA
ii_seq_8383197_x925	46.324	2.12222	0.000816635	CrBc_C	ACCGGATCTGTGTGCAGC
ii_seq_8386894_x923	58.92	-2.06243	0.000816635	CrCr_C	TCGTATCGATAAGCTGTGTATT
ii_seq_10674231_x118	9.50325	-3.39191	0.000817873	CrCr_C	ATACACAGCTTATCGATACGATC
ii_seq_9634614_x302	16.8919	-2.81008	0.000817873	CrCr_C	GACAATGGAGCAAGGACGACACCGCG
ii_seq_10241886_x176	18.8613	-2.67585	0.000823255	CrCr_C	TTTGAAGTTACCTTTAGTGTGTCTGAAT
ii_seq_10554734_x131	11.3497	-3.00973	0.000823255	CrCr_C	TTTTCCCTCTGTGGAACCCTATGCCCT
ii_seq_10856449_x99	10.1128	-4.12095	0.000857918	CrCr_C	CGTGCTTGGGCTTATGCAGTCGATTTGT
ii_seq_9649332_x298	14.9803	-3.29315	0.000861609	CrCr_C	TAGTTATAACTGTAGCACC
ii_seq_8907439_x580	40.2789	-2.14823	0.000866456	CrCr_C	TAGTAGAATTGGCTCTGACA
ii_seq_9984022_x221	17.121	-2.73596	0.000867892	CrCr_C	TCCTCTGTGGAACCCTATGCC
ii_seq_9868856_x245	10.9153	-3.36579	0.000873066	CrCr_C	TGTGAAGGCCTCGTAGAACGA
ii_seq_10998346_x87	8.64384	-3.86633	0.000877258	CrCr_C	TAGTTAGCACCAATATTCA
ii_seq_9704513_x283	20.7362	3.03306	0.000887095	CrBc_C	TTTGAAATGACGCTCAGAC
ii_seq_9585775_x316	10.9371	-3.15034	0.000905884	CrCr_C	AGTCACTCAGCTCGACAGATCCCCGGG
ii_seq_10044239_x210	18.1809	-3.76409	0.000915136	CrCr_C	CAAGTAAATGAAAGACAAGGGTGAGG
ii_seq_7090406_x2746	148.203	-1.91954	0.000915139	CrCr_C	CGCATGATTCCGTCCACAGTGTCCCTGGTA
ii_seq_10838166_x101	9.45873	-4.01019	0.000917606	CrCr_C	TTCCATCGAACTCACCTCTTG
ii_seq_7812557_x1470	121.294	-2.20965	0.000922614	CrCr_C	TTGGTATGACCTGGTGCTT
ii_seq_7436312_x1988	126.76	1.88245	0.000941195	CrBc_C	AGTCGACGATGTTTCTCTTTCC
ii_seq_10258283_x173	11.4358	-3.02078	0.000941195	CrCr_C	CCCTCCTCCTTGCCATGGCGACA
ii_seq_9913102_x236	11.4028	3.76062	0.000941195	CrBc_C	TTCGGCAACAAGGTATAATGC
ii_seq_9987548_x220	15.7885	-2.94625	0.000941195	CrCr_C	TTCTGTAGTGATCTGGCCTTGGGCA
ii_seq_10357599_x157	12.7229	-3.01679	0.00094263	CrCr_C	ACTTTGTTGGTAGGTAGCTT
ii_seq_10524876_x135	11.4178	-3.01972	0.000962827	CrCr_C	TCGAGTGGGTATGGTCGTA
ii_seq_10218791_x180	11.4038	4.17417	0.000964573	CrBc_C	ACCCAAATGTGGCTGAACGGGAC
ii_seq_8335778_x972	75.9209	-2.42791	0.000966702	CrCr_C	TGGGAGTCATCACATTGGTTCAGTAGC
ii_seq_10034130_x211	11.0373	-3.14695	0.000968202	CrCr_C	GGTTGAGCTGAGGAAGGGAGATA
ii_seq_9885379_x241	19.1503	-2.63879	0.000970002	CrCr_C	ACAATGTACTTCGCCTTTGGTAACTG
ii_seq_7506088_x1870	87.9619	2.10445	0.000976359	CrBc_C	TATCTCGGACATTGTGTTACG
ii_seq_8117604_x1159	94.024	-2.18522	0.000978839	CrCr_C	GGGGCGGAATTTTTGATCTTTGA
ii_seq_10403380_x151	8.76615	-3.92839	0.000981502	CrCr_C	ATGCTGTCCGCGACTGATTGGCTGCTGGCGAC
ii_seq_10149218_x191	11.9828	-2.9127	0.000981502	CrCr_C	CGAGGATGAGGTTCGGACTTTAGAGATGACCA
ii_seq_9785124_x264	8.96188	-3.2928	0.000981502	CrCr_C	GAGGGTATTTCTAATATACCTATA
ii_seq_6464236_x4375	194.983	2.19127	0.000995877	CrBc_C	TACCAGTAGAATAGCAGCAAC
ii_seq_7568266_x1787	77.4313	2.00506	0.00100966	CrBc_C	CGGACTATTTCGATAGCCTGAGCACC
ii_seq_10111335_x198	10.7395	4.08298	0.00101025	CrBc_C	GGTTAGACCGTCGTGAGA
ii_seq_9089654_x492	30.7907	2.60004	0.00101025	CrBc_C	TAAAAAGGCTGCGGAATCACC
ii_seq_10039194_x211	23.5432	-3.05132	0.00101638	CrCr_C	ACATACAACAGCGGGTATTCGCTG
ii_seq_11216952_x70	7.95391	-3.74111	0.00106048	CrCr_C	CAGCTAACTGGCCTACCCCAAGTGTTT
ii_seq_10186025_x185	11.9595	3.24675	0.00106048	CrBc_C	CTCGGCGTGCAGTTCACTTCATGTCTGT
ii_seq_9185050_x452	30.9688	-2.28321	0.00106048	CrCr_C	TGGGACCTTCCATCGAACTCACCTCTTGCCTT
ii_seq_7438300_x1986	145.316	-1.73774	0.00106231	CrCr_C	CACCTAATCTTTGGAACCTT
ii_seq_10191190_x184	13.3579	-2.6476	0.00106231	CrCr_C	TATTTAACTACTGGCTGGGG
ii_seq_10392315_x152	11.4852	3.45024	0.00107621	CrBc_C	TGCTTGTACTCTCTGAGCTCAGGTCTCGAGAA
ii_seq_8859844_x606	51.6632	-2.23636	0.00107935	CrCr_C	GGAAATCCTTTACCTAATTAAGTTACTAAT
ii_seq_10963043_x90	8.6146	-3.53094	0.00108031	CrCr_C	TCACTCAAAGAGATCCGGC
ii_seq_10738497_x111	12.6896	3.88066	0.00108854	CrBc_C	AGGCCAGGCTGGAACAAGTAATAGAAATCAA
ii_seq_9496676_x339	29.3798	-2.81012	0.00109474	CrCr_C	ACATACAACAGCAGGTATTCGCTG
ii_seq_9812525_x258	21.39	-2.71521	0.001118	CrCr_C	CAGTTGCTGTAGTGATTGGT
ii_seq_10102010_x199	11.4894	3.41702	0.00112875	CrBc_C	ATTCGGCACCTGTAGCTTCTCCATCAA
ii_seq_7962968_x1317	46.3702	2.50212	0.00113553	CrBc_C	TTCGTGACACTTTGAAGCCT
ii_seq_10171516_x187	13.768	2.98618	0.00114403	CrBc_C	TTGGCACCTCGATGTCGGCT
ii_seq_9190913_x449	21.2784	2.69806	0.00114915	CrBc_C	GCGCTGGAAGAATTCGAACAA
ii_seq_9973391_x223	17.63	2.73877	0.00116318	CrBc_C	CTTACTTGTTTCAGTATCTAGGTACGGTTAT
ii_seq_7162287_x2563	126.713	-1.99482	0.00117208	CrCr_C	CGCATGATTCCGTCCACAGTGTCCCTGGT
ii_seq_6921943_x3153	321.367	-2.70431	0.00117208	CrCr_C	GTGACGACCAGCGAATACCTGCTGTTGTATGT
ii_seq_8202349_x1078	66.5775	-1.87045	0.00117301	CrCr_C	GAATGGGTATGGTCGTATGT
ii_seq_8944963_x557	44.4307	-2.42569	0.00117443	CrCr_C	AACTACTAATCCGCCCCTCA
ii_seq_10618926_x124	12.3424	-2.96218	0.00117816	CrCr_C	TACTGGCTGGGGGGATGCAGAC
ii_seq_10950297_x91	8.4328	-3.48408	0.0012648	CrCr_C	CTCCGCCCGACGAGACTG
ii_seq_10082731_x203	9.3253	-3.34798	0.0012648	CrCr_C	TGCGCATGATTCCGTCCACAG
ii_seq_8644352_x735	30.8382	-1.99834	0.00127467	CrCr_C	AGAAGTGATATCTTTTCTCCGCATCAAT
ii_seq_8952737_x554	27.941	2.17163	0.00130759	CrBc_C	TGCATTGGTACTGATTAGCC
ii_seq_10099018_x200	11.597	-3.71996	0.00132179	CrCr_C	CAGCTTATCGATACGATCTAA
ii_seq_11229482_x70	10.7695	-4.2072	0.00134411	CrCr_C	AGCATGATCTCAATATCGAATCTGAAG
ii_seq_9658828_x295	17.0886	-2.5113	0.00135466	CrCr_C	GGGTCTCATGCCCCATACAACGCCGACGCCAT
ii_seq_10075617_x204	14.1682	-2.63628	0.00135466	CrCr_C	TACGATCTAAGTGTGGAGACGATA
ii_seq_9244450_x427	26.1379	-2.56787	0.00137453	CrCr_C	CAGATGTGACCGTGGAATTGGCCCAATTG
ii_seq_11042011_x83	7.86219	-3.74456	0.00139537	CrCr_C	TTAAATACACAGCTTATCG
ii_seq_7763033_x1528	104.607	-2.06287	0.00140814	CrCr_C	TGACGACCAGCGAATACCTG
ii_seq_10382971_x154	7.9805	-3.76848	0.00141223	CrCr_C	TGCGAGAAAACAAAAAGGAC
ii_seq_10998259_x87	7.60562	-3.6715	0.00142336	CrCr_C	AGGAAGGGAGATAGTTAGCA
ii_seq_9632494_x303	13.6711	-2.56443	0.0014421	CrCr_C	GAGGGTATTTCTAATATACCTATATAA
ii_seq_7128307_x2653	135.973	-2.43011	0.0014421	CrCr_C	TACTTCGCCTTTGGTAACTG
ii_seq_10494303_x138	8.02303	-3.76431	0.00145506	CrCr_C	TGGTGCTAACTATCTCCCT
ii_seq_10904219_x95	12.9981	4.36659	0.00145729	CrBc_C	AAGCGTGCTGTTTGTTCGAGGTGAAA
ii_seq_9929510_x232	19.8147	-2.59917	0.00145729	CrCr_C	TGATTGGCTGTAAGCTTGTGGTTGTCTTATG
ii_seq_10157972_x189	12.3283	-2.6599	0.00146287	CrCr_C	TTCTCCCTGCTCTGGGTCTCGGCGCC
ii_seq_10028619_x212	14.0327	-2.60487	0.00147866	CrCr_C	AGCGACAATGTACTTCGCCTTTGGTAACT
ii_seq_8528876_x819	57.6333	-2.27315	0.00150723	CrCr_C	TGTGTATTTAACTACTGGCTG
ii_seq_10257418_x173	10.7946	3.3199	0.00155969	CrBc_C	AGATTCGGCACCTGTAGCTTCTCCAT
ii_seq_9822287_x256	22.8154	-2.30655	0.00156692	CrCr_C	TCGATAAGCTGTGTATTTAACTACT
ii_seq_9995868_x218	13.1232	-2.62013	0.00158559	CrCr_C	CCAATCCACTACAGCAACT
ii_seq_7290712_x2281	109.827	-2.52823	0.00158559	CrCr_C	CTTATCGATACGATCTAAGTGT
ii_seq_6804284_x3367	144.121	2.55238	0.00158632	CrBc_C	TGGAGAACAGACTGGATAACC
ii_seq_10278669_x170	12.6208	-3.01055	0.00161618	CrCr_C	ATAGTTAGCACCAATATTCA
ii_seq_10948568_x91	7.73058	-3.70534	0.00162552	CrCr_C	TCCTTTTCCGATAATTTCCT
ii_seq_11161915_x74	11.6023	4.19725	0.00167217	CrBc_C	CGTGCTGTTTGTTCGAGGTGAAA
ii_seq_9987768_x220	15.5785	-2.80974	0.00167217	CrCr_C	CTCCACACTTAGATCGTATC
ii_seq_8232281_x1058	49.9568	2.03035	0.00167217	CrBc_C	TAAAGGGCCAGAATGCGAAAC
ii_seq_8218456_x1069	42.3337	2.12082	0.00171966	CrBc_C	AGCGATGGTAGCATGCCCTTTGGCACA
ii_seq_10470107_x141	10.3852	-2.84305	0.00179325	CrCr_C	GCTAGATCTTATACCACTA
ii_seq_10884042_x97	9.23439	-3.32889	0.00180143	CrCr_C	TAAATACACAGCTTATCGATACGAT
ii_seq_9408102_x367	15.2869	2.63541	0.00180143	CrBc_C	TGGTATGCCAAGGACAAAATTCGACTA
ii_seq_8994027_x533	36.1973	-2.21444	0.00180329	CrCr_C	TACCAGATGTGACCGTGGAATTG
ii_seq_10795573_x105	8.37696	-3.18139	0.00182436	CrCr_C	TTTAACTACTGGCTGGGGG
ii_seq_9358399_x386	34.0754	-2.42197	0.00182951	CrCr_C	AATTAGTAACTTAATTAGGTAAAGGATTTCC
ii_seq_11003296_x86	7.54313	-3.6546	0.0018312	CrCr_C	TAGAATTGGCTCTGACAT
ii_seq_7104067_x2709	189.768	-2.26626	0.00183555	CrCr_C	TGAGGGGCGGATTAGTAGTT
ii_seq_8014704_x1269	136.721	-2.75158	0.00183615	CrCr_C	GATGACATCTATTTCTTACATATTCTGAAA
ii_seq_9375608_x379	19.8222	2.65754	0.00186202	CrBc_C	TAAGGCCATGGGACTCGAGC
ii_seq_9948591_x228	11.0243	3.71141	0.00186202	CrBc_C	TCTAGATAATTCTAGCGAAGTCCCA
ii_seq_10234658_x177	12.581	-2.69904	0.00187143	CrCr_C	CGAGGGCGCGTGTTGGGGTTCTACCCGATT
ii_seq_10999738_x87	7.84224	-3.36856	0.00187143	CrCr_C	GAGGTTCGGACTTTAGAGATGACCACCT
ii_seq_10473491_x141	9.71328	-3.16287	0.00188518	CrCr_C	AGTAGCCAACAAAATTAATGA
ii_seq_10460724_x143	9.75519	-3.45229	0.0018873	CrCr_C	GTGGAGACGATAAGCAACA
ii_seq_10455719_x143	11.0912	-2.78595	0.00190079	CrCr_C	GACAAAATCAAAAATTACGCCC
ii_seq_9093583_x491	29.9955	2.09994	0.00197501	CrBc_C	TAAGGAAGAATTTCGCAGCC
ii_seq_10764553_x109	10.7402	-3.11166	0.00199727	CrCr_C	TGCCCCCCTCCTTGTGAGGGCCCTTACTG
ii_seq_10698054_x115	8.16028	-3.44647	0.00201088	CrCr_C	AAGTACGACTACAAATTGGA
ii_seq_9311136_x401	26.5088	-2.33726	0.00201088	CrCr_C	GATAGTTAGCACCAATATTCA
ii_seq_10446504_x145	8.62125	-3.24418	0.00201313	CrCr_C	GGGGCCCGGTAGCTACTCTGTATACGCGATTC
ii_seq_10116264_x197	13.3355	2.7636	0.00202233	CrBc_C	CATACGACCATACCCATTCGAGAA
ii_seq_9259732_x422	19.7938	2.51047	0.00202233	CrBc_C	TCCGGGTTGAAGGCGTTCGA
ii_seq_10347622_x159	11.6498	-2.88808	0.00206037	CrCr_C	CGATCTAAGTGTGGAGACGATA
ii_seq_9252963_x424	26.1574	-2.36419	0.00207921	CrCr_C	GACAATCCGCTATCTGGCA
ii_seq_7738289_x1556	91.0122	-1.93793	0.00207921	CrCr_C	TGATGGTTCGAGATGGAAAC
ii_seq_10978211_x88	8.69967	-3.8784	0.00209948	CrCr_C	CGTGCTTGGGCTTATGCAGTCGATTTGTTG
ii_seq_10308587_x165	11.7625	-3.08501	0.00210661	CrCr_C	AGGTTTTATCTGCAATCAA
ii_seq_10440555_x146	10.5105	3.59705	0.00210744	CrBc_C	TGTTAATGTGTACAGCCTTGATCTGGGTG
ii_seq_9756831_x270	20.9021	-2.37113	0.002126	CrCr_C	TCTCCACACTTAGATCGTATCG
ii_seq_8634721_x745	75.1534	-2.71093	0.0021374	CrCr_C	CCAGCGAATACCTGCTGTTGTATGT
ii_seq_10509154_x136	7.94461	-3.77477	0.00213853	CrCr_C	TTGGCCGAGAGCTTTGTAGCG
ii_seq_9953143_x227	18.0437	-2.33858	0.00215337	CrCr_C	TACCTATTCGAGAACACGC
ii_seq_9503100_x337	21.4942	-2.39802	0.00217363	CrCr_C	ATCTGCTGCCCCTGCTGTCGCAAG
ii_seq_10813295_x103	7.26397	-3.60716	0.00217363	CrCr_C	TATCTCCCTTCCTCAGCT
ii_seq_10278499_x170	10.3209	-2.84537	0.00217647	CrCr_C	GTTTACGCGACCTACATTA
ii_seq_9689974_x287	22.5476	-2.81038	0.00218863	CrCr_C	TGCAGGCCATCCGTACTAAATCCCC
ii_seq_11145869_x75	10.1423	3.99695	0.00221727	CrBc_C	ATACCAAAGCGTGCTGTTTGTTCGAGGTGAAA
ii_seq_10470530_x141	13.747	2.78389	0.00223852	CrBc_C	CGGCCTCGACCGAGGTGATTTCACTCTCGTTA
ii_seq_10103005_x199	15.3672	-2.88783	0.00223852	CrCr_C	TCGAACTCACCTCTTGCCTTT
ii_seq_8142833_x1132	53.1833	2.4416	0.00223852	CrBc_C	TTGGCACTCACTCTCTGGAG
ii_seq_10482483_x140	14.2447	-2.8975	0.00223852	CrCr_C	TTTTATAATACGCAAATTTTCTGATG
ii_seq_8495796_x837	42.8629	-2.10107	0.00225416	CrCr_C	TGTACTTCGCCTTTGGTAACTG
ii_seq_9386176_x376	23.4484	-2.2112	0.00230084	CrCr_C	TCAGGGCTGTTTCCTCTGTG
ii_seq_9410303_x366	15.9799	2.60937	0.00232387	CrBc_C	ACCCGGGGAAAAGATAACATCAATGACTG
ii_seq_7575393_x1775	75.9631	2.01498	0.00233837	CrBc_C	ACTTTATCCAAGTTGATCAAA
ii_seq_11164801_x74	7.55643	-3.31455	0.00233837	CrCr_C	TAGTAGATGCTTCGACTGTC
ii_seq_10502307_x138	8.93529	-3.26951	0.00236308	CrCr_C	GACAATGGAGCAAGGACGACACCGC
ii_seq_11078340_x80	7.25733	-3.59879	0.00236532	CrCr_C	TAGTTAGCACCAACATTCAA
ii_seq_9649630_x298	25.2305	-2.34098	0.00236534	CrCr_C	GGGATCGCGTGTTCTCGAA
ii_seq_9410669_x366	16.5713	-2.78991	0.00236534	CrCr_C	TGGCATATTGAATCCTGAGC
ii_seq_8213100_x1072	44.8101	2.24142	0.00236836	CrBc_C	GGTTATCCAGTCTGTTCTCCA
ii_seq_10745490_x111	8.38361	-3.481	0.0023954	CrCr_C	AAAGTACGACTACAAATTGGA
ii_seq_5199676_x9940	775.592	-1.97204	0.0023954	CrCr_C	CCAGATGTGACCGTGGAATTGGCCCAATTG
ii_seq_8379489_x929	69.0805	-2.07098	0.00240031	CrCr_C	TTACCAGATGTGACCGTGGAATTGGCCCAATT
ii_seq_11017874_x85	7.20814	-3.59742	0.00240347	CrCr_C	ATCTAAGTGTGGAGACGA
ii_seq_9512854_x335	22.0853	-2.63287	0.00240998	CrCr_C	ATAGTTAGCACCAATATTCAA
ii_seq_8942172_x559	42.8766	-2.32471	0.00241009	CrCr_C	CATGAGCTAGGGAACTTGGAACAAGGTAAGT
ii_seq_8024824_x1261	62.9611	-1.96641	0.0024318	CrCr_C	CGTGGATTATCTCCTCAATCAGCGGCT
ii_seq_10162128_x188	10.4074	3.29929	0.00243898	CrBc_C	TCGGTAATTGCAAAAGCTCC
ii_seq_10826923_x102	10.6804	-2.71961	0.00243898	CrCr_C	TTTCCGGGCTTCTCTTGT
ii_seq_8500802_x832	56.6941	-2.03732	0.0024502	CrCr_C	TGCCGGCTGGTTAATGAAGATAATTAAATGAT
ii_seq_10202166_x182	15.122	-3.47068	0.00245949	CrCr_C	CAAGTAAATGAAAGACAAGGGTGAGGTGAG
ii_seq_10912340_x94	9.68105	-3.3981	0.00245949	CrCr_C	CGGGGGTAGAGCCTGCCAGTTGCTTTCGGG
ii_seq_9707340_x282	16.2662	-2.63868	0.00245949	CrCr_C	GTCAGAGCCAATTCTACTA
ii_seq_8742097_x670	33.7488	1.98114	0.00246454	CrBc_C	TCTTGTACGGATTCGAGCC
ii_seq_10717046_x113	8.35037	-3.45078	0.00246656	CrCr_C	GGAGACCAATCGTGATTA
ii_seq_10926533_x93	7.63886	-3.70545	0.00246656	CrCr_C	TTGGGCTGTCTTAAACACT
ii_seq_10617562_x124	14.2959	3.01499	0.00252966	CrBc_C	TGTGCCTCGCCCAAACAGGCCGATATT
ii_seq_8365442_x942	92.2419	-2.77409	0.00257596	CrCr_C	TCTTATGCCAAACAGACGTATCTGATC
ii_seq_10046751_x209	12.6254	-2.55572	0.00262355	CrCr_C	AGGTAGAGGCGGACAGATATCACAGCCCAT
ii_seq_11249931_x68	9.46705	3.89163	0.00264952	CrBc_C	GATACCCGCTGAACTTAA
ii_seq_10109157_x198	13.9427	2.9074	0.00267374	CrBc_C	ATGTGTACAGCCTTGATCTGGGTG
ii_seq_9143563_x470	48.8663	-2.55991	0.00269377	CrCr_C	ACATACAACAGCGGGTATT
ii_seq_9861983_x246	16.2267	-2.63734	0.00269377	CrCr_C	ACATGACTGGAGAACAGA
ii_seq_9767864_x267	17.9936	-2.42922	0.00272147	CrCr_C	ATCGATACGATCTAAGTGTG
ii_seq_10923743_x93	6.98481	-3.55864	0.00272154	CrCr_C	ACACTAGCAAAAACGGAGC
ii_seq_9082259_x495	26.884	2.1614	0.00272961	CrBc_C	TGAATGGAAGACATGCGAATC
ii_seq_10734372_x112	7.74951	-3.36262	0.00274608	CrCr_C	TAGTTAAATACACAGCTTATC
ii_seq_8989216_x536	32.5186	-2.29451	0.00275252	CrCr_C	TAAAACAGTTTACGCGACCTA
ii_seq_9896922_x239	10.8519	3.6883	0.00275381	CrBc_C	TGTTCTTTGGAATCTGGACC
ii_seq_9939212_x230	20.9765	-2.85895	0.00276405	CrCr_C	CGGAAAAGGAAAATGCCCGAGCACGCGGA
ii_seq_10173199_x187	9.44038	3.43405	0.00280824	CrBc_C	TGAGGACCGGTCTGAAACAGC
ii_seq_9013073_x525	32.1973	2.28625	0.00280824	CrBc_C	TGCCCGATGGCGATCCGTACT
ii_seq_10233242_x177	10.1545	3.99716	0.00292118	CrBc_C	TCCGGATGATCACTTCAAAAC
ii_seq_8301326_x1004	79.7063	1.73011	0.00292931	CrBc_C	ACATACGACCATACCCAGAAGAG
ii_seq_8368262_x938	97.4782	-2.64698	0.00293247	CrCr_C	TGTCAGAGATGCACAGAGTGCTTGTTGCTT
ii_seq_10924580_x93	7.08983	-3.56934	0.00295234	CrCr_C	GTTGCTTATCGTCTCCACA
ii_seq_10653527_x120	10.8044	-2.90688	0.00295261	CrCr_C	ATGGGCTCAAGAGGCGAGAA
ii_seq_8772516_x652	68.2441	-2.65866	0.00297783	CrCr_C	ACATACAACAGCAGGTATTCGCTGGTCGTCAC
ii_seq_10358384_x157	11.8096	-2.90385	0.00298343	CrCr_C	AGCTGTGTATTTAACTACTGGC
ii_seq_10755396_x110	9.32239	-2.86026	0.00298343	CrCr_C	CATCTTCACAATAACTTATAACAACG
ii_seq_10164384_x188	10.5066	3.63806	0.00299986	CrBc_C	GGCGTAAAAAAGTTCCTGAA
ii_seq_8885118_x594	34.3874	2.03953	0.00304029	CrBc_C	GGCACCTCGATGTCGGCT
ii_seq_10954210_x91	8.13369	-3.12377	0.00304337	CrCr_C	TCTTTCTAGTAGCCAACAAAA
ii_seq_10733588_x112	13.1874	3.28614	0.00304671	CrBc_C	TACCAAAGCGTGCTGTTTGTTCGAGGTGAAA
ii_seq_9728333_x278	16.0423	-2.63756	0.00305052	CrCr_C	GTACTTCGCCTTTGGTAACTG
ii_seq_8541114_x812	51.0354	-1.99279	0.00305527	CrCr_C	GGAGTCATCACATTGGTTCAGTAGC
ii_seq_10160996_x189	12.8932	-2.46141	0.00307162	CrCr_C	CCAGCCAGTAGTTAAATACA
ii_seq_8701739_x697	39.5923	1.97144	0.00309589	CrBc_C	TCCAGTGCTTCCTGGTAGGTATGGTCGTATGT
ii_seq_9906706_x238	12.0293	-2.78441	0.00310085	CrCr_C	TTGAGTACCTCAACGAAATA
ii_seq_10189166_x184	12.508	-2.66912	0.00315198	CrCr_C	GATGGGCTCAAGAGGCGAGAA
ii_seq_3609055_x26878	1853.99	-1.7957	0.00315198	CrCr_C	TACCAGATGTGACCGTGGAATTGGCCCAAT
ii_seq_10931249_x92	7.29986	-3.5936	0.00317824	CrCr_C	TGGGCTCAAGAGGCGAGAA
ii_seq_9491909_x341	10.1677	-2.83934	0.00317977	CrCr_C	CGGACAGATATCACAGCCCATCCGAGAT
ii_seq_10542893_x132	10.4298	-2.87549	0.00319191	CrCr_C	AGCTGTGTATTTAACTACTGG
ii_seq_7796246_x1488	64.741	1.97851	0.00320889	CrBc_C	TTCTTGGGTGGATTGATGTACGCTGACGCA
ii_seq_11084820_x80	9.84855	-3.71667	0.00323686	CrCr_C	TATCAGGTAATATTAATGCCTTGTCAAAG
ii_seq_10991386_x87	8.05227	-3.39391	0.0032571	CrCr_C	AGGTTCTCCCTGCTCTGGGTCTCGGCGCCA
ii_seq_9933678_x231	18.2679	-2.94676	0.00330489	CrCr_C	TGCAGGCCATCCGTACTAAATCCCCC
ii_seq_10856647_x99	7.27626	-3.25645	0.00332185	CrCr_C	TAGGGAGAACGAATATATC
ii_seq_10661539_x119	9.36974	-3.35278	0.00332383	CrCr_C	CTGTGTATTTAACTACTGGCT
ii_seq_10361210_x157	14.0122	-2.75607	0.00332383	CrCr_C	GGAAATCCTTTACCTAATTAAGTTACTAATT
ii_seq_10225775_x178	8.22377	-3.81621	0.00332892	CrCr_C	TTGGCCGAGAGCTTTGTAGC
ii_seq_10482343_x140	10.9825	-2.78311	0.00335198	CrCr_C	ATGAAGAGCTTCGAGTCCA
ii_seq_8499969_x833	53.6311	1.88231	0.00336969	CrBc_C	TTCCTGGTAGGTATGGTCGTATGT
ii_seq_10688772_x117	12.5223	-2.54333	0.00341776	CrCr_C	TTTAAAAGCCCAATTATTTTCGTACTC
ii_seq_8359773_x946	56.3696	-1.82554	0.00345789	CrCr_C	GATGCTGATGATGATCATCCACTCTGATC
ii_seq_9387679_x375	19.7687	2.33109	0.0035995	CrBc_C	TCGAGAGTCCGTCAGCCACTG
ii_seq_4780208_x13095	670.225	-1.71993	0.00361235	CrCr_C	AATGCAGAGACAGGAGAGCA
ii_seq_10156262_x190	10.3449	3.24985	0.00361721	CrBc_C	TTGCCTATGGAACTAGAATACC
ii_seq_8448928_x869	31.2668	2.30242	0.0036224	CrBc_C	AGTCGACGATGTTTCTCTTTCCTCCA
ii_seq_7838877_x1450	84.1434	1.77098	0.00362748	CrBc_C	CTAGATAATTCTAGCGAAGTCCCAG
ii_seq_10664395_x119	9.04229	-3.05647	0.00362748	CrCr_C	TCCAGTCTGTTCTCCAGT
ii_seq_10982523_x88	6.69236	-3.49062	0.00363167	CrCr_C	TGCTAACTATCTCCCTTCC
ii_seq_9452700_x352	30.7624	-2.82814	0.00363509	CrCr_C	TGTCAGAGATGCACAGAGTGCTTGTTGCTTC
ii_seq_10364349_x156	9.94679	3.15476	0.00365857	CrBc_C	AGTACGGATCGCCATCGGGCA
ii_seq_11042841_x83	7.19485	-3.58153	0.00366394	CrCr_C	CTTGCTTGCACTCGTTCTTTTCCAG
ii_seq_7241855_x2370	173.396	1.59493	0.00366974	CrBc_C	ACATACGACCATACCCAGAAGAGAACT
ii_seq_10573940_x129	7.74287	-3.05948	0.00366974	CrCr_C	TTGGTGCTAACTATCTCCCTT
ii_seq_10780918_x107	8.97618	-3.05972	0.00370098	CrCr_C	ACGATCTAAGTGTGGAGA
ii_seq_10800088_x105	7.67848	-3.32927	0.00371739	CrCr_C	TACTTCGCCTTTGGTAACTGTTCAATCACA
ii_seq_11120717_x77	6.68571	-3.48127	0.0037341	CrCr_C	TGCCATTTGGATCACGGTCAA
ii_seq_11010090_x86	6.56075	-3.44116	0.00382123	CrCr_C	TGGTGTAGTAGAATTGGCT
ii_seq_6719904_x3669	236.959	-1.61513	0.00391083	CrCr_C	ACATACGACCATACCCATTC
ii_seq_10662491_x119	12.1294	-2.60563	0.00391083	CrCr_C	AGCCCAATTATTTTCGTACTC
ii_seq_8729973_x679	68.1373	-2.53284	0.00391083	CrCr_C	TGACATCTATTTCTTACATATTCTGAAA
ii_seq_6287575_x5209	383.428	-1.81592	0.00391159	CrCr_C	TCTCAAACTTTGCTCGGG
ii_seq_10549493_x132	8.61542	-3.21148	0.00391802	CrCr_C	TGCCCTCCTCCTTGCCATGGCGACA
ii_seq_10727092_x112	9.96018	-2.77639	0.00392197	CrCr_C	GTTCAGTCGCTGTAGTGGA
ii_seq_10457578_x143	7.69077	-3.03853	0.00392197	CrCr_C	TAGTAGAATTGGCTCTGA
ii_seq_11447130_x57	7.06988	-3.5451	0.00403606	CrCr_C	TCCCCCCAGCCAGTAGTTAA
ii_seq_9636426_x302	24.1033	2.05995	0.00406785	CrBc_C	ACATACGACCACACCTACCAGAG
ii_seq_10654127_x120	7.74387	-3.06886	0.00409278	CrCr_C	GCTCTAATCGCCTGAGGATGTGACAAAACG
ii_seq_10569167_x129	12.6651	-2.84404	0.00409278	CrCr_C	TTTTTTTCATAGTTACTCTGACG
ii_seq_10828351_x102	7.56973	-3.32817	0.00412875	CrCr_C	CACACTTAGATCGTATCGATA
ii_seq_9501752_x337	16.5007	2.4329	0.00413403	CrBc_C	TGACTTAACGGGCTGGCCT
ii_seq_10146735_x191	14.9841	2.74052	0.00413403	CrBc_C	TGCGAGAAAATACGTAGATAAACCGGACGT
ii_seq_10353336_x158	12.79	-2.71505	0.00414744	CrCr_C	CGAAAATAAACTGAAAAGATCTGACT
ii_seq_10638287_x122	12.2629	-2.94414	0.00425028	CrCr_C	ACATACAACAGCCGGTATTCGCTGGT
ii_seq_9331075_x396	21.2254	-1.97873	0.00431792	CrCr_C	CGGTAGCTACTCTGTATACGCGATTC
ii_seq_2467638_x66038	4363.83	-1.65576	0.00436757	CrCr_C	TACCAGATGTGACCGTGGAATTGGCCCAATT
ii_seq_10542761_x132	12.1806	-2.62041	0.0044404	CrCr_C	TACAAGAGTTGCACGGCTGTTTCCAGTTAA
ii_seq_10844893_x100	7.04065	-3.56588	0.00445885	CrCr_C	TGGCCGAGAGCTTTGTAGCG
ii_seq_10814943_x103	6.97525	-3.16858	0.00445995	CrCr_C	AGGTTCGGACTTTAGAGATGACCACCTGAGGG
ii_seq_8726575_x680	44.0132	2.08693	0.00447491	CrBc_C	ACACCCAGACGAAGAAAACCAGATGTCGAG
ii_seq_9517869_x334	16.9166	2.35201	0.00447491	CrBc_C	CTGTTCTCCATTCTGTGTTCCTCG
ii_seq_7799222_x1487	76.419	1.83392	0.00448252	CrBc_C	TGCGGAATCACCTGTACGGA
ii_seq_8258499_x1038	97.106	-2.28409	0.00457191	CrCr_C	ACATACAACAGCAGGTAT
ii_seq_7528411_x1840	88.0951	2.00817	0.00457191	CrBc_C	ATTTCTTGGGTGGATTGATGTACGCTGACGCA
ii_seq_9280194_x413	32.8588	-2.20638	0.00457191	CrCr_C	CGGAAAAGGAAAATGCCCGAGCACG
ii_seq_9627332_x304	8.52453	3.73415	0.00457191	CrBc_C	CGTGGTAATTCTAGAGCTAATACATGCTAA
ii_seq_10982083_x88	8.48863	-2.94485	0.00457958	CrCr_C	CACACTTAGATCGTATCG
ii_seq_9857047_x247	15.9377	-2.37908	0.00461024	CrCr_C	CTGAGCCGTTGGCAGCACA
ii_seq_9782484_x264	13.7015	2.71417	0.004612	CrBc_C	TGACCCGGGGAAAAGATAACATCAATGACTG
ii_seq_8949411_x555	34.0919	-2.02554	0.00464302	CrCr_C	TTCGGGTTACTGGTGCTGATC
ii_seq_10002830_x217	11.0885	-2.79274	0.00468578	CrCr_C	TGGAGGCAGAACCGGTCTATCTCGACTGCGG
ii_seq_11117945_x77	6.43579	-3.39898	0.00474227	CrCr_C	GCGGTTTAGGGGGACGGGTA
ii_seq_10648838_x121	8.59722	3.7432	0.00474227	CrBc_C	GGTTAGACCGTCGTGAGACAGGT
ii_seq_10716023_x114	8.9414	3.8031	0.00477894	CrBc_C	TGAAAGAACCTGAGATGTTGC
ii_seq_10542233_x132	10.7571	-2.56574	0.00481108	CrCr_C	CAAGAGTTGCACGGCTGTTTCCAGTTAAT
ii_seq_9293751_x408	16.7646	2.54792	0.00484125	CrBc_C	TTGACGAGTAGCCGGTCGGC
ii_seq_9993031_x219	13.5095	-2.43434	0.00484669	CrCr_C	CATGAAGAGCTTCGAGTCCA
ii_seq_10861498_x99	6.54745	-3.42104	0.00487945	CrCr_C	ATCATCGTCATTCGCTGAT
ii_seq_8354071_x954	74.6614	-1.98152	0.00487945	CrCr_C	TGTAGGACTACCAATGACGG
ii_seq_10695158_x116	9.85136	-2.7519	0.00488924	CrCr_C	CGGCTTGGTAAGCCCAGTCGGCGCGCGGTGA
ii_seq_10718063_x113	7.53548	-3.28215	0.00489507	CrCr_C	AAATCCCGCGTCCATCAGCGACTTTGTTGGTT
ii_seq_11155994_x75	8.68536	-3.5115	0.00489507	CrCr_C	CCCCCGTGACGCCCAGACCGAACGCTGCGGT
ii_seq_9771335_x267	28.4435	2.12788	0.00489507	CrBc_C	GCAAGACCGCATTTAACG
ii_seq_10723939_x113	8.68645	-2.76486	0.00489507	CrCr_C	GCTTATCGATACGATCTAAGTGT
ii_seq_7996817_x1283	130.154	-2.30201	0.00493346	CrCr_C	GAATACCTGCTGTTGTATGT
ii_seq_10702194_x115	12.7579	-3.3889	0.00495448	CrCr_C	TACCCCCCCGACTGTCGTCATG
ii_seq_9922280_x234	16.9497	-2.31275	0.00496009	CrCr_C	TCCTCTTGTGCGTCATTCACTCTTTCAACCCG
ii_seq_10793893_x105	12.9651	-3.03723	0.00496663	CrCr_C	ACACCGCTGTGAAAACCCCACTG
ii_seq_11347951_x62	8.74174	3.76979	0.00498999	CrBc_C	AAAAACAACCAACTTAGTTGGCAGGCGGA
ii_seq_8593561_x778	80.4208	-2.70063	0.00498999	CrCr_C	CTTATGCCAAACAGACGTATCTGATC
ii_seq_7794758_x1488	88.3123	1.7238	0.00503247	CrBc_C	CCAGTGCTTCCTGGTAGGTATGGTCGTATGT
ii_seq_10311062_x165	12.3585	-2.38522	0.0050817	CrCr_C	CAACTCGATCGCGGTCCCTGAACTG
ii_seq_10232357_x177	15.4107	-2.76937	0.0050817	CrCr_C	GCCTTTTACCAGATGTGACCG
ii_seq_10970562_x89	6.58734	-3.47628	0.00508596	CrCr_C	CGGACGGGGTATGAATCTCGAAAAGAGGCTC
ii_seq_9491227_x341	23.9701	-2.26054	0.0051223	CrCr_C	TGGCCGGTCTGTCCTGATTTCAATGCACCT
ii_seq_10850793_x100	8.46678	-3.1741	0.00513709	CrCr_C	TGTGGAAGACCTGGCCGCC
ii_seq_10623112_x123	6.51821	-3.44879	0.00513746	CrCr_C	CGGGTGCGGGAAATATGTTGGCCCGACAG
ii_seq_11160953_x74	7.18719	-3.20287	0.0051817	CrCr_C	CAGCAGAGAGGACTGTGGTATAGCTATGCAAG
ii_seq_10468690_x142	10.354	-2.6738	0.0052034	CrCr_C	AGGTTCTCCCTGCTCTGGGTCTCGGCGCC
ii_seq_9892123_x240	12.6746	2.8585	0.00527446	CrBc_C	TGAGATTGATGAAGCACCTG
ii_seq_9801383_x261	13.5106	-2.57357	0.00532481	CrCr_C	AATCGCCTGAGGATGTGACAAAACG
ii_seq_10940633_x92	9.23148	-3.31825	0.00532939	CrCr_C	GCGTGTTCTCGAATGGGTA
ii_seq_11578898_x50	6.54745	-3.42165	0.00538459	CrCr_C	CCGATGAGTATTGGCCCTGGGGGC
ii_seq_4141492_x18897	1301.61	-1.77043	0.00541358	CrCr_C	CCAGATGTGACCGTGGAATTGGCCCAAT
ii_seq_9743764_x274	9.65937	-2.74026	0.00541358	CrCr_C	CGCCTGAGGATGTGACAAAACG
ii_seq_10308092_x165	17.2152	2.76788	0.00542494	CrBc_C	AGTGTGCCTCGCCCAAACAGGCCGATATT
ii_seq_11234540_x69	6.28159	-3.38774	0.00543106	CrCr_C	TGTGTTTGAGATTAAAACA
ii_seq_10687134_x117	9.42837	3.15101	0.00543794	CrBc_C	TAAACGGATGAGGGGTGGATTAGTAGTTGGGT
ii_seq_9103360_x487	23.6529	2.12628	0.00543886	CrBc_C	ATTCGGCACCTGTAGCTTCTCCATCAACTG
ii_seq_9665307_x293	13.266	-2.25956	0.00544935	CrCr_C	CTGTCTGAACAACACTGTTGAGAAC
ii_seq_10932169_x92	6.90904	-3.16209	0.00548016	CrCr_C	TTAAATACACAGCTTATCGAT
ii_seq_11150819_x75	9.06542	3.82522	0.00552597	CrBc_C	GCCAGGCTGGAACAAGTAATAGAAATCAA
ii_seq_10062315_x206	16.6392	-2.78969	0.00552597	CrCr_C	TTCAAAGTCTTTCGCTCCCATCTGATC
ii_seq_10799878_x105	9.22492	-2.65675	0.00552598	CrCr_C	GCTTATCGATACGATCTAAGTG
ii_seq_10006085_x217	19.3952	-2.56298	0.00554084	CrCr_C	TATATTTACAAGAGTTGCACGGCTGTTTCCA
ii_seq_9796946_x261	19.4264	-2.24102	0.00554345	CrCr_C	TAAATACACAGCTTATCGATACGATC
ii_seq_8676280_x715	33.066	1.98688	0.00554345	CrBc_C	TGGCGTACAGTTCTCTCAGC
ii_seq_9299845_x405	25.8248	-1.93774	0.00555563	CrCr_C	ATTCACCTAATCTTTGGAACCTT
ii_seq_8271920_x1028	39.0173	1.98497	0.00555563	CrBc_C	CTTGGGTGGATTGATGTACGCTGACGCA
ii_seq_11100612_x79	6.37995	-3.38855	0.0055785	CrCr_C	TGCATCCCCCCAGCCAGTAGTT
ii_seq_10363251_x157	10.1033	3.26322	0.00562487	CrBc_C	AGATTCGGCACCTGTAGCTTCTCCATCAACTG
ii_seq_8904533_x582	25.27	2.33273	0.00562487	CrBc_C	TACGCGAGACTGCCTGAATC
ii_seq_9917350_x236	14.9658	-2.603	0.0056272	CrCr_C	GTAGTTAAATACACAGCTTATCGA
ii_seq_10685847_x117	8.84914	-2.76528	0.00570654	CrCr_C	ATTCGGCGCATCCTGTTCGGCCTTTCCACCCG
ii_seq_6890019_x3207	209.537	-1.62013	0.00570654	CrCr_C	TCAAACACAATTAGCGGTCT
ii_seq_9402581_x369	19.0153	2.22223	0.00570654	CrBc_C	TCGGGATACGACCAAGTGAC
ii_seq_11128802_x77	8.25574	-2.88334	0.00571198	CrCr_C	CTCCCTGCTCTGGGTCTCGGCGCCATCG
ii_seq_10392467_x152	12.9811	-2.88254	0.0057129	CrCr_C	TGTCAGACTGTTGAGCTTGATAATTGATT
ii_seq_9892603_x240	13.9693	2.59692	0.00575287	CrBc_C	TACGATGTCGTAAACAAGAAC
ii_seq_10056948_x207	9.12008	-3.33959	0.00576253	CrCr_C	ACCTCGAGAGGATCTGCGGATACG
ii_seq_8478954_x847	43.4831	1.70742	0.00577273	CrBc_C	ACGACCAGCGAATACCGGCTGTTGTAGGT
ii_seq_10207790_x181	14.6659	-2.24781	0.00577739	CrCr_C	TGGCTGGGGGGATGCAGACAACT
ii_seq_10721453_x113	12.0675	3.05273	0.00581199	CrBc_C	ACGTCCGGTTTATCTACGTATTTTCTC
ii_seq_10987011_x88	11.7821	-3.05994	0.00581944	CrCr_C	CAAAGACGAAAACACAATACCGGGGCTG
ii_seq_8808473_x634	31.3967	2.10136	0.00582271	CrBc_C	TCAGAGAATTCGTCTGCACCA
ii_seq_9111614_x483	21.642	2.15376	0.00583261	CrBc_C	TTCTTTAACATGTTGGAACC
ii_seq_9989308_x219	12.4938	2.94865	0.00587508	CrBc_C	TATGACCCGTGCCTCCTGATC
ii_seq_10067451_x205	14.2672	-2.38828	0.00590817	CrCr_C	TAGAATTGGCTCTGACATG
ii_seq_9877387_x243	14.2942	2.42578	0.00590817	CrBc_C	TGCTACGGACTGCAGCCT
ii_seq_10248544_x175	8.78509	-3.28851	0.00594384	CrCr_C	CGGGTGCGGGAAATATGTTGGCCCGACAGA
ii_seq_9985568_x220	10.283	-2.64862	0.00594384	CrCr_C	TGAGCTAGGGAACTTGGAACAAGGTAAGTA
ii_seq_9905754_x238	14.2391	2.36505	0.00594384	CrBc_C	TGGCCTAGTGAGGATGTGTAC
ii_seq_11600683_x49	7.92066	-3.71901	0.00597655	CrCr_C	GCTACAGCCACAGTCCCGACAGGCG
ii_seq_7167403_x2545	127.541	1.70949	0.00598138	CrBc_C	TCGGACATTGTGTTACGGTC
ii_seq_8322115_x980	67.4071	-1.93101	0.00599158	CrCr_C	GGGAGTCATCACATTGGTTCAGTAGC
ii_seq_8094247_x1179	88.1591	-1.63343	0.0060135	CrCr_C	ATGTGACCGTGGAATTGGCCCAATTG
ii_seq_11138385_x76	6.20581	-3.34453	0.0060135	CrCr_C	CTCGCGTCGCCTCATATCCACATG
ii_seq_11566497_x51	6.43579	-3.39991	0.0060135	CrCr_C	CTGATGTCGGTCCTGGGTTGTGTTG
ii_seq_9153387_x466	30.1002	1.94311	0.00602278	CrBc_C	CACTGGATCCCGTTTGCTCTCCGCACG
ii_seq_11343921_x62	6.21911	-3.36611	0.00602278	CrCr_C	TACACACACACAAGTCCGACCAATTCAG
ii_seq_10921139_x93	8.16394	-3.41798	0.00606896	CrCr_C	TAACCGGGGGTTCTGTCAACATCAAATG
ii_seq_10945747_x91	6.15662	-3.34461	0.00606896	CrCr_C	TCCCCCCAGCCAGTAGTTAAATA
ii_seq_10120592_x196	13.2945	-2.39609	0.00609768	CrCr_C	TATCGATAAGCTGTGTATTTAA
ii_seq_8357879_x948	43.6918	2.10401	0.00615	CrBc_C	GTTGCTGCTATTCTACTGGTA
ii_seq_10014072_x215	6.92133	-3.16896	0.00616624	CrCr_C	AGCAAGGTCTAGGGTTGGAATAAGT
ii_seq_7640524_x1663	149.207	-2.23397	0.00616624	CrCr_C	CAGCGAATACCTGCTGTTGTATGT
ii_seq_9540707_x328	15.1834	2.66452	0.00618254	CrBc_C	GATTCGGCACCTGTAGCTTCTCCA
ii_seq_10635969_x122	7.60461	-3.00781	0.00618254	CrCr_C	TCGATAAGCTGTGTATTTAACTACTGGC
ii_seq_10295978_x167	8.50376	3.27206	0.00618913	CrBc_C	CGGCACCTGTAGCTTCTCCATCA
ii_seq_11225492_x70	8.68536	-3.51309	0.00619466	CrCr_C	ACTAGGCGAGAGCGGACGGGA
ii_seq_11353345_x62	8.62094	3.74522	0.00621339	CrBc_C	GATACCCGCTGAACTTAAGCA
ii_seq_9757911_x270	23.3665	-2.57126	0.00628082	CrCr_C	TTTCATAGTTACTCTGACG
ii_seq_6328742_x4998	478.908	-2.19385	0.00628592	CrCr_C	ATACCTGCTGTTGTATGT
ii_seq_8935999_x563	44.1666	-2.11249	0.00628592	CrCr_C	TTATCAATCTCTCGCTCTTGCCCG
ii_seq_11027989_x84	10.323	3.56135	0.00628806	CrBc_C	AAGGCCAGGCTGGAACAAGTAATAGAAATCAA
ii_seq_8734036_x673	46.6917	-1.69759	0.00628806	CrCr_C	CACTCTGAGCCGTTGGCAGCAC
ii_seq_10184545_x185	14.3418	2.46226	0.00628806	CrBc_C	CATGTCACGCACTTTGATCATGTGCT
ii_seq_9933447_x231	16.0828	2.34089	0.00629023	CrBc_C	ATAAACCGGACGTTAAAA
ii_seq_11093502_x79	10.8253	-3.3384	0.00629023	CrCr_C	TATCAGGTAATATTAATGCCTTGTCAAA
ii_seq_9634312_x302	13.6077	2.6802	0.00630194	CrBc_C	CTCCAGAGAGTGAGTGCCAA
ii_seq_10363565_x157	8.39282	3.24832	0.00630194	CrBc_C	TAGCGACGAGAACAAGCACGAG
ii_seq_9035395_x515	44.4075	-1.67053	0.00632093	CrCr_C	CGGGTTGGTGTAATAGTTAGCATATTCGGC
ii_seq_10333208_x161	13.8746	-2.23687	0.00635689	CrCr_C	GATAAGCTGTGTATTTAACTACT
ii_seq_10280022_x169	8.50365	-2.70503	0.00635689	CrCr_C	TGACATGGTAGCAATTCCT
ii_seq_10314508_x164	10.1479	3.22024	0.00636105	CrBc_C	GGCTGCGAAATTCTTCCTTA
ii_seq_9362638_x385	24.4563	2.14145	0.00640123	CrBc_C	AAGATTCGGCACCTGTAGCTTCTCCATCAA
ii_seq_10600625_x126	7.6588	-3.36506	0.00643925	CrCr_C	TTAGTTATAACTGTAGCACC
ii_seq_10997911_x87	7.49194	-2.97728	0.00648751	CrCr_C	TCTGAGCCGTTGGCAGCACA
ii_seq_10905929_x95	7.70033	-3.06194	0.00651158	CrCr_C	TATCTGATGGATTTGGTTTCT
ii_seq_10998868_x87	7.55643	-3.31364	0.00655192	CrCr_C	TTAATCTCAAACACAATTA
ii_seq_10819681_x102	14.1473	-3.2056	0.0065913	CrCr_C	AGCGAATACCCGCTGTTGTA
ii_seq_8103643_x1168	120.819	-2.47675	0.00662762	CrCr_C	AGCGAATCCTGGCTGTTGTATGT
ii_seq_9733039_x276	32.3874	-2.79693	0.00663637	CrCr_C	ATTATCTCTAGAATTACACTGATT
ii_seq_9881750_x242	18.5452	-2.14883	0.00663637	CrCr_C	TGGCTGCTACTGTTATTGA
ii_seq_8100131_x1173	67.3055	-1.70441	0.00673071	CrCr_C	AGTTTACGCGACCTACATTA
ii_seq_9214512_x440	25.423	-2.31225	0.00673071	CrCr_C	CCGCTAATTGTGTTTGAGA
ii_seq_9146378_x469	22.7015	1.96688	0.00673746	CrBc_C	TCCGGGTAGCTTTGTTCAAGT
ii_seq_8512422_x827	43.5366	1.76263	0.00676395	CrBc_C	GACCGTAACACAATGTCCGA
ii_seq_10625449_x123	6.35071	-3.41473	0.00676704	CrCr_C	GAGGGTATTTCTAATATACCTATATAACTCAA
ii_seq_10319088_x163	11.91	-2.47374	0.00678903	CrCr_C	TTTCCAGATTCACTCGGAAACG
ii_seq_11403841_x59	6.31747	-3.36763	0.00681818	CrCr_C	GTCTTAAACACTCTTTCTA
ii_seq_10751106_x110	9.53047	-2.89396	0.00682981	CrCr_C	ACTTGAGTGCGATACGCGGCGTGTTGCTT
ii_seq_9397390_x372	17.1298	2.44726	0.00688983	CrBc_C	TGAACGGGACTTGGCAGCT
ii_seq_9837798_x252	11.2428	2.89821	0.006921	CrBc_C	TAAACAAGAACTAGGCAGCC
ii_seq_7610282_x1708	168.786	-2.22412	0.00705021	CrCr_C	AATACCCGCTGTTGTATGT
ii_seq_11174324_x73	7.78641	3.59686	0.00705021	CrBc_C	GGTTAGACCGTCGTGAGACAGGTTA
ii_seq_9513524_x335	11.4671	2.92923	0.00706234	CrBc_C	TGGACCAACGGCTCCGATCGT
ii_seq_10304625_x166	11.3069	-2.34746	0.00715393	CrCr_C	TGTCAGAGCCAATTCTACTA
ii_seq_9475754_x346	19.2909	-1.92583	0.00715506	CrCr_C	AGTTAAACGGATGAGGGGCGG
ii_seq_10587609_x127	20.4714	-4.85824	0.00715506	CrCr_C	GTTTTTTTATCACCAAGATCTCTGACCC
ii_seq_10698744_x115	9.47023	3.11762	0.00715556	CrBc_C	CTTCGATTTCTTCTGAAACAGA
ii_seq_10845293_x100	12.5771	-3.36539	0.00718457	CrCr_C	TTCGACAGTCCCCTGGCCTCCACCCTACG
ii_seq_11188529_x72	5.98913	-3.31081	0.00722354	CrCr_C	CTTATCGTCTCCACACTTA
ii_seq_7333255_x2199	104.857	1.68097	0.00723379	CrBc_C	TAATGGCTGCGAAATTCTTC
ii_seq_10928949_x92	7.91802	-2.84739	0.00726569	CrCr_C	CTAGTAGCCAACAAAATTAATGAAAA
ii_seq_11229622_x70	6.02502	-3.28746	0.00726569	CrCr_C	TTTAACTACTGGCTGGGGGG
ii_seq_9547244_x326	13.5282	2.69018	0.00727567	CrBc_C	GTTTCGCATTCTGGCCCTTTA
ii_seq_9816131_x257	19.1293	-2.20704	0.00731577	CrCr_C	ACGCGTGATGTAGTTCGGGA
ii_seq_9396646_x372	31.2951	-2.25584	0.00732182	CrCr_C	CCCAGACCGAACGCTGCGGTGGTCGCCCACT
ii_seq_11179069_x73	7.3036	-3.22531	0.00733253	CrCr_C	AACATTTGATGTTGACAGAACCCCCGGTTA
ii_seq_9216272_x440	29.9801	1.83334	0.00733253	CrBc_C	ACATACGACCATACCTAAAGGAAAA
ii_seq_10901369_x95	6.57404	-3.45694	0.00735992	CrCr_C	CTTATCGATACGATCTAA
ii_seq_10759757_x109	6.78307	-3.11045	0.00737524	CrCr_C	AGAGGCGGACAGATATCACAGCCCATCCGAGA
ii_seq_10591419_x127	9.5722	-2.71048	0.00740783	CrCr_C	ACTCAGATCACCAGCAAT
ii_seq_8381345_x926	58.8211	1.66154	0.00746934	CrBc_C	AGCTCTAGATAATTCTAGCGAAGTCCCAG
ii_seq_9985127_x221	12.9308	2.36278	0.00746934	CrBc_C	ATTCGGCACCTGTAGCTTCTCCATCA
ii_seq_10782095_x107	7.02634	-2.87847	0.00746934	CrCr_C	TAAGTGTGGAGACGATAAGCAAC
ii_seq_11566038_x51	8.7002	3.76217	0.00746934	CrBc_C	TATAAAGCTGAGCTCCCAAGTCGCTGCAG
ii_seq_8804025_x636	28.0137	1.92066	0.00751901	CrBc_C	CGTAACACAATGTCCGAGATA
ii_seq_8174093_x1098	88.2942	-1.69603	0.00757435	CrCr_C	CGGAAAAGGAAAATGCCCGAG
ii_seq_10513778_x136	16.9437	-2.69562	0.00757435	CrCr_C	TATCAGATACCGTTGTAGTCTATAATTT
ii_seq_10335462_x161	9.85419	-3.17513	0.00758046	CrCr_C	AAGTAAATGAAAGACAAGGGTGAGG
ii_seq_11215054_x71	7.0207	-2.88041	0.00758046	CrCr_C	ATCCCCCCAGCCAGTAGTTA
ii_seq_9239735_x430	23.0001	-2.0775	0.00758046	CrCr_C	GCGCATGATTCCGTCCACA
ii_seq_7959010_x1320	79.8952	-2.023	0.00758046	CrCr_C	TAGTACGAGAGTGAAGCAG
ii_seq_10251685_x174	9.31358	2.82127	0.00758046	CrBc_C	TCACCGGAAAAGTTCACGCT
ii_seq_8962652_x549	44.0544	-1.93962	0.0075908	CrCr_C	CCATTCACCTAATCTTTGGAACCTTA
ii_seq_10056741_x207	12.0678	-2.3412	0.00759487	CrCr_C	AAAAAAATTGAATACGGTC
ii_seq_10472222_x141	13.7855	-2.69409	0.007601	CrCr_C	ACATACAACAGCAGGTATTCGCTGG
ii_seq_9240165_x430	24.8206	-2.08067	0.00768509	CrCr_C	TTCAGGGCTGTTTCCTCTGTG
ii_seq_9014123_x525	18.4073	2.44016	0.00769167	CrBc_C	AGGCTTCAAAGTGTCACGAA
ii_seq_10896809_x95	7.75699	-2.78672	0.00771756	CrCr_C	CCGTCATGCCGGACGTGAACTTGCGG
ii_seq_11309330_x64	6.24834	-3.33567	0.00774577	CrCr_C	AACTCGGAGAATCTTAAAGTTGGAACAAG
ii_seq_9546592_x326	30.2076	-2.49971	0.00777545	CrCr_C	CCCCGTGACGCCCAGACCGAACGCT
ii_seq_10607130_x125	9.1473	-2.64565	0.00787592	CrCr_C	GAGGCGAGATATGAAAGGATCTGTACT
ii_seq_11128263_x77	7.02735	-2.89048	0.00787592	CrCr_C	TCTGATATAATAAGGCCCA
ii_seq_11247347_x68	5.97583	-3.28799	0.00787592	CrCr_C	TCTGATGGATTTGGTTTCTCGATGGGATA
ii_seq_10182325_x185	10.2229	2.70728	0.00795003	CrBc_C	TGAGCCCTGATGTGGCACC
ii_seq_8800202_x638	66.5207	-2.3682	0.00795573	CrCr_C	ATGTTTTTTTATCACCAAGATCTCTGACC
ii_seq_10207609_x181	6.92506	-2.8545	0.00795573	CrCr_C	CATGAAGAGCTTCGAGTCCACACG
ii_seq_10512010_x136	10.1303	2.7297	0.00795573	CrBc_C	TAATGTGTACAGCCTTGATCTGGGTG
ii_seq_10648717_x121	8.60493	-2.95386	0.00797133	CrCr_C	AGGAGACCAATCGTGATTA
ii_seq_8289220_x1011	28.0954	-2.01079	0.00797133	CrCr_C	AGGCGGACAGATATCACAGCCCATCCGAGAT
ii_seq_9888994_x241	16.4734	-2.24711	0.00797133	CrCr_C	CGCATGATTCCGTCCACAGTGTCCCTGGTAT
ii_seq_10959533_x90	6.39699	-3.03207	0.00797133	CrCr_C	TCCCCCCTGATGATCCGTCACCGACTG
ii_seq_11060700_x82	6.53151	-3.46073	0.007973	CrCr_C	TCTTTCTAGTAGCCAACAA
ii_seq_9863951_x246	14.6846	-2.34588	0.00799819	CrCr_C	AGCCGAATATGCTAACTATTACACCAACCCG
ii_seq_11039581_x84	6.80402	-3.50729	0.00810614	CrCr_C	CGATACGATCTAAGTGTGGAG
ii_seq_10588498_x127	8.74591	-2.55167	0.00814646	CrCr_C	GCACGGGTCAAGACAATCGATGT
ii_seq_11563845_x51	6.30418	-3.34836	0.00814646	CrCr_C	TGAGCTATCTAGAGAACAACCCAGCCGGGAAT
ii_seq_11486457_x55	5.80833	-3.25361	0.0081661	CrCr_C	GTATCGATAAGCTGTGTA
ii_seq_8743436_x668	58.7222	-2.11758	0.00817093	CrCr_C	GGGCGGAATTTTTGATCTTTGA
ii_seq_9375987_x379	30.9544	-1.87828	0.008211	CrCr_C	AAGGCTCGAAAATAAACTGAAAAGATCTGACT
ii_seq_11019659_x85	5.96918	-3.27636	0.00821179	CrCr_C	TGCACGAGACTGGCCAATC
ii_seq_10140213_x192	7.57346	-3.31436	0.00826745	CrCr_C	CGGACAGATATCACAGCCCATCCGAGATT
ii_seq_10575868_x128	8.84021	3.78075	0.00830165	CrBc_C	CGGACTCATACCTGACTGGGCGCC
ii_seq_11186585_x72	6.14998	-3.33352	0.00830165	CrCr_C	TGGCATATTGAATCCTGAGCTA
ii_seq_9640647_x301	28.3132	-2.45374	0.00831612	CrCr_C	GATGTTTTTTTATCACCAAGATCTCTGACC
ii_seq_9005173_x528	35.2502	-1.77756	0.00837416	CrCr_C	GTCTCCGGCGCTGGGTTA
ii_seq_9822031_x256	11.0164	-2.31304	0.00842486	CrCr_C	CAACACTCTTCCTGGCAACACG
ii_seq_10873469_x97	6.32976	-3.01135	0.00842486	CrCr_C	GATGAGGTTCGGACTTTAGAGATGACCACCT
ii_seq_10066631_x205	16.1072	-2.1222	0.00842486	CrCr_C	TAGTTAAATACACAGCTTATCG
ii_seq_10244869_x175	11.2309	2.664	0.00842486	CrBc_C	TCTAGATAATTCTAGCGAAGTCCC
ii_seq_10592054_x127	9.31379	-2.66379	0.00842748	CrCr_C	TACATTCGACGGTGCTGCT
ii_seq_11520535_x53	6.96487	-3.5333	0.00843141	CrCr_C	AACCGACCCAAATCCGACCAGCAGCAGCTC
ii_seq_11414520_x59	6.36666	-3.37088	0.00843141	CrCr_C	AAGAGACCCGGTTGGGATTGATGGTTCGATA
ii_seq_8604417_x772	30.3489	1.79691	0.00843141	CrBc_C	ATGTCCGGTCAAATCATCGTACCCAAGTGCG
ii_seq_9669995_x293	8.37653	3.24341	0.00843141	CrBc_C	CACCCGAGACGATGGAACAC
ii_seq_11387783_x60	7.62919	3.56371	0.00843141	CrBc_C	GATACCCGCTGAACTTAAGCATA
ii_seq_10335623_x161	10.0051	2.97809	0.00843141	CrBc_C	TAATGGCTGCGAAATTCTTCCT
ii_seq_8566046_x796	90.186	-2.68995	0.00843141	CrCr_C	TTGCTACCTTATTTTTTCTTTGTCTGACT
ii_seq_10985955_x88	7.03863	-2.88651	0.00843141	CrCr_C	TTGGGCTTTGTGATATCAAA
ii_seq_10421173_x148	7.99556	3.17398	0.00858048	CrBc_C	TTCGGCACCTGTAGCTTCTCCATCAA
ii_seq_8150736_x1125	70.6009	1.58357	0.00858678	CrBc_C	ATAATGTGTGTGTATTCAATCTCA
ii_seq_10457435_x143	7.48799	3.53307	0.00859702	CrBc_C	TCGAGATCGTCTTGTAACTTGA
ii_seq_9621226_x306	22.7576	-2.23348	0.00865734	CrCr_C	CAGGTATTCGCTGGTCGTCA
ii_seq_10700814_x115	7.57436	-3.01817	0.0086712	CrCr_C	ACAATCCGCTATCTGGCA
ii_seq_10200346_x182	11.995	-2.20679	0.0086712	CrCr_C	ATTCAACACTCTTCCTGGCAACACG
ii_seq_11097373_x79	9.45006	-3.10566	0.0086712	CrCr_C	CCCCCCGTGACGCCCAGACCGAACGCTG
ii_seq_10474055_x141	10.529	-2.68331	0.0086712	CrCr_C	TCAAAGCGTCCTGTCCAGC
ii_seq_8539489_x813	57.4366	1.64285	0.00868158	CrBc_C	TTATATGATGAGCATCATACGTTAAACCC
ii_seq_10073577_x204	16.0291	2.44458	0.00869245	CrBc_C	AAGATTCGGCACCTGTAGCTTCTCCATC
ii_seq_10325765_x162	10.7699	2.56108	0.00880594	CrBc_C	AGTCTGTTCTCCAGTCATGTT
ii_seq_8245976_x1048	70.6594	-1.7334	0.0088362	CrCr_C	AGACCGCTAATTGTGTTTGA
ii_seq_11178047_x73	6.98481	-2.89853	0.0088362	CrCr_C	GTTTAAAGTATTTGGCCTTG
ii_seq_11226962_x70	5.85752	-3.25291	0.00884816	CrCr_C	TGGCTGCTACTGTTATTG
ii_seq_10480243_x140	18.97	-2.99649	0.00886434	CrCr_C	ACATACAACAGCAGGTATTCGCTGGT
ii_seq_10779955_x107	5.86417	-3.26463	0.00887034	CrCr_C	TATCGATACGATCTAAGTGTG
ii_seq_10434861_x146	8.19021	3.20906	0.00899765	CrBc_C	ACGTGACTATGGCTCATGAACACCCG
ii_seq_10338360_x161	12.167	2.5249	0.00899765	CrBc_C	CAGACAGTGTAGTCCACCTGCGA
ii_seq_9568601_x320	20.5456	-2.03239	0.00899765	CrCr_C	TGACTGGAAGCCTTTTGT
ii_seq_10928207_x93	6.49162	-3.04731	0.00899765	CrCr_C	TGGATGATCGGCTGACTGTGGGGCTGGG
ii_seq_9737448_x275	27.9317	-2.41938	0.00901176	CrCr_C	ACATACAACAGCAGGTATTC
ii_seq_11343983_x62	5.80169	-3.24113	0.00902121	CrCr_C	GCTAGGGAACTTGGAACAAG
ii_seq_9038477_x513	45.0758	-2.15513	0.00903077	CrCr_C	AGGCTCGAAAATAAACTGAAAAGATCTGACT
ii_seq_9029722_x516	36.7302	-1.92199	0.00912961	CrCr_C	TCTCTCAAACTTTGCTCGG
ii_seq_10367157_x156	8.52068	-2.50667	0.00914484	CrCr_C	GAGCCAATTCTACTACACTA
ii_seq_11140133_x76	6.05161	-3.32986	0.0091759	CrCr_C	TAGTTAAATACACAGCTTAT
ii_seq_9823567_x256	11.8446	-2.31935	0.00918482	CrCr_C	AACCACTCGTCACATGCTGA
ii_seq_10329977_x162	11.495	2.46234	0.00918873	CrBc_C	TGATGATCAGGCTTACGAGGAGAACACACA
ii_seq_10664157_x119	6.39325	-3.04588	0.00919085	CrCr_C	AACTGCCTGGTTGAGCTGAGGA
ii_seq_11014984_x85	7.54314	-2.74001	0.00919085	CrCr_C	CTTCCTGTAAGGGACGGCTTTGACGGAAA
ii_seq_11630381_x48	6.04496	-3.32017	0.0092007	CrCr_C	CCATGGCCCCGAAGGACAATGGAG
ii_seq_10352862_x158	9.77064	2.70505	0.00921346	CrBc_C	TCTAGATAATTCTAGCGAAGTCCCAGCAT
ii_seq_8818556_x627	45.6338	1.79966	0.00931087	CrBc_C	AAAAAATGATTCTCAATCCACA
ii_seq_10430021_x147	8.06325	3.64306	0.00934589	CrBc_C	TTGGCACTCACTCTCTGGAGA
ii_seq_10572005_x129	7.24705	3.48702	0.00938934	CrBc_C	AGGTATTCCGGCACAGCCAG
ii_seq_9526852_x331	17.0402	2.31761	0.00940167	CrBc_C	GACATTGTGTTACGGTCCGTTA
ii_seq_7418192_x2031	91.1633	-1.44826	0.00943408	CrCr_C	GATTAGCATGGCCCCAGCACATGGATG
ii_seq_9254235_x424	25.3936	-2.19337	0.00944464	CrCr_C	TGTTATGATGCACAGTACCTGAGA
ii_seq_8448059_x869	61.1832	-1.63799	0.0095308	CrCr_C	ATTCACCTAATCTTTGGAACCTTA
ii_seq_10133459_x194	11.4404	-2.38474	0.0095308	CrCr_C	CATCGTCGAGGTCTTGGGAA
ii_seq_9158969_x464	23.4651	1.89883	0.0095308	CrBc_C	GTCCTAGCAAGGCATACTGA
ii_seq_11264209_x67	5.7525	-3.24105	0.00966393	CrCr_C	TCGATGGAAGAACATAGCC
ii_seq_4490323_x15736	829.365	1.67735	0.00967651	CrBc_C	TTCAACTGTATTTATTGGCC
ii_seq_9510169_x336	15.0733	2.71408	0.00971225	CrBc_C	TGTCTGTAAATTTCTTGCACC
ii_seq_10612974_x124	10.3378	-2.34334	0.0097222	CrCr_C	TAAATACACAGCTTATCGATACGA
ii_seq_9808135_x259	17.3091	-1.93163	0.00975119	CrCr_C	AGGTAGAGAAGAGATTCAAGTT
ii_seq_10705989_x115	10.1154	-2.80086	0.00975905	CrCr_C	CCCCCCGTGACGCCCAGACCGAACGCT
ii_seq_10462011_x143	10.3434	-2.34188	0.00975905	CrCr_C	TACGACCATACCCACTCGAA
ii_seq_5897155_x6544	477.422	1.47246	0.00976532	CrBc_C	AGGAGTGGGACCTTCCATCGAACTCACCTC
ii_seq_11163173_x74	6.13003	-3.3031	0.00979163	CrCr_C	ACTCGTAATCGCAATGGTTTTAGAATTCG
ii_seq_7679785_x1608	148.751	-2.26294	0.00979163	CrCr_C	GATCAGACATCCAAGGAAGTGTAT
ii_seq_10129967_x194	12.2921	2.39117	0.00979163	CrBc_C	GGCACCTCGATGTCGGCTT
ii_seq_9679603_x290	12.6111	-2.30331	0.00979163	CrCr_C	TGAATACGGTCTATGAAATC
ii_seq_8707308_x695	36.7768	1.7887	0.00981293	CrBc_C	TTCCAATTGATCAATCGCC
ii_seq_10784342_x107	6.73388	-2.80482	0.00984598	CrCr_C	CCTGAAGTGCCTGGCCTTGCAACTCG
ii_seq_11121795_x77	5.98248	-3.29826	0.00987552	CrCr_C	TTCAAGATAATGAACACCGAA
ii_seq_9015172_x524	25.4324	2.00715	0.00996097	CrBc_C	GTGTATAACTTCGTGATATCAACGCGT
ii_seq_10640849_x122	7.0207	-2.88133	0.0100534	CrCr_C	TGCTGGCTGCTACTGTTATT
ii_seq_11024249_x85	6.69135	-2.81575	0.0100547	CrCr_C	AAGGGAGATAGTTAGCACCAA
ii_seq_9239305_x430	25.1472	-1.78857	0.0100547	CrCr_C	TCGAACTCACCTCTTGCCTTTTACC
ii_seq_11216322_x70	5.80833	-3.25242	0.0100547	CrCr_C	TGGAGACGATAAGCAACA
ii_seq_10423097_x148	16.6798	-2.57329	0.0100553	CrCr_C	CATTATCTCTAGAATTACACTGATT
ii_seq_9830449_x254	13.5847	2.38545	0.0101352	CrBc_C	GATTCTTTTCCGAATACGTGGCTCA
ii_seq_6851078_x3286	151.924	-1.76848	0.0101541	CrCr_C	TCAAACTTTTCACCCGGGTA
ii_seq_10434277_x146	9.0487	2.73609	0.0101733	CrBc_C	AAGTTAAGCCGACATCGAGGTGCCAA
ii_seq_10429727_x147	10.1478	2.69849	0.010255	CrBc_C	TGGGCGCAGTCGGTCCTCAGCCCTGGCGGGGT
ii_seq_7368175_x2152	171.256	-1.67002	0.0103211	CrCr_C	GTCTGGTGCGCTCTCGACGTCCT
ii_seq_11073169_x81	7.09842	3.45296	0.0103578	CrBc_C	CTTCGATTTCTTCTGAAACAGAA
ii_seq_11612443_x49	5.73256	-3.20427	0.0103708	CrCr_C	ATTTAACTACTGGCTGGGGGGA
ii_seq_5752026_x7230	319.876	1.97547	0.0103708	CrBc_C	TTTGATCAACTTGGATAAAGT
ii_seq_10235189_x177	13.0328	2.40696	0.0104152	CrBc_C	CATGTCACGCACTTTGATCATGTGCTT
ii_seq_9590504_x315	15.8395	2.07035	0.0104152	CrBc_C	TCGGTTACGAATTGGCGGC
ii_seq_9810977_x258	20.352	-2.10615	0.0105746	CrCr_C	TATTTAACTACTGGCTGGGGG
ii_seq_11319122_x64	5.87746	-3.2846	0.0106792	CrCr_C	GTATCACTATCTAGATCACTA
ii_seq_9036424_x514	21.9044	-2.53433	0.0106915	CrCr_C	TGCACCTGCAGATTCGTGAAC
ii_seq_7888680_x1396	69.1989	-1.62591	0.0107477	CrCr_C	CAGATGTGACCGTGGAATTGGCCCA
ii_seq_10768551_x108	7.34438	-2.71391	0.010794	CrCr_C	AGATTAGTTATAACTGTAGCACC
ii_seq_10692374_x116	7.62528	3.14032	0.0108129	CrBc_C	CGAGAATTAACGGATGAAGAA
ii_seq_10299811_x166	18.4876	-2.66723	0.0108863	CrCr_C	CCCCCCGTGACGCCCAGACCGAACGCTGCGGT
ii_seq_9709314_x282	11.7958	2.34987	0.0108863	CrBc_C	CGGGCGGACATATCGAGCC
ii_seq_11029837_x84	7.18354	-2.9468	0.0110005	CrCr_C	TGCGGCGTTCGGAGTTGAT
ii_seq_10785946_x106	9.04211	-2.41604	0.0110551	CrCr_C	CCCCCAGCCAGTAGTTAAATA
ii_seq_9321539_x399	17.9318	-2.07461	0.0110551	CrCr_C	GTAGTTCGGGAAAACTGTTTTA
ii_seq_11400360_x59	5.68337	-3.20484	0.0110551	CrCr_C	TCTTGGGAGCTGCTTCAACTACTAGAGCCTTG
ii_seq_10317621_x163	8.54888	2.91062	0.0110551	CrBc_C	TGGTGGAGAACCCTGAAGCAAG
ii_seq_10127635_x195	11.6847	-2.42574	0.0110985	CrCr_C	TAGGATTAAACAACCTTGCGCGTTCG
ii_seq_9642750_x300	18.8719	-2.34736	0.0111017	CrCr_C	TTTTCAGTAAGATTGTAC
ii_seq_10609626_x124	9.22682	-2.66187	0.0112048	CrCr_C	ACGAGACTTATGATAACTTTC
ii_seq_11305544_x65	7.18054	-3.20119	0.0112344	CrCr_C	TATGAATTCTGCAATTCTGAATCGGCCTACA
ii_seq_8766634_x655	49.9518	-2.27331	0.0112354	CrCr_C	TTGTCCAACCGCTGTCTGACA
ii_seq_10667608_x119	8.36001	-2.94224	0.0112604	CrCr_C	TATTCTGTGGATTGTTATT
ii_seq_9836786_x253	13.6025	2.41477	0.0112842	CrBc_C	ATTCGGCACCTGTAGCTTCTCCATCAACT
ii_seq_10703459_x115	9.81921	-2.40523	0.0112842	CrCr_C	TCATGTTTCCGGGCTTCT
ii_seq_8876743_x601	30.3982	-1.80045	0.0113594	CrCr_C	AATAATGCAGAGACAGGAGA
ii_seq_9914046_x236	16.9525	-2.2225	0.0113594	CrCr_C	CCATATTATGATTGGCTA
ii_seq_8592004_x779	51.2894	1.75496	0.0113919	CrBc_C	ACATACGACCATACCTAAAGGAA
ii_seq_10026704_x213	11.9205	-2.34563	0.0113919	CrCr_C	CTGTGGCTACAGTTCCTCGGACATCTA
ii_seq_10976970_x89	7.08714	3.45072	0.0113919	CrBc_C	GGTTAGACCGTCGTGAGACA
ii_seq_11302034_x65	9.49925	-3.36526	0.0114448	CrCr_C	AAATGTAGATCTCAAAAATGA
ii_seq_11139677_x76	6.68179	-2.77967	0.0114458	CrCr_C	CGAGGATGAGGTTCGGACTTTAGAGATG
ii_seq_10911964_x94	6.03831	-3.30964	0.0114603	CrCr_C	TTGACCGGATTGTTGATATC
ii_seq_4627988_x14445	687.795	-1.31486	0.0114646	CrCr_C	TGGGACCTTCCATCGAACTCACCTCTTGCC
ii_seq_11524616_x53	7.39823	-3.61202	0.0115525	CrCr_C	AAATATCTCCATTGACCGCGAGGCACC
ii_seq_10204168_x182	11.4924	-2.3805	0.0115525	CrCr_C	TCGGGGGCCGGCTCTGAT
ii_seq_11461341_x56	5.55841	-3.15385	0.0115712	CrCr_C	GTAGTTAAATACACAGCTTATC
ii_seq_8617431_x759	59.3277	-1.70213	0.0115737	CrCr_C	GGGGGCGGAATTTTTGATCTTTGA
ii_seq_9700826_x284	12.4982	2.3368	0.0116283	CrBc_C	CTTGAAGATTCGGCACCTG
ii_seq_11253535_x68	5.98248	-3.29764	0.011672	CrCr_C	CAAGATAATGAACACCGAA
ii_seq_9036938_x513	21.006	2.08352	0.011672	CrBc_C	TAGGTCTGTATTTCGTTGTG
ii_seq_7833069_x1454	87.5824	-1.53229	0.011672	CrCr_C	TATGGTCCTAGGATGTTTCT
ii_seq_10839782_x101	9.23802	-2.63809	0.0117858	CrCr_C	GACAAATCCATCCCGGACACGGGGGG
ii_seq_11002174_x87	6.93377	3.41546	0.0118851	CrBc_C	TGACTATGGCTCATGAACACCCGAT
ii_seq_8948856_x555	25.1379	1.95561	0.0118988	CrBc_C	TTCTTGGTGTGTTCTGACC
ii_seq_8874337_x602	33.6724	-1.72221	0.0118988	CrCr_C	TTGGGCTTTGTGATATCAAAC
ii_seq_10362937_x157	10.8974	-2.46314	0.0119439	CrCr_C	AGAGGATCTGCGGATACG
ii_seq_10575740_x128	12.7672	-2.43174	0.0119506	CrCr_C	TGTTTCCGGGCTTCTCTTGT
ii_seq_8874939_x602	38.872	-1.63361	0.0120002	CrCr_C	TGACGACCAGCGAATACC
ii_seq_8765978_x656	28.869	1.79375	0.0120441	CrBc_C	TCTGTGGTATTCTCATTCCAAACGATAGGCCA
ii_seq_6096120_x5844	445.953	-1.66741	0.0120798	CrCr_C	GGGCTCAAGAGGCGAGAACA
ii_seq_8401597_x912	66.4334	1.60272	0.0120834	CrBc_C	ACATACGACCATACCTAAAGGAAA
ii_seq_10720210_x113	6.23905	-3.38629	0.0120834	CrCr_C	ACTTAGATCGTATCGATAAG
ii_seq_9403688_x368	16.1243	2.21861	0.0120834	CrBc_C	GGCCTTGGAGTACTTTCCGA
ii_seq_7710059_x1581	74.3403	1.85233	0.0120834	CrBc_C	TTCAACTGTATTTATTGGCCT
ii_seq_11502606_x54	5.61425	-3.16695	0.012105	CrCr_C	GATAGCGACAATGTACTTCGCCTTTGGTA
ii_seq_9622144_x306	15.0231	2.36751	0.0122546	CrBc_C	ATTCGGCACCTGTAGCTTCTCCA
ii_seq_9941505_x229	18.0295	-1.94902	0.0122722	CrCr_C	TCAATAACAGTAGCAGCCA
ii_seq_6348706_x4938	278.247	1.63337	0.0122722	CrBc_C	TGTCATGGGTCTTGCATCGATG
ii_seq_10724278_x113	10.0339	-2.28539	0.0122886	CrCr_C	GGTCAGGATTAGAAACCTAGAATGTCTTCTGA
ii_seq_11460725_x56	5.67008	-3.18	0.0123159	CrCr_C	GAGACGATAAGCAACAGATCCGTGGTCGCGGT
ii_seq_9784860_x264	9.45769	-2.35437	0.0123159	CrCr_C	GAGGGTATTTCTAATATACCTA
ii_seq_11597351_x49	6.9771	3.42171	0.0123159	CrBc_C	GATACCCGCTGAACTTAAGC
ii_seq_11077138_x81	7.08781	-2.62478	0.012549	CrCr_C	TGCTCAACGGGGCAGTGAAAGCCG
ii_seq_10163444_x188	11.1839	-2.77762	0.0126297	CrCr_C	AGTAAATGAAAGACAAGGGTGAGG
ii_seq_9561200_x323	16.5256	2.21067	0.0126297	CrBc_C	TCTTGCATCGATGTCTGGGC
ii_seq_7700554_x1585	135.848	-1.48098	0.0127202	CrCr_C	GAATTAGTAACTTAATTAGGTAAAGGATTTCC
ii_seq_11105720_x78	5.39092	-3.11654	0.0127577	CrCr_C	AGGTTGCAGAGAATACATGAT
ii_seq_10364973_x156	14.1972	-2.62078	0.0127671	CrCr_C	AACCCAGCTCTTCGACGTGCCTCAATCA
ii_seq_9990184_x219	15.5799	-1.96026	0.0127671	CrCr_C	AGGGGAGCAAGTGCCGAAAGAAGGAGTGACTG
ii_seq_10750336_x110	5.44675	-3.12907	0.0127671	CrCr_C	CACAGCCCATCCGAGATTATCCGCAAT
ii_seq_9898117_x239	14.9906	2.1718	0.0127911	CrBc_C	TAACTCTTGAAAGAATATCCT
ii_seq_11660326_x47	7.62821	-3.66205	0.0127969	CrCr_C	TAGATGACATCTATTTCTTACATATTCTGAAA
ii_seq_9912866_x236	21.743	-2.28317	0.0128031	CrCr_C	TCGAAAATAAACTGAAAAGATCTGACT
ii_seq_9276051_x415	29.5688	-2.00089	0.0128242	CrCr_C	TTACCAGATGTGACCGTGGAATTGGCCCAAT
ii_seq_10465566_x142	13.1873	-2.243	0.0129163	CrCr_C	CTGAGCCGTTGGCAGCACAC
ii_seq_10964213_x90	6.2457	-3.3929	0.01292	CrCr_C	CCAGTAGTTAAATACACA
ii_seq_11019149_x85	6.55309	-2.74973	0.01292	CrCr_C	GAGGTTCGGACTTTAGAGATG
ii_seq_10254643_x174	11.6964	2.55937	0.0129745	CrBc_C	CATGTTAATGTGTACAGCCTTGATCTGGGTG
ii_seq_8994560_x533	34.8522	1.84767	0.0130542	CrBc_C	AGGCCCGACGATTTTCTTCATGGTC
ii_seq_9233705_x432	24.1477	2.08864	0.0131108	CrBc_C	TGGGAGGCGTAATTTTTGATCTTGTCC
ii_seq_7960330_x1319	125.466	-2.14089	0.0131108	CrCr_C	TTTTTATCACCAAGATCTCTGACC
ii_seq_10878513_x97	6.30982	-2.97978	0.0131457	CrCr_C	AGGGACGGCTTTGACGGAA
ii_seq_10547381_x132	9.39414	2.64509	0.01316	CrBc_C	ATGTGACTGCTCCCTTTTGAGC
ii_seq_10686315_x117	6.78129	3.37896	0.0132123	CrBc_C	TACACCGGACCCCTGAACAACA
ii_seq_11096188_x79	5.64749	-3.22528	0.0133755	CrCr_C	AGGCGATCCGAGTGTTCTA
ii_seq_10116067_x197	14.2559	-2.08968	0.0133755	CrCr_C	TTCGACTTCAGTCCCTTGA
ii_seq_10158539_x189	7.67273	-2.53505	0.0133781	CrCr_C	AGGATTGGGATGACACTGGGACAGCCT
ii_seq_9604261_x311	23.7134	-1.83784	0.0134808	CrCr_C	ATTAGTAACTTAATTAGGTAAAGGATT
ii_seq_8669100_x719	42.3041	-1.69697	0.0135167	CrCr_C	CGCATGATTCCGTCCACAG
ii_seq_8550810_x805	37.6482	1.73412	0.0136371	CrBc_C	CATAGCGATGGTAGCATGCCCTTTGGCAC
ii_seq_9368004_x382	37.6596	-2.20724	0.0137536	CrCr_C	GCTACCTTATTTTTTCTTTGTCTGACT
ii_seq_10963493_x90	6.76713	-3.14794	0.0137948	CrCr_C	AGATCAGCACCAGCAACCCGAA
ii_seq_8214172_x1072	74.97	-1.6563	0.0138292	CrCr_C	GCTGATGATGATCATCCACTCTGATC
ii_seq_10467554_x142	11.3778	2.29223	0.0138292	CrBc_C	TAACGCTCGGAGAGCAGACGGGATCCAGTG
ii_seq_11502498_x54	5.38427	-3.10217	0.0138497	CrCr_C	CAGTTTTAGTGATATTGTACGGTG
ii_seq_7681393_x1606	87.9295	1.63329	0.0139117	CrBc_C	GAACACGGACCAAGGAGTCGTCTTCGTA
ii_seq_9397018_x372	20.9176	-1.80621	0.0139153	CrCr_C	GCGCATGATTCCGTCCACAG
ii_seq_10228089_x178	10.0924	2.64837	0.0139153	CrBc_C	TACAATTCGCAGGCAAACG
ii_seq_10487507_x139	8.83096	3.00411	0.013918	CrBc_C	TGGTATGCCAAGGACAAAATTCGACTAAAA
ii_seq_10887703_x96	8.13926	-2.61015	0.0139536	CrCr_C	TATGACTTTGCGCACCCAACCAACTGGGCTG
ii_seq_10548833_x132	9.98479	-2.5953	0.0139665	CrCr_C	CCTCGGCTGTGCCAGCAGGTACTCCTGCGCG
ii_seq_9434219_x358	21.7533	-1.88857	0.0139665	CrCr_C	TTGCAAGAGCATTTGGAGAA
ii_seq_11193713_x72	7.64714	-2.74477	0.0140589	CrCr_C	AAACCCACTTGATCCTACTTCGATATAAATTG
ii_seq_9940131_x229	14.0003	-2.13469	0.0141277	CrCr_C	CGCATGATTCCGTCCACAGTGTCCCTGGTATT
ii_seq_5624454_x7828	672.788	-1.93988	0.014191	CrCr_C	TTTATCACCAAGATCTCTGACC
ii_seq_9869590_x244	20.6644	-2.35231	0.0142056	CrCr_C	TTTTCCCTCTGTGGAACCCTATGCC
ii_seq_9852827_x249	16.4119	-1.83163	0.0142168	CrCr_C	GAGTCATCACATTGGTTCAGTAG
ii_seq_10966193_x90	5.87646	-2.90754	0.0142739	CrCr_C	GAGGGTATTTCTAATATACCTATATAACT
ii_seq_9150588_x467	18.6252	2.08978	0.0142739	CrBc_C	TGGCACTCACTCTCTGGAGA
ii_seq_11194505_x72	5.50258	-3.14224	0.0143174	CrCr_C	TGGTGCTAACTATCTCCCTT
ii_seq_9873738_x244	13.0547	2.10185	0.0143538	CrBc_C	AAGATTCGGCACCTGTAGCTTCTCCATCAACT
ii_seq_10559829_x130	7.73327	3.1684	0.0143538	CrBc_C	TGGTATGCCAAGGACAAAATTCGACTAAA
ii_seq_8823567_x624	45.6998	1.49551	0.0143611	CrBc_C	TACCCAGAAGAGAACTCGGGATCCCG
ii_seq_11308562_x64	7.83038	3.59885	0.0143976	CrBc_C	AGCGTGCTGTTTGTTCGAGGTGAAA
ii_seq_10029255_x212	16.6362	-2.01938	0.0144069	CrCr_C	CGGGGTATGTGAGCGGAACCAGTCCCTCGCT
ii_seq_10292137_x167	12.8506	2.38528	0.0144157	CrBc_C	AATGTTTCTTTCACTAGGATA
ii_seq_10403682_x151	9.78787	-2.38195	0.0144157	CrCr_C	CGCATGATTCCGTCCACAGTG
ii_seq_10583164_x127	7.34974	3.49988	0.0144157	CrBc_C	TGGCTGAACGGGACTTGGCAGC
ii_seq_10729444_x112	7.18173	3.05227	0.0144697	CrBc_C	ATAGGCATCCAAGGAGCAAGGACAATG
ii_seq_10903269_x95	6.69135	-3.11474	0.0144886	CrCr_C	TATGTTGGACATATCCTTGG
ii_seq_9230681_x432	32.9246	-1.78497	0.0145151	CrCr_C	CAGAAAGTGAACGGTTCTA
ii_seq_7292993_x2278	165.376	-1.58714	0.0145461	CrCr_C	ACCAGATGTGACCGTGGAATTGGCCCAATT
ii_seq_9680471_x289	12.0958	2.31284	0.0145461	CrBc_C	AGCTGCCCGAGACTGGTTTTCGACC
ii_seq_9456920_x351	14.5361	-1.93741	0.0145732	CrCr_C	TCTCGGACCAGCGACAAAC
ii_seq_10380199_x154	9.00068	2.69122	0.0146612	CrBc_C	CTCGGCGTGCAGTTCACTTCATGTCTG
ii_seq_8548394_x806	46.7801	-1.61297	0.0147552	CrCr_C	TCAGTTGCTGTAGTGATTGG
ii_seq_9445982_x354	17.5333	-1.94124	0.0148252	CrCr_C	GCGCATGATTCCGTCCACAGTGTCCCTGGT
ii_seq_10364505_x156	11.0318	-2.4777	0.0148409	CrCr_C	GCCAGTAGTTAAATACACAGCTTA
ii_seq_10970740_x89	8.1071	-3.40524	0.0148409	CrCr_C	GGATTATCTCCTCAATCAGCGGCT
ii_seq_10321044_x163	6.55227	3.32975	0.0148702	CrBc_C	TTGACGAGACAGAAACACCC
ii_seq_8987071_x537	33.4508	1.76065	0.0149356	CrBc_C	CAGTCATAATACCCGTGCTCTGACATG
ii_seq_10285425_x168	9.2529	2.7298	0.0150038	CrBc_C	TTTGAAATGACGCTCAGACAGGCATGCCCG
ii_seq_11671217_x46	5.22342	-3.07866	0.0150244	CrCr_C	CAATTCGGGCTGGGAGAGTTGTTGGCTAG
ii_seq_9582615_x316	17.1003	2.009	0.0150244	CrBc_C	TGGTGAAGAGTTTTAATTTCTCGATTG
ii_seq_8696134_x702	44.1216	-1.60245	0.0150244	CrCr_C	TTGAGGTCTTCTGCTGGA
ii_seq_9424495_x362	14.4622	2.45347	0.0150392	CrBc_C	TCAAGTTTGGAAAAGGACT
ii_seq_8788689_x642	29.3301	1.86457	0.0150397	CrBc_C	AGATCCATCCATCTGCCTCTCAGTCCCAGGAA
ii_seq_11137625_x76	6.06755	-3.28533	0.0150606	CrCr_C	TGAGAGATGGTTGCAAATG
ii_seq_10497753_x138	10.5233	-2.52785	0.0150656	CrCr_C	TAGATTGATTGGTAGTCTCC
ii_seq_10746045_x111	9.74623	2.55757	0.0152667	CrBc_C	CTGCTCTGTGGCACCTGCCGGCTCAGCCT
ii_seq_10977059_x89	5.34173	-3.11708	0.015287	CrCr_C	TCAACAAGCATTCGAGGAC
ii_seq_9396274_x372	15.9652	2.01456	0.015287	CrBc_C	TCGAGAGTCCGTCAGCCACT
ii_seq_10964483_x90	6.92032	-2.85555	0.015287	CrCr_C	TTAAATACACAGCTTATCGATA
ii_seq_8552420_x804	47.2711	-1.52937	0.0153286	CrCr_C	TCGACTGTCGACAACCTCTAGCTGATC
ii_seq_7136266_x2630	168.133	-1.36987	0.0153473	CrCr_C	ACATACGACCATACCCATTCG
ii_seq_11082420_x80	5.73921	-2.84739	0.0153473	CrCr_C	AGCGACAATGTACTTCGCCT
ii_seq_5809471_x7051	529.744	-1.53427	0.0153725	CrCr_C	TCCTCGGATCACGAGCTAGCTACAGCACAC
ii_seq_9500400_x338	15.8709	2.0033	0.0153725	CrBc_C	TTGTGCACGATGTAGGAACC
ii_seq_10746486_x110	6.90803	-2.58422	0.0153992	CrCr_C	TAGCGACAATGTACTTCGCCTTTGGTA
ii_seq_10806660_x104	6.55119	-2.73794	0.0155311	CrCr_C	ATAGCGACAATGTACTTCGCCTTTGGTA
ii_seq_11778511_x42	6.12338	-3.29889	0.0155311	CrCr_C	CAGCTGGGAGTTCTCAAGCGGCAT
ii_seq_11334035_x63	6.14333	-3.3254	0.0156207	CrCr_C	AACCCAGCTCTTCGACGTGCCTCA
ii_seq_8735382_x673	42.0048	-2.23308	0.0156471	CrCr_C	TCGATACGATCTAAGTGTGG
ii_seq_9554403_x325	17.6725	-2.05242	0.0156811	CrCr_C	TTGGCCAGGCTGAACGACCT
ii_seq_8883333_x595	39.7662	-1.77772	0.0157268	CrCr_C	TGTCAGAGATGCACAGAGTGCTTGTTGC
ii_seq_10307102_x165	10.1551	-2.15379	0.0157885	CrCr_C	GGGTGTCGAGGATATACATTCATCAACCAGGG
ii_seq_11187305_x72	5.4534	-3.14215	0.0158982	CrCr_C	CAGTTTTAGTGATATTGTACGGTGTGTT
ii_seq_11233781_x69	5.91335	-2.89718	0.0158982	CrCr_C	GATACGATCTAAGTGTGGAGACGAT
ii_seq_9517201_x334	15.4928	-1.95375	0.0161394	CrCr_C	CAGTCACTCAGCTCGACAGATCCCCGGG
ii_seq_9880782_x242	9.91621	2.6193	0.0161394	CrBc_C	GGGTTATCCAGTCTGTTCTCCA
ii_seq_11008456_x86	6.22949	-2.99516	0.0161394	CrCr_C	TAGACCGCTAATTGTGTTTG
ii_seq_10332242_x161	11.8652	-2.57052	0.0161819	CrCr_C	CGCGTGGCGGGCTGGATTACGATCGCGGG
ii_seq_10611982_x124	14.1727	-2.62536	0.0162032	CrCr_C	CAGTGAAAGCAGTCTTGACAGGGTAT
ii_seq_11135269_x76	5.73921	-2.8475	0.0162032	CrCr_C	GCTAACTATCTCCCTTCCTCA
ii_seq_11452773_x56	8.16857	-3.11452	0.0162464	CrCr_C	ACATACAACAGCGGGTATTCGCTGG
ii_seq_8861661_x605	35.2818	1.7448	0.0162473	CrBc_C	TCGAGGTCAATGAGGATATTC
ii_seq_10330787_x162	8.39004	2.65632	0.0163018	CrBc_C	ACAGGACATCGAAATGGACT
ii_seq_10176747_x186	10.5807	2.32583	0.016318	CrBc_C	TACTTGTTGGATCGAGAACC
ii_seq_11211575_x71	5.52253	-3.1776	0.0163878	CrCr_C	TGGTCTTGGCGAAATGGACT
ii_seq_10102209_x199	18.1494	-2.17361	0.0163949	CrCr_C	CCATTCACCTAATCTTTGGAACCTT
ii_seq_8334805_x973	81.5097	-2.14717	0.0164546	CrCr_C	GCGAATACCTGCTGTTGTATGT
ii_seq_6613892_x3886	236.472	-1.48949	0.0164546	CrCr_C	GGGACCTTCCATCGAACTCACCTCTTGCC
ii_seq_10328357_x162	10.7694	-2.28685	0.0164546	CrCr_C	TTGTCTGATTACATTTTTTACAAACACTCTGA
ii_seq_10193398_x184	10.0775	-2.44586	0.016495	CrCr_C	TGCAGAGACAGGAGAGCA
ii_seq_11435559_x57	5.2726	-3.07685	0.0166192	CrCr_C	TCGACGTGAAGCTGAACTCA
ii_seq_10574069_x129	10.2989	-2.31642	0.0166979	CrCr_C	CGCTTCACGGAAAAGGAAAATGCCCGAG
ii_seq_8423311_x897	48.657	-1.62726	0.0167414	CrCr_C	ATTCCTATTTTTGGCTTCAGGGC
ii_seq_10179909_x186	9.83833	-2.60468	0.0167638	CrCr_C	CCACACTTAGATCGTATCGA
ii_seq_11238749_x69	5.90005	-3.24695	0.0169138	CrCr_C	AAGTAAATGAAAGACAAGGGTGAGGTGAGA
ii_seq_8829177_x622	29.71	1.73319	0.0169809	CrBc_C	ACTCAGTGAGTTTCAGTACTA
ii_seq_10556175_x131	7.1465	2.99241	0.017043	CrBc_C	CAGTGGCTGACGGACTCTCGA
ii_seq_11356755_x62	5.10511	-3.03799	0.0170478	CrCr_C	ATAAGCTGTGTATTTAACT
ii_seq_9675248_x291	13.3458	2.29289	0.0170478	CrBc_C	TATTCGCAGACAGAGTAACC
ii_seq_7647173_x1659	68.6766	1.72845	0.0170653	CrBc_C	TTTCTTGGGTGGATTGATGTACGCTGACGCA
ii_seq_9876415_x243	20.7447	-1.93089	0.0172011	CrCr_C	TAGTTAAATACACAGCTTATCGA
ii_seq_9657348_x296	12.0777	2.32479	0.0173105	CrBc_C	CGGCACCTGTAGCTTCTCCATCAACT
ii_seq_8845217_x612	59.2606	1.52483	0.0173492	CrBc_C	CGGTGACGACCAGCGAATACC
ii_seq_9114025_x481	47.0793	-1.73213	0.0173556	CrCr_C	CTACCGGTCGTAACAGGTTCTCGTCGGCTA
ii_seq_9803466_x260	16.0728	2.02867	0.0174427	CrBc_C	CAGTCATAATACCCGTGCTCTGACA
ii_seq_10199436_x182	9.4208	-2.35515	0.0176103	CrCr_C	TCTCCCTGCTCTGGGTCTCGGCGCC
ii_seq_11283912_x66	6.40655	-2.76014	0.0176156	CrCr_C	CTTCCTGTAAGGGACGGCTTTGACGGAA
ii_seq_10840792_x101	7.0815	2.98253	0.0176934	CrBc_C	TAGGCATCCAAGGAGCAAGGACAATG
ii_seq_11368296_x61	6.20581	-2.67157	0.0177912	CrCr_C	CATGGCAACTATATCTCAATTTATCACTGG
ii_seq_9685665_x288	28.1136	-2.62379	0.0179387	CrCr_C	TGTTTTTTTATCACCAAGATCTCTGACC
ii_seq_10209238_x181	7.64816	2.73373	0.0180159	CrBc_C	GGAACAAAAGGCTTCCAGTCA
ii_seq_10694462_x116	7.50803	2.79	0.0180159	CrBc_C	TGCGACGAAGAATATACCCG
ii_seq_10865338_x98	6.14998	-2.65993	0.0180565	CrCr_C	CGACAATGTACTTCGCCTTTGGTAACTG
ii_seq_10959083_x90	6.86639	2.97845	0.0180919	CrBc_C	GTCCGGGTTGAAGGCGTTCGA
ii_seq_10619050_x124	7.07653	-2.63007	0.0181066	CrCr_C	CCTGCTCTGGGTCTCGGCGCCA
ii_seq_8839080_x616	29.8419	1.8396	0.0181091	CrBc_C	AGTGCTGTCTAGTAGGTATGGTCGTAGAT
ii_seq_11300669_x65	5.16759	-3.06466	0.0181091	CrCr_C	GATAAGCTGTGTATTTAACTA
ii_seq_10233950_x177	13.0604	2.07825	0.0181664	CrBc_C	CTGGATCCCGTCTGCTCTCCGAGCGTT
ii_seq_11317458_x64	5.69002	-3.21483	0.0181664	CrCr_C	GCTTCAGTATCACTATCTA
ii_seq_10094018_x200	13.2103	2.36649	0.0181686	CrBc_C	TGACTATGGCTCATGAACACCCGATA
ii_seq_10866710_x98	6.91864	2.94551	0.0182043	CrBc_C	TTTTATGATCTCGTAACAGA
ii_seq_10449820_x144	8.98063	-2.40927	0.0182417	CrCr_C	TTGTGTTTGAGATTAAAACAGT
ii_seq_8369200_x938	34.4121	1.72535	0.0183215	CrBc_C	CGACCAGCGAATACCGGCTGTTGTAGGT
ii_seq_9794851_x262	15.1021	-1.83344	0.0183425	CrCr_C	GTTTGAGAGATGGTTGCAAATG
ii_seq_11073574_x81	5.21677	-3.06372	0.0184047	CrCr_C	CAGCTGTTGTGCATCTCCTTGGGACCAAG
ii_seq_11546315_x52	5.73921	-2.84775	0.0184213	CrCr_C	AGGGACGGCTTTGACGGAAATCGCTCAGG
ii_seq_11474962_x55	5.27925	-3.09034	0.0184213	CrCr_C	CGATCTAAGTGTGGAGACGAT
ii_seq_10267411_x171	10.0329	-2.27811	0.0184213	CrCr_C	CGCATGATTCCGTCCACAGTGTCCCT
ii_seq_10005217_x217	13.9987	-1.96859	0.0184213	CrCr_C	TCTCCGTCTCCGGCGCTG
ii_seq_10625326_x123	12.0867	-2.60251	0.0184482	CrCr_C	ACCTTCCATCGAACTCACCTCTTGCCTTT
ii_seq_11777545_x42	5.04927	-3.02465	0.0184482	CrCr_C	CAATATTCAAGATAATGAA
ii_seq_9516867_x334	19.1723	-1.82684	0.0184482	CrCr_C	TCGTGATTATTCCTATTTTTGG
ii_seq_10138481_x193	15.312	-1.93019	0.018585	CrCr_C	ATCAGAAATAGCCATTTTATATCGTCAATGAA
ii_seq_10074393_x204	17.187	-2.24423	0.018585	CrCr_C	TAGAGCCTGTCCCTGTCT
ii_seq_9846090_x250	12.1674	-2.13297	0.0186953	CrCr_C	ATTTAAGCAAGGTCTAGGGTTGGAATAAGT
ii_seq_9948135_x228	14.289	-1.88908	0.0186953	CrCr_C	TATAACTAAGTTGAGTTTGGTGATGGCTCTGA
ii_seq_9301060_x405	23.5895	-1.66219	0.0188761	CrCr_C	CCAGATGTGACCGTGGAATTG
ii_seq_10444184_x145	8.83783	-2.40036	0.0189634	CrCr_C	ACAGCTTATCGATACGATCTA
ii_seq_10184175_x185	11.7867	2.24003	0.0189962	CrBc_C	ACCGGACGTTAAAATAACGCC
ii_seq_10105194_x199	7.12278	2.98776	0.0190035	CrBc_C	CATGTAAGACGGGTTCTCGA
ii_seq_10419545_x148	11.1613	-2.33863	0.0190064	CrCr_C	ATCCCCCCCGTGACGCCCAGACCGAACGCTG
ii_seq_8633229_x746	25.5698	2.26738	0.0191192	CrBc_C	TCGAGAACCCGTCTTACATG
ii_seq_6748901_x3584	160.396	-1.52183	0.0191192	CrCr_C	TTCAAACTTTTCACCCGGGTA
ii_seq_11569710_x51	5.04927	-3.02436	0.0191411	CrCr_C	ACGGGTAGTTTCGGGCAGC
ii_seq_11740204_x43	5.66343	-3.17293	0.0191577	CrCr_C	TCAATATTTGTGGCAATCCTG
ii_seq_7546689_x1807	93.6933	-1.82629	0.0191991	CrCr_C	ACCGCTAATTGTGTTTGAGA
ii_seq_8069157_x1208	82.9221	-1.75956	0.0192057	CrCr_C	ACCAGATGTGACCGTGGAATTGGCCCAAT
ii_seq_11147594_x75	5.64648	-2.84594	0.0192755	CrCr_C	GAACTGTTCTACCAAAGGCCGCTGG
ii_seq_9762495_x269	25.963	-2.05138	0.0192755	CrCr_C	TCCTTCGGGACATTTAGTCTA
ii_seq_10565159_x130	7.46337	3.06004	0.019325	CrBc_C	TGAACGGGACTTGGCAGCTG
ii_seq_3133059_x36039	2302.39	-1.53358	0.019377	CrCr_C	CCAGATGTGACCGTGGAATTGGCCCAA
ii_seq_10937965_x92	4.98679	-2.996	0.0193826	CrCr_C	ACTCGGAGAATCTTAAAGTTGGAACAAG
ii_seq_11362989_x61	4.98679	-2.996	0.0193826	CrCr_C	GGTTCGGACTTTAGAGATGACCACCT
ii_seq_10322348_x163	12.2778	-2.11044	0.0193826	CrCr_C	TGCAGACGAATTCTCTGA
ii_seq_11390843_x60	5.10511	-3.03723	0.0194136	CrCr_C	AGTTGTCGTCAAAGTCCAGTGTGACTCTAAA
ii_seq_9388429_x375	22.1083	-1.63792	0.0194677	CrCr_C	CTGAGAATATGTGACTGCTCCCT
ii_seq_8528057_x819	65.4283	1.57184	0.0194677	CrBc_C	CTGGATCCCGTTTGCTCTCCGCACG
ii_seq_11247279_x68	7.02152	-2.85022	0.0194677	CrCr_C	GACGCACGAGCAGAGTTTGAGA
ii_seq_10832005_x101	6.22575	-3.00757	0.0194677	CrCr_C	GGTGCTACAGTTATAACTA
ii_seq_10581884_x128	7.91309	-2.37358	0.0194677	CrCr_C	TCAATCTCTCGCTCTTGCCCG
ii_seq_9666479_x293	14.9364	-1.98762	0.0194677	CrCr_C	TTATATAGGCTTAACTTGTA
ii_seq_10490287_x139	6.42351	3.29369	0.0195271	CrBc_C	GGCCTGGTTGGCAAGCATCTCATGACCCT
ii_seq_11206818_x71	5.03598	-2.99313	0.0195641	CrCr_C	CAATTCCCCAAGCTGGATGT
ii_seq_10779099_x107	7.42591	-2.7489	0.0196424	CrCr_C	CTTTCCAGATTCACTCGGAAACG
ii_seq_10644845_x121	6.84472	2.97554	0.0196429	CrBc_C	AGGCGTCGGAACTTTTTCTCGC
ii_seq_9866896_x245	23.7125	-2.29575	0.0196679	CrCr_C	ATCACCAAGATCTCTGACCCA
ii_seq_10309082_x165	9.07311	2.6954	0.0197331	CrBc_C	TGGTATGCCAAGGACAAAATTCGACTAAAAA
ii_seq_9921812_x234	13.6257	-2.0062	0.0197812	CrCr_C	CAGATGTGACCGTGGAATT
ii_seq_11638157_x48	5.94924	-3.25255	0.0198166	CrCr_C	TGCATCCCCCCAGCCAGTAGTTAA
ii_seq_11461285_x56	5.09181	-3.00697	0.0198425	CrCr_C	GTCCTATTTATCTCGAATCTA
ii_seq_10126855_x195	7.63008	2.72967	0.0198543	CrBc_C	TAACTTGGCGTTATGGGGC
ii_seq_10274589_x170	9.04027	-2.26497	0.019874	CrCr_C	TCACCCAATCGGCACGCTGT
ii_seq_10868670_x98	5.72591	-2.82143	0.0199589	CrCr_C	CAAGTCTTCAGCTCGTCGACAATGGGCG
ii_seq_11009918_x86	12.082	-2.75553	0.0199589	CrCr_C	CATACAACAGCAGGTATTCGCTGGTCGTC
ii_seq_10334013_x161	7.35466	2.7553	0.0199629	CrBc_C	TTGGATTGTCATCTTCTGAGCC
ii_seq_11618333_x48	6.30418	-3.35709	0.0199962	CrCr_C	CGGCTGTCGTACACTCGTTCTCGCACTCTCTC
ii_seq_11251563_x68	5.61989	-2.79299	0.0201394	CrCr_C	AAACAGCATCTTGTCCGTGATG
ii_seq_10861300_x99	6.81239	-2.55725	0.0201842	CrCr_C	CGAGCAAGGCATGGAAGTACAAGTGTT
ii_seq_11334854_x63	4.99344	-3.01088	0.0202098	CrCr_C	AGTATCACTATCTAGATCACTA
ii_seq_11324018_x63	4.99344	-3.01088	0.0202098	CrCr_C	CCCCAGCCAGTAGTTAAA
ii_seq_8550005_x805	54.0118	-1.44658	0.0202171	CrCr_C	TCACCTAATCTTTGGAACCTT
ii_seq_10438219_x146	7.53248	3.06979	0.0202765	CrBc_C	CGTGACTATGGCTCATGAACACCCG
ii_seq_11556450_x51	7.29576	3.48947	0.0203372	CrBc_C	AAAGCGTGCTGTTTGTTCGAGGTGAAA
ii_seq_11150294_x75	5.51588	-3.1654	0.0204251	CrCr_C	AAAACAGTTTACGCGACCTA
ii_seq_10062727_x206	12.6802	-2.07414	0.0204349	CrCr_C	ATCATTTATTCTATAATTCGG
ii_seq_7719534_x1569	112.79	-1.52778	0.020525	CrCr_C	TAACCCAGCGCCGGAGAC
ii_seq_8192618_x1083	44.9854	1.56208	0.0207314	CrBc_C	TCGGAAAGTACTCCAAGGCC
ii_seq_9621838_x306	19.5846	1.95217	0.0207727	CrBc_C	TGCTTCCTGGTAGGTATGGTCGTATGT
ii_seq_11638877_x48	6.19625	-2.94697	0.0208626	CrCr_C	CCGGCGGCCCTGGAGCCT
ii_seq_10909990_x94	6.04959	-2.63245	0.0208626	CrCr_C	CCGTGAGTTCTGAATATTGTCGA
ii_seq_10745268_x111	6.23039	3.2475	0.0208957	CrBc_C	TAAAGGGCCAGAATGCGAAACC
ii_seq_9588299_x315	15.3878	2.21625	0.0209339	CrBc_C	AAGATTCGGCACCTGTAGCTTCTCC
ii_seq_9806322_x259	14.1907	-2.0655	0.0209685	CrCr_C	AGTGCTCAGGAGATCGACCG
ii_seq_10936033_x92	7.34237	-2.46069	0.020974	CrCr_C	GGTCCAGACGCGTGCGCGA
ii_seq_10697709_x115	7.60924	-2.73982	0.020974	CrCr_C	TCCCCCCCGTGACGCCCAGACCGAACGCT
ii_seq_9843835_x251	11.9245	2.19809	0.0210093	CrBc_C	GCGAAGGATTCCCTGCCCGAA
ii_seq_11005876_x86	5.8831	-2.91445	0.0210093	CrCr_C	GGAGATAGTTAGCACCAA
ii_seq_11085380_x80	6.04496	-2.64853	0.021053	CrCr_C	CTGGTTGTTCTGAATTAAAGTGAAGAGTG
ii_seq_9842078_x251	19.9817	-1.72199	0.021053	CrCr_C	GATCCCCCAATTTGTACAAAATAAGACGAAA
ii_seq_9116911_x481	32.4764	-1.61599	0.021053	CrCr_C	GGCAGACCGCGAAAAGGGT
ii_seq_11325341_x63	4.98015	-2.97977	0.021081	CrCr_C	ATGAAGAGCTTCGAGTCCACA
ii_seq_10593569_x126	7.36716	2.71839	0.0211282	CrBc_C	TAAGGAGGAATTTCGCAGCC
ii_seq_7391430_x2075	127.011	-1.41548	0.0211648	CrCr_C	TTCATCGGGGCTGACTATGT
ii_seq_10796728_x105	7.35972	2.71727	0.0212166	CrBc_C	CGACTGTTTAATTAAAACA
ii_seq_10721679_x113	11.1025	-2.05217	0.0212828	CrCr_C	ACTCTTTCTAGTAGCCAACAA
ii_seq_10023082_x214	18.2638	-2.33608	0.0212864	CrCr_C	CCCCCCCGTGACGCCCAGACCGAACGCT
ii_seq_10553948_x131	7.15795	2.71235	0.0213327	CrBc_C	AAATGACTCGTTCGGCACCTTACGAGAA
ii_seq_10947203_x91	10.7256	2.25714	0.0213327	CrBc_C	AGTGTGCCTCGCCCAAACAGGCCGATA
ii_seq_10686081_x117	7.65388	-2.55296	0.0213327	CrCr_C	ATCGATACGATCTAAGTGT
ii_seq_9532148_x330	24.0123	-1.63986	0.0213327	CrCr_C	TCTCCGGCGCTGGGTTATC
ii_seq_11273254_x67	5.45713	-2.75291	0.0214691	CrCr_C	CTGTGTATTTAACTACTGGCTG
ii_seq_11009402_x86	6.43005	3.29427	0.0214691	CrBc_C	TATGCCTTGCTAGGACCCGG
ii_seq_7617056_x1685	152.425	-1.41186	0.0215754	CrCr_C	TGCGGGTTGGTGTAATAGTTAGCATATTCG
ii_seq_10339483_x160	16.6311	2.01598	0.0216451	CrBc_C	GGTCACGAGATGTAACTTTTTGTCTGATTGA
ii_seq_10786158_x106	6.03458	3.19958	0.0217998	CrBc_C	GCCGCCCGAAGACCAAAAATAGG
ii_seq_10886839_x96	5.05592	-3.03679	0.021842	CrCr_C	GTTCTTCATCTCGTCTTGCA
ii_seq_11392883_x60	5.00009	-3.02382	0.0219006	CrCr_C	GCAGTTGCTAGCTAGTTCTCA
ii_seq_10848893_x100	5.00009	-3.02382	0.0219006	CrCr_C	TCCCGTGAGTTCTGAATATTGTCGA
ii_seq_11552778_x51	5.60095	-3.14953	0.0219072	CrCr_C	CTTTGGATCCACAGCCAGGTCGTAT
ii_seq_11230042_x70	5.39757	-2.7588	0.0219103	CrCr_C	AGTACCAGGGATCCGACTCAG
ii_seq_9844839_x251	15.4987	2.24489	0.0219146	CrBc_C	TTTGAAATGACGCTCAGACAG
ii_seq_9433861_x358	23.2465	-1.83943	0.0220669	CrCr_C	TGCTGGCTGCTACTGTTATTG
ii_seq_11164579_x74	5.14764	-3.022	0.0221852	CrCr_C	ATTGCGCCCGTGGTGCTCGAGCTG
ii_seq_9921344_x234	17.1196	2.07884	0.022262	CrBc_C	CTTGAAGATTCGGCACCTGTAGCTTCTCCA
ii_seq_11361830_x61	6.77743	-2.81299	0.0222949	CrCr_C	AGGGCTCTGGCCCGGCTGGATTCTCTCA
ii_seq_11829380_x40	4.9735	-2.9634	0.0223114	CrCr_C	GACCCAGCTACTAATTGA
ii_seq_11637005_x48	5.4013	-2.74017	0.0223315	CrCr_C	CCCCCAGCCAGTAGTTAA
ii_seq_10186210_x185	10.0366	2.23798	0.0223542	CrBc_C	GGCTCGAATCCGTACAAGA
ii_seq_11068957_x81	8.05975	-3.08536	0.0224079	CrCr_C	TCCGCTCTCGCCTAGTTAAACG
ii_seq_10935021_x92	8.17149	2.53233	0.0224124	CrBc_C	ACGACTGTTTAATTAAAAC
ii_seq_5850784_x6685	495.639	-1.62779	0.0224537	CrCr_C	AGGGTGTCGAGGATATACATTCATCAACCAGG
ii_seq_11005446_x86	5.98711	-2.60769	0.0224537	CrCr_C	ATCCACTACAGCAACTGAA
ii_seq_11109074_x78	5.40321	-2.75655	0.0224901	CrCr_C	CTTCGCCTTTGGTAACTGTTCAATCACA
ii_seq_9019871_x521	26.2943	-1.88031	0.0224901	CrCr_C	TATCTACCCGATATCCTAGT
ii_seq_9615096_x308	17.0825	2.14641	0.0225266	CrBc_C	TAGAGTCGCTCTCCCTTCGC
ii_seq_8004505_x1280	74.6026	1.44065	0.0225266	CrBc_C	TCGGCAACAAGGTATAATGC
ii_seq_11376803_x60	5.34838	-3.12545	0.0225311	CrCr_C	CGGTGTTGGGACTCATTTATCATCGGTG
ii_seq_10924022_x93	7.69066	-2.3331	0.0225311	CrCr_C	TTCGTGCATCTGGATCTGAGTTCGACT
ii_seq_11404077_x59	5.53291	-2.80591	0.0225451	CrCr_C	GCGTGTTCTCGAATAGGTA
ii_seq_11026714_x85	5.92	-2.59969	0.0226957	CrCr_C	CAGTGAAAAAGGGGGAATCTCATAATTATGAT
ii_seq_10735380_x112	6.03099	3.1986	0.0227421	CrBc_C	TACCCGTGCTCTGACATG
ii_seq_8771212_x652	33.367	-1.87137	0.0227719	CrCr_C	TCAAACACAATTAGCGGTCTA
ii_seq_9308322_x402	34.528	-1.92513	0.0227719	CrCr_C	TTAGTAGATGCTTCGACTGTCTGAAC
ii_seq_10078671_x203	12.2463	2.14031	0.0228454	CrBc_C	CAGGTAACTAGCGATTGTGGAATGCGCACCC
ii_seq_10100018_x200	8.43662	-2.71668	0.0228454	CrCr_C	TGTGGCTACAGTTCCTCGGACA
ii_seq_10796308_x105	6.49726	-2.47173	0.0229845	CrCr_C	ATGGCGTTTGAAGGATGGGATCGTCGTCTTC
[truncated: 541 more rows]

## Sheet: CrBc_AC-VS-CrCr_AC
id	baseMean	log2FoldChange	FDR	More expressed in	sequence	gene
ae_seq_924815_x909	73.7078	-6.66959	6.18288e-15	CrCr_AC	ACCTGAGGATGGAAGCTCCCTGGCCCCACGAG	CRV2T00002086_1
ae_seq_878959_x1144	58.2205	6.65105	3.26896e-12	CrBc_AC	TTCACGACAGTTGCACCA	CRV2T00009912_1
ae_seq_988297_x613	59.9413	-5.67948	2.59616e-11	CrCr_AC	TGGGTACGAGAAGATCGAGTATGACTTCG	CRV2T00001726_1
ae_seq_1075066_x365	38.8615	-5.73335	2.59861e-10	CrCr_AC	ACGGCAACTACAAGAACCGTCTCGGAGCCT	CRV2T00001726_1
ae_seq_1080138_x357	32.4085	-5.46597	4.6862e-10	CrCr_AC	ACACCCTCCTTGGTATCGTCGACTCTATG	CRV2T00001726_1
ae_seq_1127252_x268	28.8235	-5.29278	1.59619e-08	CrCr_AC	CTACGGCAACTACAAGAACCGTCTCGGAGCCT	CRV2T00001726_1
ae_seq_1125090_x273	26.3857	-5.16188	2.09694e-08	CrCr_AC	ACCTGAGGATGGAAGCTCCCTGGCCCCA	CRV2T00002086_1
ae_seq_1116664_x287	25.5253	-5.44294	4.50623e-08	CrCr_AC	ACCTGAGGATGGAAGCTCCCTGGCCCCACG	CRV2T00002086_1
ae_seq_1123160_x277	28.6801	-3.25192	1.71937e-07	CrCr_AC	CCAATGATCTCGGCAACACCCTTGGCAACG	CRV2T00019450_1
ae_seq_799508_x1705	97.5122	-2.92744	1.71937e-07	CrCr_AC	GATCTAAGTGTGGAGACGA	CRV2T00019066_1
ae_seq_1165452_x206	21.3667	-5.1799	1.89234e-07	CrCr_AC	ACACCCTCCTTGGTATCGTCGACTCTA	CRV2T00001726_1
ae_seq_713462_x2596	267.155	-2.28598	2.23635e-07	CrCr_AC	CACCAATGATCTCGGCAACACCCTTGGCAACG	CRV2T00019450_1
ae_seq_1146199_x235	21.9403	-5.21916	4.0501e-07	CrCr_AC	CCTGAGGATGGAAGCTCCCTGGCCCCA	CRV2T00002086_1
ae_seq_1156720_x219	20.076	-5.08746	1.38073e-06	CrCr_AC	CCTGAGGATGGAAGCTCCCTGGCCCCACGAG	CRV2T00002086_1
ae_seq_1012293_x524	34.2727	-2.97303	2.06292e-06	CrCr_AC	AGTGTGGAGACGATAAGCA	CRV2T00019066_1
ae_seq_1022483_x496	35.2765	-3.27734	2.06292e-06	CrCr_AC	TGTGGAGACGATAAGCAA	CRV2T00019066_1
ae_seq_1058488_x406	45.4579	-2.75097	2.27691e-06	CrCr_AC	ACCAATGATCTCGGCAACACCCTTGGCAACG	CRV2T00019450_1
ae_seq_822322_x1541	113.86	-2.91411	3.42481e-06	CrCr_AC	TTGCTTATCGTCTCCACA	CRV2T00019646_1
ae_seq_811234_x1632	107.407	-2.81839	7.35948e-06	CrCr_AC	TGCTTATCGTCTCCACACT	CRV2T00019646_1
ae_seq_441029_x8191	468.919	-2.61086	9.48862e-06	CrCr_AC	TCCACACTTAGATCGTATC	CRV2T00019646_1
ae_seq_1202405_x169	13.9098	-4.53916	1.02863e-05	CrCr_AC	ACACCCTCCTTGGTATCGTCGACTCTAT	CRV2T00001726_1
ae_seq_590620_x5286	312.326	-2.59659	1.02863e-05	CrCr_AC	TCGTCTCCACACTTAGATC	CRV2T00019646_1
ae_seq_1023966_x491	56.0695	-2.4638	1.31155e-05	CrCr_AC	CACCAATGATCTCGGTAACACCCTTGGCAACG	CRV2T00019450_1
ae_seq_1230112_x144	14.9136	-4.64385	1.36585e-05	CrCr_AC	CGAGTTTGGCGTGTACCG	CRV2T00001726_1
ae_seq_311890_x15779	1053.13	-2.16764	2.71934e-05	CrCr_AC	TTGCTTATCGTCTCCACACT	CRV2T00019646_1
ae_seq_1232400_x142	12.4758	-4.37504	3.08688e-05	CrCr_AC	CACCCTCCTTGGTATCGTCGACTCTATG	CRV2T00001726_1
ae_seq_990734_x605	43.5937	-2.68137	3.35268e-05	CrCr_AC	TGCTTATCGTCTCCACACTT	CRV2T00019646_1
ae_seq_1202067_x169	12.4758	-4.37504	3.8983e-05	CrCr_AC	ACCTGAGGATGGAAGCTCCCTGGCCCCACGA	CRV2T00002086_1
ae_seq_1213520_x158	12.4758	-4.37504	4.87813e-05	CrCr_AC	ACACCCTCCTTGGTATCGTCGACTCT	CRV2T00001726_1
ae_seq_905678_x1004	53.0581	-3.21378	4.87813e-05	CrCr_AC	TCCACACTTAGATCGTAT	CRV2T00019646_1
ae_seq_1223817_x149	14.1966	-4.23266	5.0085e-05	CrCr_AC	CGTGGTTGAAGTTTGGCACGGAGGAA	CRV2T00002086_1
ae_seq_1255717_x123	13.1928	-4.45943	6.46973e-05	CrCr_AC	ACGAGTTTGGCGTGTACCGCAAGGAACCCG	CRV2T00001726_1
ae_seq_1201729_x169	13.4796	-4.49185	7.24375e-05	CrCr_AC	CGTGGTTGAAGTTTGGCACGGAGGAATTCACA	CRV2T00002086_1
ae_seq_1262567_x118	12.7626	-4.40939	9.28261e-05	CrCr_AC	ACGAGTTTGGCGTGTACCGCAAGGAACCC	CRV2T00001726_1
ae_seq_1296867_x98	11.0418	-3.84799	0.000102893	CrCr_AC	TCCTTGGATCTCTTGCCTGCACCCT	CRV2T00019450_1
ae_seq_544584_x6347	388.185	-2.18496	0.000114598	CrCr_AC	TTAGATCGTATCGATAAGC	CRV2T00019646_1
ae_seq_1002464_x565	46.4617	-2.70816	0.000134532	CrCr_AC	GCAGCAAGAACTCAAGTCAACGAGG	CRV2T00006553_1
ae_seq_1129112_x263	20.076	-2.76081	0.000159304	CrCr_AC	CGGCCTTGGCCCAAGAGTTCTGG	CRV2T00007935_1
ae_seq_585239_x5381	353.912	-2.12605	0.000159661	CrCr_AC	AGTGTGGAGACGATAAGCAA	CRV2T00019066_1
ae_seq_1124541_x275	15.4872	-3.85085	0.000203497	CrCr_AC	TCGTCTCCACACTTAGAT	CRV2T00019646_1
ae_seq_797801_x1707	109.414	-1.92552	0.000257879	CrCr_AC	TTGCTTATCGTCTCCACAC	CRV2T00019646_1
ae_seq_1142640_x241	26.9593	-2.2854	0.000287517	CrCr_AC	CACTAATGATCTCGGCAACACCCTTGGCAACG	CRV2T00019450_1
ae_seq_1294210_x99	9.46442	-3.95419	0.000334295	CrCr_AC	CACCCTCCTTGGTATCGTCGACTCTA	CRV2T00001726_1
ae_seq_1006374_x550	38.4313	-2.23331	0.000348666	CrCr_AC	TGTGGAGACGATAAGCAACA	CRV2T00019066_1
ae_seq_1271750_x112	9.60782	-3.97728	0.00045337	CrCr_AC	CGAGTTTGGCGTGTACCGCAAGGAACCCG	CRV2T00001726_1
ae_seq_1144788_x236	26.0989	-2.17477	0.00045337	CrCr_AC	CTGGTATCCTTGGATCTCTTGCCTGCACCCT	CRV2T00019450_1
ae_seq_1289299_x101	11.1852	3.86789	0.000467749	CrBc_AC	AGGTTGTGGGTTCGAGTCCCA	CRV2T00000675_1
ae_seq_1284901_x103	8.89082	-3.85798	0.000547369	CrCr_AC	CACCCTCCTTGGTATCGTCGACTCT	CRV2T00001726_1
ae_seq_1088791_x335	23.8045	-3.22882	0.000601869	CrCr_AC	TCGGTTGTCATCTTTGCCT	CRV2T00007816_1
ae_seq_834419_x1482	83.7458	-2.5535	0.000625959	CrCr_AC	TAAATACACAGCTTATCGA	CRV2T00019066_1
ae_seq_1172722_x197	18.3552	-3.41093	0.00068276	CrCr_AC	TTCAACATCTCCGGTGCCA	CRV2T00007810_1
ae_seq_1288895_x101	8.74742	-3.83289	0.000686887	CrCr_AC	CCTGAGGATGGAAGCTCCCTGGCCCCACGA	CRV2T00002086_1
ae_seq_1202574_x169	12.7626	-3.152	0.000730274	CrCr_AC	ATTGAGCGATAATTCCGACGTTG	CRV2T00006658_1
ae_seq_1275304_x110	9.17762	-3.90689	0.000749612	CrCr_AC	CGTGGTTGAAGTTTGGCACGGAGGA	CRV2T00002086_1
ae_seq_1267904_x114	9.75122	-4	0.000758481	CrCr_AC	CGTGGTTGAAGTTTGGCACGGAGG	CRV2T00002086_1
ae_seq_1210323_x161	12.6192	-2.66296	0.000758481	CrCr_AC	GGGGGGGATGCAGACAACT	CRV2T00003085_1
ae_seq_1247219_x130	10.1814	-3.72246	0.000884064	CrCr_AC	ACGAGTTTGGCGTGTACCG	CRV2T00001726_1
ae_seq_1004150_x559	48.0391	-2.08215	0.000887018	CrCr_AC	CGTGGAAGACGAGATCGGTG	CRV2T00004496_1
ae_seq_1284069_x104	8.60402	-3.80735	0.000898563	CrCr_AC	AGGATGGAAGCTCCCTGGCCCCACGAG	CRV2T00002086_1
ae_seq_1299390_x96	8.89082	-3.85798	0.000898563	CrCr_AC	TCCGCTCGTAGTAACAATG	CRV2T00001726_1
ae_seq_1328102_x82	8.46062	-3.43296	0.00106825	CrCr_AC	CACGGGCGAGATCGCCGAGGTCCCG	CRV2T00001726_1
ae_seq_1330877_x81	7.88702	-3.67242	0.00106899	CrCr_AC	GTGGCGGTACTTGTAGGGGCTTTGGCA	CRV2T00002086_1
ae_seq_1306020_x93	8.46062	-3.78136	0.00107044	CrCr_AC	CGTGGTTGAAGTTTGGCACGG	CRV2T00002086_1
ae_seq_1094091_x328	22.2271	-2.52083	0.00107044	CrCr_AC	GCCTATCCTACAGGCCCCGAGCGAGG	CRV2T00001750_1
ae_seq_156677_x33715	2179.69	-1.74215	0.0012652	CrCr_AC	TTAGATCGTATCGATAAGCT	CRV2T00019646_1
ae_seq_1225449_x148	12.3324	-2.926	0.00133209	CrCr_AC	CGGCCTTGGCCCAAGAGTTCTGGATAG	CRV2T00007935_1
ae_seq_1207565_x163	13.4796	-3.42626	0.00133209	CrCr_AC	TGGCTCCCGAACTTCGCCT	CRV2T00001897_1
ae_seq_1040508_x450	30.4009	-2.19501	0.00133209	CrCr_AC	TGTTGCTTATCGTCTCCAC	CRV2T00019646_1
ae_seq_579751_x5488	326.379	-1.90749	0.00144849	CrCr_AC	CAGTAGTTAAATACACAGCTT	CRV2T00019066_1
ae_seq_983295_x634	40.4389	-2.55534	0.00144849	CrCr_AC	CCTCGATCGTCGACGTTTAGTCTGCCAATC	CRV2T00001132_1
ae_seq_1289804_x101	8.89082	-3.85798	0.00149469	CrCr_AC	ACACGGGCGAGATCGCCGAGGTCCCG	CRV2T00001726_1
ae_seq_1249416_x128	8.17382	-3.72792	0.00153823	CrCr_AC	CCTGGGTAGCACCCTGACCCCCGTCATCCCTG	CRV2T00019450_1
ae_seq_1342635_x76	9.89462	3.39232	0.00160578	CrBc_AC	ACGCATCTCTCGATAATGGTG	CRV2T00018349_1
ae_seq_1297161_x97	8.74742	-3.83289	0.00173913	CrCr_AC	CGTGGTTGAAGTTTGGCACGGAGGAATT	CRV2T00002086_1
ae_seq_1068687_x384	21.6535	-2.40372	0.00179774	CrCr_AC	CTTCCTCAGCTCGACCAGGC	CRV2T00019066_1
ae_seq_1206083_x166	15.6306	-2.53916	0.00179774	CrCr_AC	TTGGCAATGGTATTCCTGATCTTGGTAACA	CRV2T00019450_1
ae_seq_1358503_x70	7.74362	-3.64385	0.00180817	CrCr_AC	GGGTACGAGAAGATCGAGTATGACTTCG	CRV2T00001726_1
ae_seq_1094419_x327	24.6649	-2.42502	0.00180817	CrCr_AC	TCCACAGCATGTTCTGCCAAACCAACAGAT	CRV2T00015130_1
ae_seq_778153_x1854	119.452	-1.70044	0.00180817	CrCr_AC	TGTTGCTTATCGTCTCCACA	CRV2T00019646_1
ae_seq_1209357_x161	15.057	-2.27302	0.0019045	CrCr_AC	CAACGTGGTTCCTGATCTTGGCA	CRV2T00019450_1
ae_seq_1076889_x364	29.9707	-2.41504	0.0019045	CrCr_AC	CGGCCTTGGCCCAAGAGTTCTGGA	CRV2T00007935_1
ae_seq_1108721_x300	18.7854	-2.74543	0.0019045	CrCr_AC	TCCACAGCATGTTCTGCCAAACCAACAGATT	CRV2T00015130_1
ae_seq_648270_x3816	291.389	-1.61159	0.00191647	CrCr_AC	TGGTCGAGCTGAGGAAGGGAGA	CRV2T00019646_1
ae_seq_1395736_x59	7.17002	-3.52356	0.00192527	CrCr_AC	AGGATGGAAGCTCCCTGGCCCCA	CRV2T00002086_1
ae_seq_1196222_x174	15.6306	-2.7625	0.00192698	CrCr_AC	CTATGTTTGAGAAGTCCGGGTTGATTGCCA	CRV2T00000902_1
ae_seq_1329004_x82	7.31342	-3.55459	0.00201446	CrCr_AC	TACGAGAAGATCGAGTATGACTTCG	CRV2T00001726_1
ae_seq_1126177_x270	16.7778	-2.55639	0.00216478	CrCr_AC	AAAATTTTTTGAAACTTGATCTAATCTGACT	CRV2T00010892_1
ae_seq_1319154_x87	9.89462	-2.73696	0.00216478	CrCr_AC	ACCAATGATCTCGGTAACACCCTTGGCAACG	CRV2T00019450_1
ae_seq_1317412_x88	8.03042	-3.70044	0.00216478	CrCr_AC	CGTGGTTGAAGTTTGGCACGGAGGAAT	CRV2T00002086_1
ae_seq_1005821_x553	37.1407	-1.72973	0.00216478	CrCr_AC	GTGTGGAGACGATAAGCAA	CRV2T00019066_1
ae_seq_1373736_x66	7.02662	-3.49185	0.00216478	CrCr_AC	TGGCGGTACTTGTAGGGGCTTTGGCA	CRV2T00002086_1
ae_seq_1008564_x540	33.9859	-1.86673	0.00220417	CrCr_AC	AAGTGTGGAGACGATAAGCAA	CRV2T00019066_1
ae_seq_620054_x4270	330.394	-1.78212	0.00220417	CrCr_AC	CCTTCCTCAGCTCGACCA	CRV2T00019066_1
ae_seq_1354656_x72	7.60022	-3.61471	0.00225352	CrCr_AC	CGAGATCGCCGAGGTCCCGGAGAAGATGGACA	CRV2T00001726_1
ae_seq_1035920_x463	30.4009	-2.33832	0.00230987	CrCr_AC	TGCTTATCGTCTCCACACTTA	CRV2T00019646_1
ae_seq_900640_x1009	74.855	-1.65208	0.00234789	CrCr_AC	TCTCCCTTCCTCAGCTCGACCA	CRV2T00019066_1
ae_seq_1150863_x231	12.3324	-2.76939	0.00235246	CrCr_AC	ACACTTAGATCGTATCGATA	CRV2T00019646_1
ae_seq_1149473_x232	14.6268	-2.42626	0.00248453	CrCr_AC	TGACACTACAATTCCAGACGCAGAGG	CRV2T00004018_1
ae_seq_1379773_x64	7.17002	-3.52356	0.00248453	CrCr_AC	TGACCTGAGGATGGAAGCTCCCTGGCCCCA	CRV2T00002086_1
ae_seq_894443_x1052	60.2281	-2.32193	0.00261819	CrCr_AC	ACTGCCTGGTCGAGCTGAGGAA	CRV2T00019646_1
ae_seq_837364_x1450	84.3194	-2.37559	0.00261819	CrCr_AC	AGTTAAATACACAGCTTA	CRV2T00019066_1
ae_seq_1291417_x100	11.0418	-2.58496	0.00261819	CrCr_AC	CGTGGTTCCTGATCTTGGCA	CRV2T00019450_1
ae_seq_1367674_x68	6.88322	-3.45943	0.00261819	CrCr_AC	CTTGTAGGGGCTTTGGCAATCT	CRV2T00002086_1
ae_seq_277875_x17263	1347.96	-1.67055	0.00261819	CrCr_AC	TGGTCGAGCTGAGGAAGG	CRV2T00019646_1
ae_seq_1319500_x86	9.89462	-2.73696	0.00270188	CrCr_AC	CACCCTAATTCCTAGTTTGATTG	CRV2T00019450_1
ae_seq_826939_x1510	89.0516	-1.91721	0.00290358	CrCr_AC	GCCTGGTCGAGCTGAGGAAG	CRV2T00019646_1
ae_seq_1337788_x78	7.31342	-3.55459	0.00298174	CrCr_AC	CCTGAGGATGGAAGCTCCCTGGCCCCACG	CRV2T00002086_1
ae_seq_55370_x52182	2804.77	-1.897	0.00298174	CrCr_AC	TCCACACTTAGATCGTATCG	CRV2T00019646_1
ae_seq_1371226_x67	6.88322	-3.45943	0.00298433	CrCr_AC	CGGCAGAGCAGATTCTCGGTGACCTGAGGATG	CRV2T00002086_1
ae_seq_1222318_x150	14.1966	-2.16992	0.00298914	CrCr_AC	GGAGGGTGTTCAGCGCGTCCG	CRV2T00011149_1
ae_seq_1210001_x161	6.88322	-3.45943	0.00300843	CrCr_AC	CTTCCGTGTAGCTCGCCAAATCTGTT	CRV2T00000893_1
ae_seq_1278888_x108	6.88322	-3.45943	0.00300843	CrCr_AC	CTTCCGTGTAGCTCGCCAAATCTG	CRV2T00000893_1
ae_seq_676858_x3408	179.824	-1.8657	0.00300843	CrCr_AC	TTATCGTCTCCACACTTAGA	CRV2T00019646_1
ae_seq_1080495_x355	20.5062	-2.70627	0.00307505	CrCr_AC	GCAAGGAGAAGGTTCTCAGTCCCGAGG	CRV2T00015090_1
ae_seq_1363033_x69	8.46062	-3.78136	0.0030969	CrCr_AC	TGGTTGAAGTTTGGCACGGAGGAATTCACA	CRV2T00002086_1
ae_seq_1087442_x339	19.2156	-2.42786	0.00314636	CrCr_AC	TTCCTCAGCTCGACCAGGC	CRV2T00019066_1
ae_seq_1398606_x58	6.59642	-3.39231	0.00321785	CrCr_AC	TCCGCTCGTAGTAACAATGTCGTTGCTGTGG	CRV2T00001726_1
ae_seq_1301308_x95	9.32102	-2.63743	0.0032622	CrCr_AC	CGTGGAAGACGAGATCGGTGAT	CRV2T00004496_1
ae_seq_1379837_x64	7.88702	-3.67242	0.0033404	CrCr_AC	CAAGAACCGTCTCGGAGCCT	CRV2T00001726_1
ae_seq_1150401_x231	13.7664	-2.21632	0.00336949	CrCr_AC	CGACGGGCATCACTCTCAGAGCATCTCG	CRV2T00007935_1
ae_seq_1274644_x110	7.31342	-3.55459	0.00337665	CrCr_AC	CGTGGTTGAAGTTTGGCACGGAG	CRV2T00002086_1
ae_seq_1252849_x126	9.32102	-3.05062	0.00337665	CrCr_AC	GGTTGTTATTGAGTAAATACAT	CRV2T00006881_1
ae_seq_918372_x932	57.6469	-1.96437	0.00337665	CrCr_AC	TAGATCGTATCGATAAGCTG	CRV2T00019646_1
ae_seq_632497_x4009	251.381	-1.61696	0.00337665	CrCr_AC	TATCGTCTCCACACTTAGATC	CRV2T00019646_1
ae_seq_806302_x1653	115.724	-1.64032	0.00337665	CrCr_AC	TTGCTTATCGTCTCCACACTT	CRV2T00019646_1
ae_seq_1144315_x237	19.2156	-2.68805	0.00360551	CrCr_AC	GCCTATCCTACAGGCCCCGAGCGAGGAGACG	CRV2T00001750_1
ae_seq_1331525_x81	6.73982	-3.42626	0.00361617	CrCr_AC	CAGTGGCGGTACTTGTAGGGGCTTTGGCA	CRV2T00002086_1
ae_seq_1025434_x487	25.5253	-2.68182	0.0038418	CrCr_AC	TAGATCGTATCGATAAGC	CRV2T00019646_1
ae_seq_1340649_x77	8.31722	-2.64385	0.0039911	CrCr_AC	TGGGTAACACCATTGGAGGACTCACTGGCACA	CRV2T00019450_1
ae_seq_1268930_x114	8.74742	-2.72792	0.0040312	CrCr_AC	CACCAACACTCTGGGTAACACTTTGGACG	CRV2T00019450_1
ae_seq_1353576_x72	6.88322	-3.10433	0.0040312	CrCr_AC	TTGGTGAGAAGGCCAAGAACATGGACACCC	CRV2T00001726_1
ae_seq_1180478_x189	12.189	-2.34239	0.00411732	CrCr_AC	TGTTCCAATCCCAGACTCCTTGACGTTGTCT	CRV2T00000418_1
ae_seq_1353792_x72	6.30961	-3.32192	0.00424108	CrCr_AC	CACCCTCCTTGGTATCGTCGACTCTAT	CRV2T00001726_1
ae_seq_1278456_x108	6.73982	-3.42626	0.00431857	CrCr_AC	AACGAGTTTGGCGTGTACCG	CRV2T00001726_1
ae_seq_1302258_x95	9.17762	-3.02553	0.00448923	CrCr_AC	TGGGTACGAGAAGATCGAGTATGACTT	CRV2T00001726_1
ae_seq_1471053_x42	6.16621	3.2854	0.00465887	CrBc_AC	CGCATCTCTCGATAATGGTG	CRV2T00018349_1
ae_seq_1122603_x279	29.1103	-2.52774	0.00474824	CrCr_AC	TTGAGAAGTCCGGGTTGATTGCCA	CRV2T00000902_1
ae_seq_855521_x1333	98.516	1.37677	0.00491372	CrBc_AC	CGGGTGTCGAGCTCGGAGTCATCGATGTAT	CRV2T00003210_1
ae_seq_1020989_x500	28.8235	-2.1008	0.00532043	CrCr_AC	ATCTAAGTGTGGAGACGATA	CRV2T00019066_1
ae_seq_1194121_x176	10.8984	2.27684	0.00543049	CrBc_AC	ACGGGTGTCGAGCTCGGAGTCATCGA	CRV2T00003210_1
ae_seq_0_x55370	3239.56	-1.75006	0.00563748	CrCr_AC	TGCCTGGTCGAGCTGAGGAA	CRV2T00019646_1
ae_seq_1323177_x85	7.45682	2.6845	0.00567959	CrBc_AC	AGGAAGATCGAAGTCTCTGATTAAA	CRV2T00017125_1
ae_seq_1026888_x482	23.0875	-2.12653	0.00603851	CrCr_AC	CTAAGTGTGGAGACGATAA	CRV2T00019066_1
ae_seq_1401725_x57	6.16621	-3.2854	0.00608812	CrCr_AC	AGGCATTCCAGAGGTACAGGAACT	CRV2T00002084_1
ae_seq_595906_x5095	265.577	-1.86919	0.00651679	CrCr_AC	TATCGTCTCCACACTTAGA	CRV2T00019646_1
ae_seq_372951_x13761	793.864	-1.70854	0.00654213	CrCr_AC	TTCCTCAGCTCGACCAGGCA	CRV2T00019066_1
ae_seq_1405419_x56	6.16621	-3.2854	0.00658447	CrCr_AC	CTTGTAGGGGCTTTGGCAATC	CRV2T00002086_1
ae_seq_1169324_x202	17.7816	-1.9855	0.00666128	CrCr_AC	TGAGAAGTCCGGGTTGATTGCCA	CRV2T00000902_1
ae_seq_828449_x1498	81.5948	-2.0773	0.00675363	CrCr_AC	AGTAGTTAAATACACAGCTT	CRV2T00019066_1
ae_seq_1139239_x244	15.774	-2.25987	0.00675665	CrCr_AC	ATCTAAGTGTGGAGACGATAA	CRV2T00019066_1
ae_seq_1384644_x63	7.31342	-2.65207	0.00681185	CrCr_AC	TCTCGGAAGTGGAGGCCT	CRV2T00019450_1
ae_seq_1438718_x48	5.73601	-3.16992	0.00681185	CrCr_AC	TCTCGGTCTGTGGGTACGAGAAGATCGAGTA	CRV2T00001726_1
ae_seq_237918_x21218	1284.01	-1.51072	0.00699906	CrCr_AC	TCGTCTCCACACTTAGATCGT	CRV2T00019646_1
ae_seq_831443_x1489	88.6214	-1.85277	0.00701481	CrCr_AC	GCCTGGTCGAGCTGAGGAA	CRV2T00019646_1
ae_seq_1380029_x64	6.30961	-3.32192	0.00701481	CrCr_AC	TCCTTGGTATCGTCGACTCTATG	CRV2T00001726_1
ae_seq_1392647_x60	5.87941	-3.20945	0.00709669	CrCr_AC	CCTTCGACCTCCTCGACGCCT	CRV2T00001726_1
ae_seq_480962_x7614	413.423	-1.8035	0.00816213	CrCr_AC	GTAGTTAAATACACAGCTTA	CRV2T00019066_1
ae_seq_449220_x8009	472.217	-2.17207	0.00816213	CrCr_AC	TAGATCGTATCGATAAGCT	CRV2T00019646_1
ae_seq_1338490_x78	6.16621	-3.2854	0.00821752	CrCr_AC	ACCTGAGGATGGAAGCTCCCTGGCCCC	CRV2T00002086_1
ae_seq_1217128_x155	9.17762	-2.80735	0.00849519	CrCr_AC	CTGGGGATTCGTCGGCCCTCTGCTGATC	CRV2T00013349_1
ae_seq_1347509_x74	5.87941	-3.20945	0.00851046	CrCr_AC	GGCCCTGACACTTTTTTTGA	CRV2T00008024_1
ae_seq_1282396_x105	8.46062	-2.47393	0.00851046	CrCr_AC	TATGTTTGAGAAGTCCGGGTTGATTGCCA	CRV2T00000902_1
ae_seq_1340726_x77	8.74742	-2.3505	0.00871925	CrCr_AC	TGGCAACGTGGTTCCTGATCTTGGCA	CRV2T00019450_1
ae_seq_1173507_x196	12.6192	-2.16992	0.0087531	CrCr_AC	AAGTGTGGAGACGATAAGCA	CRV2T00019066_1
ae_seq_1354296_x72	5.73601	-3.16992	0.0087531	CrCr_AC	CCTGAGGATGGAAGCTCCCTGGCCCC	CRV2T00002086_1
ae_seq_1179143_x191	12.906	-2.56634	0.00888897	CrCr_AC	TGTTGCTTATCGTCTCCA	CRV2T00019646_1
ae_seq_1034989_x467	32.2651	-1.80735	0.0089313	CrCr_AC	TTAGATCGTATCGATAAGCTG	CRV2T00019646_1
ae_seq_1391627_x60	5.73601	-3.16992	0.00899493	CrCr_AC	AAGGCCAAGAACATGGACACCCTCCT	CRV2T00001726_1
ae_seq_1351548_x73	6.88322	-2.80735	0.00899493	CrCr_AC	CGCAGTTCCTGGCCTCGGAGATG	CRV2T00019450_1
ae_seq_1401155_x57	6.59642	-2.73696	0.00899493	CrCr_AC	TCCTTGGATCTCTTGCCTGCACCC	CRV2T00019450_1
ae_seq_1364546_x68	6.02281	-3.24792	0.00911833	CrCr_AC	TACGGCAACTACAAGAACCGTCTCGGAGCCT	CRV2T00001726_1
ae_seq_1095072_x326	30.6877	-2.07707	0.00914207	CrCr_AC	CTTCAACATCTCCGGTGCCA	CRV2T00007810_1
ae_seq_885743_x1112	58.3639	-1.81648	0.00940757	CrCr_AC	TCTAAGTGTGGAGACGATAA	CRV2T00019066_1
ae_seq_1432564_x50	5.87941	-3.20945	0.00949072	CrCr_AC	CCAGATGCAGCGGTACTTTGACCACT	CRV2T00001726_1
ae_seq_1483690_x40	5.59261	-3.12928	0.0095476	CrCr_AC	CCGGGACAGTGATGATCACT	CRV2T00007816_1
ae_seq_1401098_x57	5.44921	-3.08746	0.0095476	CrCr_AC	CTGAGGATGGAAGCTCCCTGGCCCCA	CRV2T00002086_1
ae_seq_214492_x23426	1278.7	-1.76424	0.0095476	CrCr_AC	TGCCTGGTCGAGCTGAGG	CRV2T00003085_1
ae_seq_1394851_x59	5.59261	-3.12928	0.00958834	CrCr_AC	GTTGGTGAGAAGGCCAAGAACATGGACACCC	CRV2T00001726_1
ae_seq_1390307_x60	5.59261	-3.12928	0.00965228	CrCr_AC	CGGGCTTCGGCCGCGCAGACGGCT	CRV2T00001726_1
ae_seq_1208217_x163	11.0418	-2.29956	0.00977867	CrCr_AC	TCCACTACTTGACGATCTGGACAACGCAT	CRV2T00012475_1
ae_seq_1294111_x99	9.03422	-2.78136	0.00988304	CrCr_AC	GGTTGTTATTGAGTAAATACATG	CRV2T00006881_1
ae_seq_1267676_x114	9.89462	-2.39855	0.0102599	CrCr_AC	CCAATGATCTCGGTAACACCCTTGGCAACG	CRV2T00019450_1
ae_seq_1377717_x65	6.88322	-2.5502	0.0104103	CrCr_AC	CCTGCTCGTTCGTCTGCCGGCAACTCT	CRV2T00002612_1
ae_seq_848745_x1370	81.1646	-1.70294	0.0104537	CrCr_AC	TATCGTCTCCACACTTAGAT	CRV2T00019646_1
ae_seq_979429_x651	40.4389	-1.54432	0.0105413	CrCr_AC	CACACTTAGATCGTATCGAT	CRV2T00019646_1
ae_seq_1411470_x55	5.59261	-3.12928	0.0106853	CrCr_AC	ACGGCAGAGCAGATTCTCGGTGACCTGAGGAT	CRV2T00002086_1
ae_seq_1312795_x90	5.73601	2.80735	0.0109991	CrBc_AC	CTGGCAAAGTCTCCTCGGACTGGCTCGTGGCC	CRV2T00011564_1
ae_seq_496161_x7249	433.499	-1.45001	0.0117371	CrCr_AC	ACGATCTAAGTGTGGAGACGA	CRV2T00019066_1
ae_seq_1424957_x52	5.44921	-3.08746	0.0117371	CrCr_AC	GTTGGTGAGAAGGCCAAGAACATGGACACC	CRV2T00001726_1
ae_seq_1109620_x299	28.5367	-2.33064	0.0117465	CrCr_AC	GGTTGTTATTGAGTAAATACATGTCTTGAT	CRV2T00006881_1
ae_seq_1281764_x106	8.60402	-2.32193	0.0117465	CrCr_AC	TGCCAAGCTTGCGAGCGAGTTCGGTGCACT	CRV2T00007935_1
ae_seq_1442318_x48	5.30581	-3.04439	0.0117536	CrCr_AC	TACTTGTAGGGGCTTTGGCA	CRV2T00002086_1
ae_seq_1157158_x218	18.7854	-1.81444	0.0117536	CrCr_AC	TTGGATTATCTGGACTACATGAACATCATGAG	CRV2T00014773_1
ae_seq_327669_x15697	895.822	-1.40542	0.0124247	CrCr_AC	TCCACACTTAGATCGTATCGA	CRV2T00019646_1
ae_seq_1469667_x42	5.59261	-3.12928	0.0128174	CrCr_AC	CGAGAAGATCGAGTATGACTT	CRV2T00001726_1
ae_seq_1310348_x91	8.74742	-2.53051	0.0128174	CrCr_AC	TCTCGGCAACACTCTTGGCAACG	CRV2T00019450_1
ae_seq_1012817_x519	29.2537	-1.70044	0.0128174	CrCr_AC	TGCAGACAACTGCCTGGTCGAGC	CRV2T00003085_1
ae_seq_1297063_x98	6.59642	-2.73696	0.0128174	CrCr_AC	TTTCTTATCTTTAGGGGCT	CRV2T00005609_1
ae_seq_1241648_x135	11.0418	-2.16992	0.013672	CrCr_AC	AGGCATCTACAGGTTGAAGAAGA	CRV2T00010692_1
ae_seq_1351256_x73	5.59261	-3.12928	0.0137349	CrCr_AC	ACCAGATGCAGCGGTACTTTGACCACT	CRV2T00001726_1
ae_seq_723696_x2500	133.506	-1.90689	0.0143008	CrCr_AC	CGATCTAAGTGTGGAGACGA	CRV2T00019066_1
ae_seq_1319930_x86	8.74742	-2.18442	0.0146217	CrCr_AC	ACGTGGTTCCTGATCTTGGCA	CRV2T00019450_1
ae_seq_1342027_x76	7.45682	-2.45943	0.0147143	CrCr_AC	TGGCAATGGTATTCCTGATCTTGGTAACA	CRV2T00019450_1
ae_seq_1198136_x173	10.1814	-2.15754	0.0147572	CrCr_AC	CGTCGACAATGAACGAACCGTA	CRV2T00007935_1
ae_seq_1120643_x281	15.2004	-2.19501	0.0147572	CrCr_AC	CGTGCCAGGAACTATGTAGGG	CRV2T00000418_1
ae_seq_1316356_x88	6.02281	2.58496	0.0149004	CrBc_AC	ACGGGTGTCGAGCTCGGAGTCATCGATGTAT	CRV2T00003210_1
ae_seq_964952_x723	49.4731	-1.48089	0.0149004	CrCr_AC	CACTTAGATCGTATCGATAAG	CRV2T00019646_1
ae_seq_1499092_x37	5.73601	3.16992	0.0149004	CrBc_AC	TCGCATCCAAAAGAGGACG	CRV2T00005416_1
ae_seq_1253980_x125	6.59642	-2.73696	0.0150196	CrCr_AC	CAGTAGTTAAATACACAGCT	CRV2T00019066_1
ae_seq_1414193_x54	5.01901	-2.95419	0.0150977	CrCr_AC	TCTCGGCAACACCCTTGGCAACG	CRV2T00019450_1
ae_seq_1111998_x294	19.359	-1.80735	0.0151884	CrCr_AC	GCCTATCCTACAGGCCCCGAGCGAGGAG	CRV2T00001750_1
ae_seq_1421993_x52	5.01901	-2.95419	0.0154955	CrCr_AC	AACGAGTTTGGCGTGTACCGCAAGGAACCCG	CRV2T00001726_1
ae_seq_1230976_x143	13.0494	-1.922	0.0158812	CrCr_AC	TTTGAGAAGTCCGGGTTGATTGCCA	CRV2T00000902_1
ae_seq_1258761_x120	9.17762	-2.26849	0.0162236	CrCr_AC	CTGGCGGATATGTGGATCGAATGGGCGGAGA	CRV2T00005609_1
ae_seq_1009643_x539	35.8501	-1.42033	0.0164672	CrCr_AC	AGTGTCATCAGAGGAACCATCACCCTTGGCA	CRV2T00004496_1
ae_seq_1370221_x67	5.30581	-3.04439	0.0164672	CrCr_AC	CGAGTTTGGCGTGTACCGCAAGGAACCC	CRV2T00001726_1
ae_seq_1190748_x178	16.9212	-1.8953	0.0164672	CrCr_AC	TGTTTGAGAAGTCCGGGTTGATTGCCA	CRV2T00000902_1
ae_seq_976142_x663	48.1825	1.32193	0.016542	CrBc_AC	CGGGTGTCGAGCTCGGAGTCATCGATGTA	CRV2T00003210_1
ae_seq_1460260_x44	5.16241	-3	0.0169977	CrCr_AC	ACACGGGCGAGATCGCCGAGGTCCCGGAGAA	CRV2T00001726_1
ae_seq_1254230_x125	8.17382	-2.41504	0.0171526	CrCr_AC	CGTGATTCATGCTCATTCTGCCAA	CRV2T00008104_1
ae_seq_1447484_x46	5.01901	-2.95419	0.0176409	CrCr_AC	TTGGTGAGAAGGCCAAGAACATGGACACC	CRV2T00001726_1
ae_seq_696321_x3050	177.243	-1.32274	0.0178524	CrCr_AC	CAGTAGTTAAATACACAGCTTA	CRV2T00019066_1
ae_seq_1355304_x72	7.74362	-2.32193	0.0178544	CrCr_AC	CTTGGCAATGGTATTCCTGATCTTGGTA	CRV2T00019450_1
ae_seq_911652_x984	61.8055	-1.54507	0.0178544	CrCr_AC	TCGTATCGATAAGCTGTG	CRV2T00019646_1
ae_seq_1442270_x48	5.16241	-3	0.018241	CrCr_AC	AACGAGTTTGGCGTGTACCGCAAGGAACCC	CRV2T00001726_1
ae_seq_1414787_x54	5.44921	-2.72246	0.018241	CrCr_AC	TTGGTGAGAAGGCCAAGAACATGGACACCCT	CRV2T00001726_1
ae_seq_1385643_x62	5.73601	-2.80735	0.0182653	CrCr_AC	TCAAGTTCTCTTCCAATCCGGCAGCAG	CRV2T00011463_1
ae_seq_1522483_x34	5.16241	-3	0.0182653	CrCr_AC	TGGTTGAAGTTTGGCACGGAGGAA	CRV2T00002086_1
ae_seq_636506_x3950	211.229	-1.64968	0.0185581	CrCr_AC	CCTCAGCTCGACCAGGCA	CRV2T00019066_1
ae_seq_1321902_x85	8.60402	-2.15528	0.0197102	CrCr_AC	AGTCCGCGGAAGAACTGGATCGTCG	CRV2T00012321_1
ae_seq_1421369_x52	5.16241	-3	0.019919	CrCr_AC	ATCAGTCCGCTCGTAGTAACAATG	CRV2T00001726_1
ae_seq_892304_x1072	58.6507	-1.57089	0.0206851	CrCr_AC	CACACTTAGATCGTATCGA	CRV2T00019646_1
ae_seq_987684_x613	31.2613	1.56737	0.0206851	CrBc_AC	CGGGTGACGAGCTCCTCGATGT	CRV2T00003210_1
ae_seq_1480763_x41	4.87561	-2.90689	0.0211802	CrCr_AC	CGAGAAGATCGAGTATGACTTCG	CRV2T00001726_1
ae_seq_1112292_x294	17.925	-2	0.021265	CrCr_AC	CATCTTCCCTGTCGTCGTCATATC	CRV2T00000840_1
ae_seq_1067150_x385	24.6649	-1.54057	0.0216048	CrCr_AC	TAGATCGTATCGATAAGCTGT	CRV2T00019646_1
ae_seq_1474203_x41	5.01901	-2.95419	0.0216093	CrCr_AC	TACGAGAAGATCGAGTATGACTT	CRV2T00001726_1
ae_seq_1005265_x556	51.0505	-1.54205	0.0217958	CrCr_AC	GGAGCATTACCGACGAGG	CRV2T00012220_1
ae_seq_1463924_x43	4.87561	-2.90689	0.0222763	CrCr_AC	GTGGCGGTACTTGTAGGGGCTTTGGCAATCT	CRV2T00002086_1
ae_seq_1211929_x160	9.03422	1.94342	0.0226856	CrBc_AC	CGTCGCGCTCGCTCATCTCGTCAA	CRV2T00003210_1
ae_seq_1447622_x46	5.59261	-2.76553	0.0226856	CrCr_AC	TTCAACATCTCCGGTGCCAT	CRV2T00007810_1
ae_seq_1353936_x72	6.73982	-2.2854	0.0228648	CrCr_AC	TGTCGGTGTCGACAGTCTTGCCA	CRV2T00007935_1
ae_seq_1472187_x42	5.30581	-3.04439	0.0229768	CrCr_AC	TTGAAGTTTGGCACGGAGGAATTCACA	CRV2T00002086_1
ae_seq_1422669_x52	4.87561	-2.90689	0.0239434	CrCr_AC	CGCCATCATGGACATGAACATGTTCGAG	CRV2T00001726_1
ae_seq_1424437_x52	5.59261	-2.45943	0.0240337	CrCr_AC	ACTAATGATCTCGGCAACACCCTTGGCAACG	CRV2T00019450_1
ae_seq_1441454_x48	5.59261	-3.12928	0.0240337	CrCr_AC	CAGAGTTACACGTGGTTGAAGTTTGGCACGG	CRV2T00002086_1
ae_seq_1179334_x191	9.60782	-2.05445	0.0240337	CrCr_AC	TCGAGCTGAGGAAGGGAGA	CRV2T00019646_1
ae_seq_785484_x1806	117.732	-1.52238	0.0242878	CrCr_AC	TCCTCAGCTCGACCAGGCA	CRV2T00019066_1
ae_seq_1380093_x64	4.87561	-2.90689	0.0244646	CrCr_AC	ACCTGAGGATGGAAGCTCCCTGGCCCCAC	CRV2T00002086_1
ae_seq_1414625_x54	5.16241	-2.63227	0.024476	CrCr_AC	ATCCTTGGATCTCTTGCCTGCACCCT	CRV2T00019450_1
ae_seq_503410_x7214	463.04	-1.49636	0.0247857	CrCr_AC	TGCCTGGTCGAGCTGAGGA	CRV2T00019646_1
ae_seq_1218825_x153	10.038	-1.87447	0.0249305	CrCr_AC	GTGGAGACGATAAGCAACA	CRV2T00019066_1
ae_seq_1412075_x55	4.58881	-2.80735	0.0253054	CrCr_AC	CCCTCCTTGGTATCGTCGACTCTATG	CRV2T00001726_1
ae_seq_1040958_x449	24.0913	-1.97862	0.0255424	CrCr_AC	GTAGTTAAATACACAGCTT	CRV2T00019066_1
ae_seq_1337008_x78	6.88322	-2.55019	0.0259203	CrCr_AC	AGGCTCACGGTTGACCTCCTCCAAGTTGTCCT	CRV2T00007935_1
ae_seq_1219437_x153	13.7664	-2.11548	0.0259203	CrCr_AC	CCCTGCGTGTGGGATCCGAACGTATCCGAGGA	CRV2T00013349_1
ae_seq_1306671_x93	8.03042	-2.03242	0.0271248	CrCr_AC	TCGGATGTATATGGCGGCACCCA	CRV2T00007620_1
ae_seq_1386821_x62	5.73601	-2.5025	0.0272545	CrCr_AC	ATCCCGGACACTACCTTG	CRV2T00019450_1
ae_seq_1302448_x95	6.02281	-2.32193	0.0272545	CrCr_AC	CACACTTAGATCGTATCGATA	CRV2T00019646_1
ae_seq_1362757_x69	6.59642	-2.24793	0.0275988	CrCr_AC	CACCAATGATCTCGGCAACACCCTTGGCA	CRV2T00019450_1
ae_seq_1383384_x63	6.59642	-2.24793	0.0275988	CrCr_AC	TTTCGTGCCAGGAACTATGTAGGGTAT	CRV2T00000418_1
ae_seq_1246304_x131	9.60782	-2.05445	0.0279557	CrCr_AC	TGTTCCAATCCCAGACTCCT	CRV2T00000418_1
ae_seq_488576_x7585	401.091	-1.75873	0.0280536	CrCr_AC	TCGTCTCCACACTTAGATCG	CRV2T00019646_1
ae_seq_1361722_x69	4.73221	-2.85798	0.0282323	CrCr_AC	CTTCCGTGTAGCTCGCCAAATCTGT	CRV2T00000893_1
ae_seq_1428793_x51	5.16241	-2.63227	0.0282323	CrCr_AC	GAGGACTCACTGGCACACT	CRV2T00019450_1
ae_seq_1172130_x198	13.7664	-1.75002	0.0282323	CrCr_AC	GAGTGGATACTCGAACTGGGCCCT	CRV2T00013349_1
ae_seq_1419417_x53	5.16241	-3	0.0283746	CrCr_AC	CACGTGGTTGAAGTTTGGCACGGAGGAA	CRV2T00002086_1
ae_seq_956657_x777	45.0277	-1.62196	0.0283746	CrCr_AC	TTATCGTCTCCACACTTAGAT	CRV2T00019646_1
ae_seq_1503310_x37	4.58881	-2.80735	0.0290988	CrCr_AC	TGGCGGTACTTGTAGGGGCTTTGGCAATCT	CRV2T00002086_1
ae_seq_1257431_x121	8.89082	2.05889	0.0291512	CrBc_AC	CATGTCGTCGAAGTCCCGGGTCTCGAG	CRV2T00003210_1
ae_seq_1327113_x83	6.88322	-2.55019	0.0293011	CrCr_AC	CGGAAGTCGGAGGTTGTGGAGACCTCTCT	CRV2T00006013_1
ae_seq_1235070_x139	12.6192	-1.76553	0.0293011	CrCr_AC	CTTCTCTGAGACTCTCACCCG	CRV2T00001013_1
ae_seq_1301688_x95	6.45302	-2.44057	0.0294092	CrCr_AC	CAAAGGTGTCGGTCTCGTTGATCT	CRV2T00002159_1
ae_seq_1410535_x55	4.58881	-2.80735	0.0297271	CrCr_AC	AGGCAAATGAGGAACAGATCCGACCG	CRV2T00007724_1
ae_seq_1197962_x174	13.9098	-1.85561	0.02996	CrCr_AC	TGAGACGCCCGAATATAAG	CRV2T00019767_1
ae_seq_1452360_x46	5.44921	-2.41504	0.0301466	CrCr_AC	CGGAAGTGGAGGCCTCGGTAGCCT	CRV2T00019450_1
ae_seq_1289602_x101	7.88702	-2	0.0314754	CrCr_AC	CCGTCGTCAAGACCTTCTGGCTCACCG	CRV2T00013349_1
ae_seq_1250567_x127	9.46442	-2.16992	0.0314754	CrCr_AC	CGGCCTTGGCCCAAGAGTTCTGGAT	CRV2T00007935_1
ae_seq_1494473_x38	4.58881	-2.80735	0.0314754	CrCr_AC	GTACGAGAAGATCGAGTATGACTTCG	CRV2T00001726_1
ae_seq_1322157_x85	4.87561	-2.53605	0.0324731	CrCr_AC	TCACCAGTATCGTCTTCTTC	CRV2T00007816_1
ae_seq_1158247_x217	14.4834	-1.92961	0.0324731	CrCr_AC	TTAGATCGTATCGATAAG	CRV2T00019646_1
ae_seq_1477155_x41	4.58881	-2.80735	0.0325976	CrCr_AC	TTGAAGTTTGGCACGGAGGAAT	CRV2T00002086_1
ae_seq_1292917_x100	4.87561	-2.53605	0.0336797	CrCr_AC	AGTGCATCAAAGCACAGTCATAATCGCAA	CRV2T00000418_1
ae_seq_1277158_x109	11.3286	-1.65896	0.0336797	CrCr_AC	CACCAATGATCTCGGCAACACCCTTGGCAAC	CRV2T00019450_1
ae_seq_1248643_x129	9.03422	-2.08746	0.0336797	CrCr_AC	CGGTCAGCCTCGGATATCAGGTACTCCG	CRV2T00007935_1
ae_seq_1341799_x76	6.30961	-2.16992	0.0336797	CrCr_AC	TCGGATGTATATGGCGGCACCCACCG	CRV2T00007620_1
ae_seq_1420000_x53	4.30201	-2.70044	0.0337078	CrCr_AC	ACGGGCATCACTCTCAGAGCATCTCG	CRV2T00007935_1
ae_seq_1230544_x144	8.60402	-2	0.0340738	CrCr_AC	TAAGTGTGGAGACGATAAGCA	CRV2T00019066_1
ae_seq_1165246_x206	10.038	-1.87447	0.0348073	CrCr_AC	TGCATCAAAGCACAGTCATAAT	CRV2T00000418_1
ae_seq_1231548_x142	8.03042	-2.03242	0.0348095	CrCr_AC	AAATACACAGCTTATCGA	CRV2T00019066_1
ae_seq_1382061_x63	4.73221	-2.48542	0.0348095	CrCr_AC	AGTCTGGCCGTCGTTGGC	CRV2T00000292_1
ae_seq_1481650_x40	4.30201	-2.70044	0.0348783	CrCr_AC	AGGCCAAGAACATGGACACCCTCCT	CRV2T00001726_1
ae_seq_1246435_x131	7.74362	-1.96683	0.0348783	CrCr_AC	TATCGGATGTATATGGCGGCACCCACCG	CRV2T00007620_1
ae_seq_787290_x1794	88.9082	-1.54797	0.0348783	CrCr_AC	TCTAAGTGTGGAGACGATA	CRV2T00019066_1
ae_seq_1152247_x230	14.1966	-1.64386	0.0349817	CrCr_AC	ACACTTAGATCGTATCGAT	CRV2T00019646_1
ae_seq_1332810_x80	8.31722	-1.9386	0.0349817	CrCr_AC	CACTTGGCAACACGGCTGATGACCTCGCA	CRV2T00019450_1
ae_seq_1007472_x547	31.2613	-1.6746	0.0349817	CrCr_AC	TAGTTAAATACACAGCTTA	CRV2T00019066_1
ae_seq_1371293_x67	4.73221	-2.48542	0.0350607	CrCr_AC	AATGCCAAGCTTGCGAGCGAGTTCGGTGCACT	CRV2T00007935_1
ae_seq_1238115_x137	8.60402	-2.32193	0.0352622	CrCr_AC	CATGTCGGTAGGTTGAATTGAGATCAG	CRV2T00007887_1
ae_seq_1399302_x58	4.87561	-2.90689	0.0352622	CrCr_AC	TGACACTACAATTCCAGACGCAG	CRV2T00004018_1
ae_seq_1279104_x107	8.46062	-1.96962	0.0357451	CrCr_AC	CACCAATGATCTCGGCAACACTCTTGGCAACG	CRV2T00019450_1
ae_seq_1455063_x45	4.73221	-2.85798	0.0361561	CrCr_AC	CAATGTCGATGACCTGACCAACACCCTTGGCA	CRV2T00019450_1
ae_seq_1475146_x41	5.59261	-2.45943	0.0361561	CrCr_AC	CACCAATGATCTCGGTAACACCCTTGGCA	CRV2T00019450_1
ae_seq_1376482_x65	4.30201	-2.70044	0.0364262	CrCr_AC	ACGGCAACTACAAGAACCGTCTCGGAGCC	CRV2T00001726_1
ae_seq_1385891_x62	4.30201	-2.70044	0.0367275	CrCr_AC	CCTGAGGATGGAAGCTCCCTGGCCCCAC	CRV2T00002086_1
ae_seq_1294408_x99	8.60402	-2.15528	0.036913	CrCr_AC	GATGAGAGAAGCCCAAATGAGAGAAGCCGAAG	CRV2T00006826_1
ae_seq_1088119_x337	18.2118	-1.822	0.0371005	CrCr_AC	GTCTCCACACTTAGATCGTA	CRV2T00019646_1
ae_seq_1204254_x167	10.6116	1.85798	0.0373335	CrBc_AC	CTCGAAGTCGTCTAGTTGGTT	CRV2T00014702_1
ae_seq_1292717_x100	10.8984	-2.02384	0.037873	CrCr_AC	ATGTCGATGACCTGACCAACACCCTTGGCA	CRV2T00019450_1
ae_seq_759103_x2000	109.701	-1.75336	0.0384893	CrCr_AC	GCCAGTAGTTAAATACACA	CRV2T00019066_1
ae_seq_1163792_x209	19.0722	-1.77961	0.0391744	CrCr_AC	GGCAGCCATGGTGGCAAGTCGACAGTTG	CRV2T00018224_1
ae_seq_1449554_x46	5.59261	-2.19264	0.0402258	CrCr_AC	ATCGGATGTATATGGCGGCACCCA	CRV2T00007620_1
ae_seq_1115798_x289	17.208	-1.52154	0.0402258	CrCr_AC	GGGGGGGATGCAGACAACTG	CRV2T00003085_1
ae_seq_912636_x967	60.2281	-1.25526	0.0406527	CrCr_AC	TTATCGTCTCCACACTTAGATC	CRV2T00019646_1
ae_seq_884631_x1112	57.3601	-1.68281	0.0412683	CrCr_AC	TATCGTCTCCACACTTAG	CRV2T00019646_1
ae_seq_1529631_x33	4.15861	-2.64385	0.0413108	CrCr_AC	CCTCTTGACCCGTCATCATGTCTGATATG	CRV2T00001726_1
ae_seq_1403663_x57	4.58881	-2.80735	0.0413108	CrCr_AC	GAGGTACAGGAACTCGAGGCCGGCTA	CRV2T00002084_1
ae_seq_1448726_x46	4.15861	-2.64385	0.0415492	CrCr_AC	AATTCACAGTGGCGGTACTTG	CRV2T00002086_1
ae_seq_1309347_x91	7.88702	-2	0.0415492	CrCr_AC	CTGCCAAGGCTGAGTTCTGCAACTGGTCGTT	CRV2T00017559_1
ae_seq_1306950_x93	5.73601	-2.23704	0.0415492	CrCr_AC	TTGGAGTATTGTAAGCGATT	CRV2T00006232_1
ae_seq_1440974_x48	4.73221	-2.85798	0.0416583	CrCr_AC	CGTCATGATCGATCTCGGAGC	CRV2T00000902_1
ae_seq_1556546_x30	4.58881	-2.80735	0.0416583	CrCr_AC	TGGTTGAAGTTTGGCACGGAGGAATTCACAG	CRV2T00002086_1
ae_seq_1212725_x159	11.9022	-1.65535	0.0425223	CrCr_AC	AGGCATCTACAGGTTGAAGAAGACGG	CRV2T00010692_1
ae_seq_1496183_x38	4.15861	-2.64385	0.0425223	CrCr_AC	TGAAGTTTGGCACGGAGGAAT	CRV2T00002086_1
ae_seq_1475474_x41	4.15861	-2.64385	0.0427055	CrCr_AC	ACCCGTCATCATGTCTGATATG	CRV2T00001726_1
ae_seq_1262802_x117	7.45682	2.07039	0.0429078	CrBc_AC	TGTCGTCGAAGTCCCGGGTCTCGAGCT	CRV2T00003210_1
ae_seq_1171932_x198	13.623	1.64636	0.0434993	CrBc_AC	TGGGCACCAGGACTAAAATCGGACAAAC	CRV2T00005980_1
ae_seq_1314054_x89	6.02281	-2.32193	0.0435242	CrCr_AC	ATCTAAGTGTGGAGACGA	CRV2T00019066_1
ae_seq_1390367_x60	6.16621	-2.12928	0.0436571	CrCr_AC	TGTGGATGCACAGAGCTATGCCGGGTA	CRV2T00003705_1
ae_seq_1315122_x89	6.30961	-2.4021	0.0441612	CrCr_AC	CCTCTGGTTCTGCAGCTTCCTGACTACTGT	CRV2T00007380_1
ae_seq_1193061_x177	7.74362	-1.96683	0.0451585	CrCr_AC	GTTCCAATCCCAGACTCCTTGACGTTGTCTTG	CRV2T00000418_1
ae_seq_1451394_x46	4.15861	-2.64385	0.0459664	CrCr_AC	CGAGTTTGGCGTGTACCGCAAGGAACCCGTG	CRV2T00001726_1
ae_seq_1303958_x94	5.59261	-2.19264	0.0459664	CrCr_AC	TGTTGCTTATCGTCTCCACAC	CRV2T00019646_1
ae_seq_1421421_x52	4.01521	-2.58496	0.0466031	CrCr_AC	AGCACAGTCATAATCGCAACTCCATCGT	CRV2T00000418_1
ae_seq_1318458_x87	7.88702	-1.8413	0.0473192	CrCr_AC	TATCGGATGTATATGGCGGCACCCA	CRV2T00007620_1
ae_seq_1159115_x216	14.7702	-1.49304	0.0477776	CrCr_AC	ACTTCTCTGAGACTCTCACCCG	CRV2T00001013_1
ae_seq_1253855_x125	8.74742	-1.88452	0.0477776	CrCr_AC	CAGTCTTGCCAAGGGCCTCGTAAACGTGGATG	CRV2T00007935_1
ae_seq_1553006_x30	4.01521	-2.58496	0.0477776	CrCr_AC	CCTTGGTATCGTCGACTCTAT	CRV2T00001726_1
ae_seq_1238800_x137	11.7588	-1.63227	0.0477776	CrCr_AC	TGTTCCAATCCCAGACTCCTTGA	CRV2T00000418_1
ae_seq_1237841_x137	12.0456	-2.08746	0.0480225	CrCr_AC	TCCGGTGCCATCCGCTTCA	CRV2T00007810_1
ae_seq_1493561_x38	4.15861	-2.64385	0.0482119	CrCr_AC	TTCCGTGTAGCTCGCCAAATCTGTT	CRV2T00000893_1
ae_seq_1490602_x39	4.15861	-2.64385	0.0482119	CrCr_AC	TTGAAGTTTGGCACGGAGGAATT	CRV2T00002086_1
ae_seq_1231832_x142	11.7588	1.53842	0.0486004	CrBc_AC	CATGTCGTCGAAGTCCCGGGTCT	CRV2T00003210_1
ae_seq_1063271_x392	31.2613	-1.33121	0.0486004	CrCr_AC	CGTGGAAGACGAGATCGGTGA	CRV2T00004496_1
ae_seq_1021489_x497	37.7143	1.19377	0.0488456	CrBc_AC	CACGGGTGTCGAGCTCGGAGTCATCGATGTAT	CRV2T00003210_1
ii_seq_7647173_x1659	135.657	-5.39231	2.1765e-08	CrCr_AC	TTTCTTGGGTGGATTGATGTACGCTGACGCA
ii_seq_8371075_x937	33.4123	5.8392	6.93089e-08	CrBc_AC	AACCGTGGTAATTCTAGAGCTAATACATGCTA
ii_seq_7805166_x1485	125.619	-4.67499	6.93089e-08	CrCr_AC	TCTTGGGTGGATTGATGTACGCTGACGCA
ii_seq_8293262_x1009	29.2537	4.81469	8.87446e-08	CrBc_AC	GGTAAAACTAACCTGTCTCACGACGGTCTAAC
ii_seq_7796246_x1488	119.739	-4.64925	8.87446e-08	CrCr_AC	TTCTTGGGTGGATTGATGTACGCTGACGCA
ii_seq_7775218_x1514	104.826	-3.30895	8.9194e-08	CrCr_AC	TTGCTTATCGTCTCCACA
ii_seq_7528411_x1840	144.978	-4.71832	1.26705e-07	CrCr_AC	ATTTCTTGGGTGGATTGATGTACGCTGACGCA
ii_seq_7130960_x2653	171.077	-3.54738	1.26705e-07	CrCr_AC	TGCATCCCCCCAGCCAGTA
ii_seq_7822841_x1465	106.403	-3.40514	2.94063e-07	CrCr_AC	TATCTCCCTTCCTCAGCTC
ii_seq_7951061_x1330	25.0951	5.08746	4.45645e-07	CrBc_AC	CCGTGGTAATTCTAGAGCTAATACATGCTA
ii_seq_9250838_x425	40.2955	-3.1193	1.00626e-06	CrCr_AC	TCTCCGGTCGTCTGACTCACCATGGTACCCG
ii_seq_8544354_x809	58.3639	-4.70782	1.00626e-06	CrCr_AC	TTGGGTGGATTGATGTACGCTGACGCA
ii_seq_9410303_x366	33.5557	-4.08746	1.34438e-06	CrCr_AC	ACCCGGGGAAAAGATAACATCAATGACTG
ii_seq_8723169_x682	48.3259	-5.03121	1.50387e-06	CrCr_AC	GTGGATTGATGTACGCTGACGCA
ii_seq_8987071_x537	38.0011	-3.32793	2.48278e-06	CrCr_AC	CAGTCATAATACCCGTGCTCTGACATG
ii_seq_2254108_x72215	5101.32	-2.60159	2.49741e-06	CrCr_AC	TGGGGGGATGCAGACAACT
ii_seq_8615147_x762	20.6496	4.79701	2.52654e-06	CrBc_AC	ACCGTGGTAATTCTAGAGCTAATACATGCTA
ii_seq_8271920_x1028	87.761	-4.22819	2.86311e-06	CrCr_AC	CTTGGGTGGATTGATGTACGCTGACGCA
ii_seq_9062319_x502	48.1825	-3.15094	4.84267e-06	CrCr_AC	CTCCGGTCGTCTGACTCACCATGGTACCCG
ii_seq_3736014_x24077	1673.77	-2.58438	8.1506e-06	CrCr_AC	AGTTGTCTGCATCCCCCCA
ii_seq_7670115_x1617	108.124	-3.01513	1.08958e-05	CrCr_AC	TGCTTATCGTCTCCACACT
ii_seq_9782484_x264	24.2347	-4.152	1.68681e-05	CrCr_AC	TGACCCGGGGAAAAGATAACATCAATGACTG
ii_seq_8521495_x821	58.2205	-2.93325	1.71123e-05	CrCr_AC	TGCCTGGTTGAGCTGAGGA
ii_seq_8853156_x609	54.9223	-4.34182	2.35527e-05	CrCr_AC	GGTGGATTGATGTACGCTGACGCA
ii_seq_9803466_x260	16.2042	-4.1565	4.06062e-05	CrCr_AC	CAGTCATAATACCCGTGCTCTGACA
ii_seq_9158041_x464	44.4541	-3.02106	6.35656e-05	CrCr_AC	TTCTCCGGTCGTCTGACTCACCATGGTACCCG
ii_seq_5494769_x8486	493.297	-2.69199	7.4683e-05	CrCr_AC	TCCACACTTAGATCGTATC
ii_seq_9026623_x517	37.5709	-3.1822	7.75603e-05	CrCr_AC	GAGCTGAGGAAGGGAGATA
ii_seq_9752495_x271	15.3438	4.07325	7.75603e-05	CrBc_AC	GGGTAGGCAACTCTACAACCCATCATCACT
ii_seq_4945324_x11968	758.588	-2.47171	7.75603e-05	CrCr_AC	TCGTATCGATAAGCTGTGTA
ii_seq_9089162_x492	34.9897	-3.33498	8.08573e-05	CrCr_AC	TGGTCTTGGCGAAATGGAC
ii_seq_9138851_x472	35.7067	-2.56478	8.48134e-05	CrCr_AC	AGTCCCAGCATTCCATCCGTT
ii_seq_9394786_x372	30.4009	-4.33628	0.000102344	CrCr_AC	TGGATTGATGTACGCTGACGCA
ii_seq_8996159_x532	43.8805	-4.27798	0.000111942	CrCr_AC	GGGTGGATTGATGTACGCTGACGCA
ii_seq_8814789_x630	44.5975	-2.45396	0.000126652	CrCr_AC	TGCTTATCGTCTCCACACTT
ii_seq_8382271_x926	60.9451	-2.87447	0.000127657	CrCr_AC	TACTGGCTGGGGGGATGCA
ii_seq_9681338_x289	25.3819	-2.81669	0.00013456	CrCr_AC	CCGGTCGTCTGACTCACCATGGTACCCG
ii_seq_8788689_x642	56.4997	-2.81574	0.000139525	CrCr_AC	AGATCCATCCATCTGCCTCTCAGTCCCAGGAA
ii_seq_8769906_x653	38.2879	-2.87652	0.000139525	CrCr_AC	TATCGATAAGCTGTGTATTT
ii_seq_8254339_x1041	89.6252	-4.03219	0.000139904	CrCr_AC	TGGGTGGATTGATGTACGCTGACGCA
ii_seq_6261410_x5247	350.901	-2.3001	0.000144936	CrCr_AC	AGTGTGGAGACGATAAGCAA
ii_seq_8353117_x954	97.5122	-3.96212	0.000175825	CrCr_AC	TCCGTTCAGTCAAATCCACCAAAT
ii_seq_6250864_x5294	302.001	-2.53991	0.000202038	CrCr_AC	TCGTCTCCACACTTAGATC
ii_seq_8226983_x1061	57.7903	2.66158	0.000294166	CrBc_AC	ACATACGACCATACCCAGAAGAGA
ii_seq_8172994_x1099	56.4997	-2.99178	0.000369437	CrCr_AC	TCCACACTTAGATCGTAT
ii_seq_9533138_x330	35.1331	-2.44556	0.000385271	CrCr_AC	CCTGCTCTGGGTCTCGGCGCC
ii_seq_7544875_x1814	106.977	-2.69153	0.000387158	CrCr_AC	GATCTAAGTGTGGAGACGA
ii_seq_8418813_x901	90.7724	-3.48195	0.000391603	CrCr_AC	TCCGTTCAGTCAAATCCACCAAA
ii_seq_9867141_x245	24.8083	-3.1062	0.000488963	CrCr_AC	TCCGGTCGTCTGACTCACCATGGTACCCG
ii_seq_8645087_x734	70.4096	-3.10893	0.000509634	CrCr_AC	TCCGTTCAGTCAAATCCACCAA
ii_seq_8785476_x643	11.6154	4.26678	0.000544766	CrBc_AC	ACCGTGGTAATTCTAGAGCTAATACATGCTAA
ii_seq_9087686_x492	29.9707	-3.08746	0.000544766	CrCr_AC	AGTGTGGAGACGATAAGCA
ii_seq_10458436_x143	14.1966	-4.23266	0.000544766	CrCr_AC	ATGACCCGGGGAAAAGATAACATCAATGACTG
ii_seq_9366093_x383	24.5215	-3.27612	0.000544766	CrCr_AC	TAACTATCTCCCTTCCTCA
ii_seq_8560450_x802	12.0456	4.32192	0.0005663	CrBc_AC	CCGTGGTAATTCTAGAGCTAATACATGCTAA
ii_seq_4474422_x15901	1060.16	-2.14797	0.00069066	CrCr_AC	TTGCTTATCGTCTCCACACT
ii_seq_10747806_x110	12.0456	-4.32192	0.000838229	CrCr_AC	TAGGCGACGAGAGTTCTGCTTTTTCCAGCGCG
ii_seq_8843992_x613	38.8615	-3.006	0.000882912	CrCr_AC	AGCTTCAGTATCACTATCTA
ii_seq_10361367_x157	16.6344	-4.80735	0.000882912	CrCr_AC	TTTCGGGCTTTACTGGACAAGGCATGGCA
ii_seq_10395811_x152	16.7778	-4.82017	0.000982947	CrCr_AC	ATATTTCGGGCTTTACTGGACAAGGCATGGCA
ii_seq_7979998_x1301	72.4172	-2.34606	0.000982947	CrCr_AC	CTGCCTGGTTGAGCTGAGGA
ii_seq_8539489_x813	45.1711	2.24101	0.000982947	CrBc_AC	TTATATGATGAGCATCATACGTTAAACCC
ii_seq_10337716_x161	13.1928	-3.20511	0.00108165	CrCr_AC	CAGTCATAATACCCGTGCTCTGACATGACT
ii_seq_6553419_x4099	231.161	-2.45257	0.00108165	CrCr_AC	GATACGATCTAAGTGTGGA
ii_seq_8987608_x536	36.5671	-2.75002	0.00108165	CrCr_AC	TGTGGAGACGATAAGCAA
ii_seq_8933746_x564	53.7751	-3.42206	0.00118335	CrCr_AC	TCCGTTCAGTCAAATCCACCA
ii_seq_9943337_x229	22.6573	-2.78659	0.00125707	CrCr_AC	CGCGGACTTGTTACCAGGCACCC
ii_seq_10517991_x135	13.7664	-3.10433	0.00126255	CrCr_AC	CTCCCAATCCTCCTTGCTACGGCGAGAA
ii_seq_7593015_x1742	110.275	-2.04498	0.00139165	CrCr_AC	TTGCTTATCGTCTCCACAC
ii_seq_9868856_x245	23.8045	-2.56478	0.00148685	CrCr_AC	TGTGAAGGCCTCGTAGAACGA
ii_seq_9990403_x219	17.0646	-3.29545	0.00169357	CrCr_AC	TGAGAATGTAGTACTAACTGCTCTGTGCAG
ii_seq_8946633_x556	33.8425	-2.72528	0.00187001	CrCr_AC	TCGATAAGCTGTGTATTT
ii_seq_10730452_x112	11.472	-3.38247	0.00187001	CrCr_AC	TTGATCTCGAACATTGCCT
ii_seq_6090275_x5845	324.085	-2.17813	0.00204753	CrCr_AC	TGCATCCCCCCAGCCAGTAG
ii_seq_8704526_x696	40.8691	2.57319	0.00204753	CrBc_AC	TTATATGATGAGCATCATACGTTAAACCCA
ii_seq_3783898_x23657	1390.12	-2.24266	0.00211297	CrCr_AC	TGGGGGGATGCAGACAAC
ii_seq_9504111_x337	33.4123	-3.26166	0.00225485	CrCr_AC	TCCGTTCAGTCAAATCCACCAAATCAT
ii_seq_8656056_x729	46.3183	-2.31657	0.00231158	CrCr_AC	ACACAGCTTATCGATACGA
ii_seq_10479403_x140	13.4796	-3.07039	0.00245601	CrCr_AC	TCTCCGGTCGTCTGACTCACCATGGTACCCGA
ii_seq_9410669_x366	32.9821	-2.29203	0.00254588	CrCr_AC	TGGCATATTGAATCCTGAGC
ii_seq_9832481_x254	23.5177	-2.61599	0.00271905	CrCr_AC	AGTCCGTTGGATTCCATCAGCAAGAGAGACAC
ii_seq_10481503_x140	9.75122	-4	0.0027677	CrCr_AC	CTTGAGAATGTAGTACTAACTGCTCTGTGCAG
ii_seq_10667846_x119	12.0456	-4.32192	0.00290331	CrCr_AC	ATTTCGGGCTTTACTGGACAAGGCATGGCA
ii_seq_5094284_x10991	708.684	-2.2126	0.00315992	CrCr_AC	TACGATCTAAGTGTGGAG
ii_seq_10869748_x98	13.623	-4.50779	0.00335853	CrCr_AC	CGAGAGTTCTGCTTTTTCCAGCGCG
ii_seq_5999456_x6156	464.33	-1.73754	0.0034181	CrCr_AC	TGGTTGAGCTGAGGAAGGGA
ii_seq_5936129_x6435	395.928	-2.13161	0.00348301	CrCr_AC	TTAGATCGTATCGATAAGC
ii_seq_9133635_x475	37.7143	-2.90378	0.00357338	CrCr_AC	AGATCCATCCATCTGCCTCTCAGTCCCAGG
ii_seq_8928091_x568	28.2499	2.31316	0.00357338	CrBc_AC	AGGAGTGGGACCTTCCATCGA
ii_seq_9170031_x458	21.5101	-3.28011	0.00357338	CrCr_AC	ATACGATCTAAGTGTGGA
ii_seq_6024008_x6105	363.09	-2.12954	0.00357338	CrCr_AC	TACACAGCTTATCGATACGA
ii_seq_10601755_x125	9.75122	-3.65535	0.00363129	CrCr_AC	TGGCAGCTGTATACTTATCTTTGTCACCT
ii_seq_8664772_x724	45.3145	-2.51687	0.00386862	CrCr_AC	CTCCCTGCTCTGGGTCTCGGCGCCA
ii_seq_9592075_x314	14.34	-4.24792	0.00423358	CrCr_AC	ATTTTTTTCAAAGTAAAAGTCCTGT
ii_seq_7151964_x2601	154.299	-2.13093	0.00423358	CrCr_AC	GCTTATCGATACGATCTAA
ii_seq_10637555_x122	11.472	-3.90689	0.00423358	CrCr_AC	TATTTCGGGCTTTACTGGACAAGGCATGGCA
ii_seq_10894135_x96	8.89082	-3.85798	0.0042702	CrCr_AC	ACGGAGATGGCTGTGGCGTTGTATAGGCACTG
ii_seq_10930789_x92	8.89082	-3.85798	0.0042702	CrCr_AC	AGACACGGAAATCTGATGATATGACCCG
ii_seq_5616613_x7841	460.172	-2.18951	0.0042702	CrCr_AC	GTTGTCTGCATCCCCCCA
ii_seq_9522535_x333	31.2613	-3.22973	0.0042702	CrCr_AC	TCCGTTCAGTCAAATCCACCAAATCATCACG
ii_seq_8854983_x609	43.0201	-2.25376	0.00448348	CrCr_AC	CAGCCAGTAGTTAAATACA
ii_seq_7444249_x1978	146.699	-2.18896	0.00448348	CrCr_AC	TGAGCTGAGGAAGGGAGATA
ii_seq_9046151_x509	26.6725	-2.49642	0.00456536	CrCr_AC	AGCTGTGTATTTAACTACTG
ii_seq_10252903_x174	16.3476	-3.54432	0.00494161	CrCr_AC	TCCGTTCAGTCAAATCCACCAAATCA
ii_seq_8943289_x558	31.8349	-2.18587	0.00548223	CrCr_AC	GTGTGGAGACGATAAGCAA
ii_seq_7452148_x1970	124.328	-2.0146	0.00548223	CrCr_AC	TGTTGCTTATCGTCTCCACA
ii_seq_7594757_x1737	120.6	-2.0237	0.00548489	CrCr_AC	TGTATTTAACTACTGGCTG
ii_seq_7141524_x2618	158.314	5.83554	0.00556722	CrBc_AC	ATCAAGAAAGAGCTCTCCATCTGTCAATCCTC
ii_seq_7492895_x1905	110.131	-2.11548	0.00574557	CrCr_AC	CTACTGGCTGGGGGGATGCA
ii_seq_10570199_x129	10.8984	-3.30117	0.00647364	CrCr_AC	ACGCATGAACATGAAAAGACT
ii_seq_10065401_x205	11.6154	-3.926	0.00647364	CrCr_AC	AGCACCAATATTCAAGATA
ii_seq_10575484_x128	12.3324	-2.926	0.00647364	CrCr_AC	CTGCACGGATGTCTGCGCCT
ii_seq_9649332_x298	22.6573	-2.48113	0.00647364	CrCr_AC	TAGTTATAACTGTAGCACC
ii_seq_7370327_x2147	143.687	-2.03992	0.00647364	CrCr_AC	TCGTATCGATAAGCTGTGT
ii_seq_8225921_x1062	65.8208	-2.47434	0.00680924	CrCr_AC	TCTGCATCCCCCCAGCCAG
ii_seq_9575953_x319	31.4047	-2.95605	0.00685895	CrCr_AC	TCCGTTCAGTCAAATCCACCAAATCATCAC
ii_seq_9663249_x294	18.2118	-2.41954	0.00701823	CrCr_AC	TGTGGAGACGATAAGCAAC
ii_seq_10412991_x149	16.0608	-2.69302	0.00714287	CrCr_AC	TGGCTGAATCATCAGGTTCTCGTCTT
ii_seq_9963991_x225	16.3476	-3.22707	0.00728637	CrCr_AC	CATTTGATGTTGACAGAACCCCCGGTTA
ii_seq_11099664_x79	8.46062	-3.78136	0.00752452	CrCr_AC	AGGCGACGAGAGTTCTGCTTTTTCCAGCGCG
ii_seq_10176561_x186	12.7626	-2.68182	0.00756926	CrCr_AC	AAGTGTGGAGACGATAAGCA
ii_seq_7059852_x2822	177.816	-2.15787	0.00756926	CrCr_AC	CTCCACACTTAGATCGTA
ii_seq_10592054_x127	9.03422	-3.53605	0.00978012	CrCr_AC	TACATTCGACGGTGCTGCT
ii_seq_10960343_x90	8.74742	-3.83289	0.00988872	CrCr_AC	TGAAATTTGGCTTGGCCTCTAGGATTCTGGAA
ii_seq_9806063_x259	14.6268	-3.7625	0.0101125	CrCr_AC	ATTTTTTTCAAAGTAAAAGTCCTGTT
ii_seq_3918186_x21581	1265.51	-1.96954	0.0103787	CrCr_AC	AAGCTGTGTATTTAACTACTG
ii_seq_9749503_x272	13.3362	-2.62149	0.0103787	CrCr_AC	ACTGGCTGGGGGGATGCA
ii_seq_10592181_x127	9.46442	-3.07529	0.0103787	CrCr_AC	ATACCCGTGCTCTGACATG
ii_seq_7776732_x1514	152.865	-2.04439	0.0103787	CrCr_AC	CCCTGCTCTGGGTCTCGGCGCC
ii_seq_11114144_x78	7.74362	-3.64385	0.0106773	CrCr_AC	AAGGACTTGGTTTGCCAGCGGCATG
ii_seq_10574198_x129	8.74742	-3.83289	0.0112937	CrCr_AC	AGTCCGTTGGATTCCATCAGCAAG
ii_seq_6186161_x5462	323.081	-2.03873	0.011317	CrCr_AC	CAGTAGTTAAATACACAGCTT
ii_seq_10423985_x148	10.1814	-3.72246	0.0113356	CrCr_AC	TAGGACTCATGACTACAATGGGTAAATA
ii_seq_10878513_x97	8.60402	-3.16992	0.0115601	CrCr_AC	AGGGACGGCTTTGACGGAA
ii_seq_10620283_x123	12.0456	-3.24792	0.0116642	CrCr_AC	AGATCCATCCATCTGCCTCTCAGTCCCA
ii_seq_11012154_x86	7.88702	-3.67242	0.0118438	CrCr_AC	AGGACTTGGTTTGCCAGCGGCATG
ii_seq_6794148_x3386	181.688	-2.45876	0.0120236	CrCr_AC	TACACAGCTTATCGATACG
ii_seq_5884041_x6569	378.577	-2.35363	0.0142349	CrCr_AC	TCGATAAGCTGTGTATTTA
ii_seq_10881132_x97	10.3248	-2.80735	0.0143076	CrCr_AC	TGTGTCCCTGCAGTCACTGGAAT
ii_seq_10087383_x202	13.3362	-2.75489	0.0149122	CrCr_AC	AGTCCGTTGGATTCCATCAGCAAGAG
ii_seq_11229202_x70	8.03042	-3.70044	0.0149122	CrCr_AC	CCGGTCGTCTGACTCACCATGGTACCCGA
ii_seq_8009618_x1273	92.2064	-2.35721	0.0149122	CrCr_AC	TATTTACCCATTGTAGTCATGAGTCCTAA
ii_seq_3238951_x33655	2166.49	-1.74691	0.0149122	CrCr_AC	TTAGATCGTATCGATAAGCT
ii_seq_10043399_x210	8.74742	3.83289	0.0152016	CrBc_AC	AGCCTTCTCGAACAGGGG
ii_seq_9251263_x425	34.1293	-2.14048	0.0152016	CrCr_AC	CTGCTGTGGACTCGACTCATATGCC
ii_seq_9637030_x302	30.4009	-2.65772	0.0152016	CrCr_AC	TCCGTTCAGTCAAATCCACCAAATCATCACGC
ii_seq_8114126_x1160	73.2776	-1.93386	0.0152016	CrCr_AC	TGTGGAGACGATAAGCAACA
ii_seq_9724159_x279	14.9136	-2.9386	0.0157177	CrCr_AC	TTGGTGCTAACTATCTCC
ii_seq_10730900_x112	9.46442	-3.32193	0.0161844	CrCr_AC	AAGCAAGGTCTAGGGTTGGAATAAGT
ii_seq_7611990_x1693	115.007	-1.71755	0.0161844	CrCr_AC	TTGCTTATCGTCTCCACACTT
ii_seq_10429727_x147	7.74362	-3.64385	0.0168751	CrCr_AC	TGGGCGCAGTCGGTCCTCAGCCCTGGCGGGGT
ii_seq_9083248_x494	34.9897	-2.10579	0.0169912	CrCr_AC	TGCTTATCGTCTCCACACTTA
ii_seq_10701734_x115	11.7588	-2.84799	0.0169912	CrCr_AC	TTCCGGAAATGGAGTTTGGCTCG
ii_seq_10919279_x93	8.31722	-3.11547	0.0173653	CrCr_AC	GCTCAGGATTCAATATGCCA
ii_seq_7834523_x1452	85.0364	1.64065	0.0174379	CrBc_AC	ACATACGACCATACCCAGAAGAGAA
ii_seq_8392428_x921	52.4845	-2.02975	0.017942	CrCr_AC	GATACGATCTAAGTGTGGAG
ii_seq_10101015_x199	14.0532	-3.1375	0.0179857	CrCr_AC	CCCGACATCTCAACACAATGAAC
ii_seq_7342040_x2193	115.294	-2.13618	0.0179857	CrCr_AC	TAACTATCTCCCTTCCTCAG
ii_seq_6962303_x3040	180.541	-1.86622	0.0179857	CrCr_AC	TGCCTGGTTGAGCTGAGGAA
ii_seq_6648692_x3818	267.585	-2.25613	0.0179857	CrCr_AC	TTAGGACTCATGACTACAATGGGTAAATA
ii_seq_10512690_x136	7.74362	-3.64385	0.0182462	CrCr_AC	CGATGAGACCAAGCGAGCCAATGCGTGTCCT
ii_seq_10832914_x101	8.03042	-3.05889	0.0184816	CrCr_AC	CAATGACAGCGTCGATCTTGGGGT
ii_seq_8692615_x705	35.7067	-2.47317	0.0184816	CrCr_AC	CTGAGGAAGGGAGATAGTTA
ii_seq_6503192_x4247	329.677	-1.67939	0.0186635	CrCr_AC	CCTTCCTCAGCTCGACCA
ii_seq_9658828_x295	21.9403	-2.42626	0.019328	CrCr_AC	GGGTCTCATGCCCCATACAACGCCGACGCCAT
ii_seq_8827933_x622	48.8995	-2.14166	0.0197544	CrCr_AC	CCAGCACAAAGATGATTAGCAAGTCCAGACAG
ii_seq_10623112_x123	11.3286	-2.48113	0.0197544	CrCr_AC	CGGGTGCGGGAAATATGTTGGCCCGACAG
ii_seq_11106188_x78	8.46062	-2.89308	0.0197544	CrCr_AC	TTTGGCTTGGCCTCTAGGATTCTGGAA
ii_seq_10070925_x204	13.3362	-3.05311	0.0198295	CrCr_AC	TAGCCTGATCGGATCGGATGTAAAGG
ii_seq_10279853_x169	10.6116	-2.85244	0.0206623	CrCr_AC	TGAGGAAGGGAGATAGTTA
ii_seq_7814027_x1470	80.0174	-2.41708	0.0215113	CrCr_AC	AGTAGTTAAATACACAGCTT
ii_seq_9778779_x265	12.3324	-3.49642	0.0215113	CrCr_AC	ATTTTTTTCAAAGTAAAAGTCCT
ii_seq_8300320_x1006	53.2015	-1.64257	0.0215113	CrCr_AC	TCCATCGAACTCACCTCTTGC
ii_seq_10043189_x210	13.1928	-2.73696	0.0215113	CrCr_AC	TGTTGCTTATCGTCTCCA
ii_seq_10507651_x137	12.6192	-2.52838	0.0219255	CrCr_AC	CTCCGGTCGTCTGACTCACCATGGTACCCGA
ii_seq_5795244_x7171	396.932	-1.88111	0.0219255	CrCr_AC	TCTGCATCCCCCCAGCCAGT
ii_seq_11314194_x64	7.31342	-3.55459	0.0219255	CrCr_AC	TTCGAGACACGGAAATCTGATGATATGACCCG
ii_seq_8336750_x972	74.7116	-1.90163	0.0219763	CrCr_AC	TCTCCCTTCCTCAGCTCGACCA
ii_seq_10014072_x215	23.5177	-2.40808	0.0222237	CrCr_AC	AGCAAGGTCTAGGGTTGGAATAAGT
ii_seq_10433401_x146	10.3248	-2.63227	0.022775	CrCr_AC	CTATCTCTGAATCACATTGGCCAGCC
ii_seq_4726586_x13560	721.734	-2.66861	0.022775	CrCr_AC	TCGATACGATCTAAGTGT
ii_seq_10463152_x142	9.89462	-2.73696	0.0228277	CrCr_AC	CTTGGCGTTGGAGAGATATGGATTTATTA
ii_seq_7507958_x1870	95.9348	-2.3611	0.0235966	CrCr_AC	AAGCTGTGTATTTAACTAC
ii_seq_8462758_x858	58.0771	-1.6865	0.0235966	CrCr_AC	CAGATGTGACCGTGGAATTGGCCCAAT
ii_seq_9292935_x408	41.8729	-2.27501	0.0235966	CrCr_AC	CCTGCACGGATGTCTGCGCCT
ii_seq_6107781_x5798	303.148	-2.33342	0.0238967	CrCr_AC	AAGCTGTGTATTTAACTACT
ii_seq_8850106_x610	35.4199	-2.24616	0.0238967	CrCr_AC	CAGGTGCACAGCACAGCACAGTG
ii_seq_9909077_x237	13.7664	-2.43296	0.0242025	CrCr_AC	TTTGGCTCGTCTCATATCGTG
ii_seq_2717669_x52462	2811.22	-1.91272	0.0244319	CrCr_AC	TCCACACTTAGATCGTATCG
ii_seq_9815874_x257	16.491	-2.24793	0.0246044	CrCr_AC	GATACGATCTAAGTGTGGAGACG
ii_seq_11194649_x72	8.03042	-3.05889	0.0249882	CrCr_AC	CTTGGCCTCTAGGATTCTGGAA
ii_seq_10824067_x102	9.17762	-2.80735	0.0264504	CrCr_AC	CACTTGTCGGATGGGGAGTGCCGTGGCGCGCG
ii_seq_10910554_x94	9.17762	-3.90689	0.0264504	CrCr_AC	GCAAGGTCTAGGGTTGGAATAAGT
ii_seq_6119375_x5662	318.062	-2.26949	0.0264504	CrCr_AC	TAAGCTGTGTATTTAACT
ii_seq_6847780_x3298	179.967	-1.93618	0.0264504	CrCr_AC	TGTCTGCATCCCCCCAGCC
ii_seq_11022124_x85	8.03042	-3.05889	0.0267706	CrCr_AC	TCGTTCTACGAGGCCTTCACA
ii_seq_9014648_x524	34.5595	-1.8618	0.0272969	CrCr_AC	AAGTGTGGAGACGATAAGCAA
ii_seq_4740146_x13446	855.67	-1.74242	0.0278469	CrCr_AC	AGCTTATCGATACGATCTAA
ii_seq_9905278_x238	18.3552	-2.26849	0.0278469	CrCr_AC	CGAAGTACTCGCGATGGGGT
ii_seq_9961741_x225	18.7854	-2.65025	0.0278469	CrCr_AC	GGGACTAGAACAGGAACATCATGT
ii_seq_11076490_x81	6.88322	3.45943	0.0300115	CrBc_AC	TAACCAAATGATTCAATCTCGCCCAT
ii_seq_11121718_x77	9.17762	-3.90689	0.0300586	CrCr_AC	GTATCCCGTCTCTGAGCTCAACATGTCA
ii_seq_10873954_x97	6.73982	-3.42626	0.0302652	CrCr_AC	AACGTTGTCGCTCTCGTAGTTATAACT
ii_seq_6741717_x3593	181.975	-2.45272	0.0304635	CrCr_AC	ACACTTAGATCGTATCGA
ii_seq_10713059_x114	7.74362	-3	0.0304635	CrCr_AC	CATGTCAGAGCACGGGTATTATGACTG
ii_seq_8504129_x831	42.0163	-2.04975	0.0304635	CrCr_AC	TGCATCCCCCCAGCCAGT
ii_seq_10594325_x126	9.32102	-3.05062	0.0315877	CrCr_AC	CGCATGAACATGAAAAGACT
ii_seq_10792730_x106	7.60022	-2.96962	0.0328939	CrCr_AC	CCCGGGGAAAAGATAACATCAATGACTG
ii_seq_9502426_x337	19.5024	-2.29662	0.0336591	CrCr_AC	CTGGCTGGGGGGATGCAGA
ii_seq_9789338_x263	22.8007	-2.10434	0.0336892	CrCr_AC	CGCGGACTTGTTACCAGGCACCCC
ii_seq_11465653_x56	6.45302	-3.35755	0.0350229	CrCr_AC	AAATTTGGCTTGGCCTCTAGGATTCTGGAA
ii_seq_7642187_x1662	105.399	-1.6139	0.0355473	CrCr_AC	TGCATCCCCCCAGCCAGTAGT
ii_seq_4698874_x13921	812.793	-1.85875	0.0355473	CrCr_AC	TTCCTCAGCTCGACCAGGCA
ii_seq_10357599_x157	10.6116	-2.51785	0.0359827	CrCr_AC	ACTTTGTTGGTAGGTAGCTT
ii_seq_6912437_x3186	206.64	-1.84365	0.0362215	CrCr_AC	TAAGTGTGGAGACGATAAGC
ii_seq_11301319_x65	6.88322	-3.45943	0.0364458	CrCr_AC	CGGAAATCTGATGATATGACCCGGGGA
ii_seq_7940408_x1333	71.7002	-2.14886	0.0364458	CrCr_AC	GTTAGCACCAATATTCAA
ii_seq_7827235_x1460	87.6176	-1.95903	0.0364458	CrCr_AC	TATCGTCTCCACACTTAGAT
ii_seq_6545178_x4125	291.389	-1.60015	0.0364458	CrCr_AC	TTGAGCTGAGGAAGGGAGATA
ii_seq_7711640_x1581	94.214	-2.2215	0.0371491	CrCr_AC	CCTGGTTGAGCTGAGGAA
ii_seq_8137150_x1139	64.1	-1.58066	0.0372105	CrCr_AC	TTCCATCGAACTCACCTCTTGC
ii_seq_8971407_x544	19.5024	2.08092	0.037235	CrBc_AC	GCACGCGATCCCGTCCGCTCTCGCCT
ii_seq_10886455_x96	9.17762	-3.56071	0.037605	CrCr_AC	AATCATGTCATGTCCATTCGCCAAACAA
ii_seq_10813295_x103	8.31722	-3.11547	0.037605	CrCr_AC	TATCTCCCTTCCTCAGCT
ii_seq_11100296_x79	8.17382	-3.08746	0.037627	CrCr_AC	TTTGATCTCGAACATTGCCT
ii_seq_10698054_x115	6.88322	-3.10433	0.0382166	CrCr_AC	AAGTACGACTACAAATTGGA
ii_seq_9080279_x495	45.4579	-2.0114	0.0382166	CrCr_AC	TCCTGCACGGATGTCTGCGCCT
ii_seq_8866498_x604	36.5671	-2.14585	0.0382166	CrCr_AC	TGCCGAACCACGTGCGAAGACGCG
ii_seq_10615950_x124	6.30961	-3.32192	0.0391475	CrCr_AC	CAGCCTAAAGCCGGGGGTAT
ii_seq_11248639_x68	7.17002	-3.16992	0.0398693	CrCr_AC	TCCACGCTCGTTTTGGGTC
ii_seq_9793017_x262	15.4872	-2.74723	0.0401477	CrCr_AC	TCGTCTCCACACTTAGAT
ii_seq_10157212_x190	17.0646	-2.0614	0.0407609	CrCr_AC	AGTCCCAGCATTCCATCCGTTCAGT
ii_seq_10308257_x165	9.03422	-2.78136	0.0407609	CrCr_AC	CAGTAGTTAAATACACAGCT
ii_seq_10808532_x104	7.45682	-2.9386	0.0407609	CrCr_AC	GGTCCAGACCGATCCGAGGAG
ii_seq_8351205_x956	57.7903	-1.92509	0.0407609	CrCr_AC	TCGATACGATCTAAGTGTG
ii_seq_6834520_x3345	211.946	1.69375	0.0407609	CrBc_AC	TGGATTATCTCCTCAATCAGCGG
ii_seq_10884624_x97	7.88702	-2.77761	0.0408759	CrCr_AC	AGATCCATCCATCTGCCTCTCAGTCCCAG
ii_seq_8130286_x1148	87.9044	-1.48926	0.0408759	CrCr_AC	TTCTGTAGTGATCTGGCCT
ii_seq_9856551_x248	22.8007	-4.94485	0.0416365	CrCr_AC	TCCGTTCAGTCAAATCCAC
ii_seq_11218982_x70	6.59642	-3.39231	0.0416365	CrCr_AC	TGAGCTATCTAGAGAACAACCCAGCCGGGAA
ii_seq_7956368_x1322	52.7713	-1.73527	0.0434837	CrCr_AC	TCCTCGGATCACGAGCTAGCTACAGCACA
ii_seq_10399152_x151	9.03422	-2.58496	0.0436023	CrCr_AC	ATTACGAGACATACGCCCTGACGAACA
ii_seq_11024419_x85	6.45302	-3.35755	0.0436023	CrCr_AC	ATTATCGCGGATCTTGTTGT
ii_seq_6811018_x3365	170.646	-2.0614	0.0436023	CrCr_AC	TTATCGTCTCCACACTTAGA
ii_seq_3961097_x21134	1136.3	-1.83903	0.0439126	CrCr_AC	CGATACGATCTAAGTGTGGA
ii_seq_9949503_x228	15.3438	-2.2115	0.0441848	CrCr_AC	AGTCTCTACAGGTCTGATAAGGACGGGAAAGA
ii_seq_6557518_x4091	238.618	-1.63628	0.0456981	CrCr_AC	TATCGTCTCCACACTTAGATC
ii_seq_11203552_x71	6.73982	-3.07039	0.0457885	CrCr_AC	ATCCCTGGACATGAGCGCGCGGCACCTG
ii_seq_9081269_x495	33.9859	-2.84246	0.0457885	CrCr_AC	CCTTCGTGGAGAACGTCTGTTACACTAT
ii_seq_7265342_x2325	127.77	-1.89308	0.0470344	CrCr_AC	ACTGGCTGGGGGGATGCAGA
ii_seq_10647265_x121	9.32102	-2.63743	0.0472289	CrCr_AC	AATTCTCAACGACCAGGCACAATGATT
ii_seq_10900609_x95	7.60022	-2.96962	0.0486682	CrCr_AC	TCATAATACCCGTGCTCTGACATG
ii_seq_6338732_x4990	301.428	-1.5978	0.0491168	CrCr_AC	TCGTATCGATAAGCTGTGTAT
ii_seq_10748686_x110	7.60022	-3.26303	0.0491168	CrCr_AC	TGAAGACTACATCGTCAGCAGATG
ii_seq_11035801_x84	8.60402	-3.80735	0.0497742	CrCr_AC	TCTCCATCTGTCAATCCTCATTGTG

## Sheet: CrFg_C-CrCr_C
id	baseMean	log2FoldChange	FDR	More expressed in	sequence	gene
ae_seq_372951_x13761	1095.21	-4.82269	2.94674e-20	CrCr_C	TTCCTCAGCTCGACCAGGCA	CRV2T00019066_1
ae_seq_0_x55370	4345.18	-4.68173	1.85509e-19	CrCr_C	TGCCTGGTCGAGCTGAGGAA	CRV2T00019646_1
ae_seq_713462_x2596	101.288	-7.19088	1.87436e-16	CrCr_C	CACCAATGATCTCGGCAACACCCTTGGCAACG	CRV2T00019450_1
ae_seq_590620_x5286	423.119	-4.88241	1.87436e-16	CrCr_C	TCGTCTCCACACTTAGATC	CRV2T00019646_1
ae_seq_723696_x2500	215.153	-4.30894	2.4335e-16	CrCr_C	CGATCTAAGTGTGGAGACGA	CRV2T00019066_1
ae_seq_831443_x1489	115.432	-5.34712	1.48864e-15	CrCr_C	GCCTGGTCGAGCTGAGGAA	CRV2T00019646_1
ae_seq_214492_x23426	1962.18	-4.28064	3.55954e-15	CrCr_C	TGCCTGGTCGAGCTGAGG	CRV2T00003085_1
ae_seq_676858_x3408	285.822	-4.31653	5.35698e-15	CrCr_C	TTATCGTCTCCACACTTAGA	CRV2T00019646_1
ae_seq_894443_x1052	85.1935	-5.42505	6.04698e-15	CrCr_C	ACTGCCTGGTCGAGCTGAGGAA	CRV2T00019646_1
ae_seq_837364_x1450	119.479	-4.64432	6.04698e-15	CrCr_C	AGTTAAATACACAGCTTA	CRV2T00019066_1
ae_seq_503410_x7214	508.697	-4.16044	8.77413e-15	CrCr_C	TGCCTGGTCGAGCTGAGGA	CRV2T00019646_1
ae_seq_595906_x5095	435.323	-4.29655	1.16698e-14	CrCr_C	TATCGTCTCCACACTTAGA	CRV2T00019646_1
ae_seq_488576_x7585	647.044	-4.11808	1.3776e-14	CrCr_C	TCGTCTCCACACTTAGATCG	CRV2T00019646_1
ae_seq_778153_x1854	131.667	-4.21949	6.8408e-14	CrCr_C	TGTTGCTTATCGTCTCCACA	CRV2T00019646_1
ae_seq_636506_x3950	335.796	-4.17339	8.38364e-14	CrCr_C	CCTCAGCTCGACCAGGCA	CRV2T00019066_1
ae_seq_441029_x8191	652.765	-4.25848	9.8423e-14	CrCr_C	TCCACACTTAGATCGTATC	CRV2T00019646_1
ae_seq_386712_x12694	1028.96	-3.9186	1.34312e-13	CrCr_C	AGTAGTTAAATACACAGCTTA	CRV2T00019066_1
ae_seq_799508_x1705	140.251	-4.44861	1.34312e-13	CrCr_C	GATCTAAGTGTGGAGACGA	CRV2T00019066_1
ae_seq_449220_x8009	633.097	-4.43653	1.34312e-13	CrCr_C	TAGATCGTATCGATAAGCT	CRV2T00019646_1
ae_seq_905678_x1004	87.5493	-5.6955	1.34312e-13	CrCr_C	TCCACACTTAGATCGTAT	CRV2T00019646_1
ae_seq_632497_x4009	282.61	-3.74862	2.90245e-13	CrCr_C	TATCGTCTCCACACTTAGATC	CRV2T00019646_1
ae_seq_55370_x52182	4263.56	-3.76124	2.98808e-12	CrCr_C	TCCACACTTAGATCGTATCG	CRV2T00019646_1
ae_seq_785484_x1806	124.203	-4.30054	2.98808e-12	CrCr_C	TCCTCAGCTCGACCAGGCA	CRV2T00019066_1
ae_seq_811234_x1632	117.527	-4.5765	2.98808e-12	CrCr_C	TGCTTATCGTCTCCACACT	CRV2T00019646_1
ae_seq_834419_x1482	119.138	-4.50887	7.60046e-12	CrCr_C	TAAATACACAGCTTATCGA	CRV2T00019066_1
ae_seq_884631_x1112	95.1684	-4.15992	1.10814e-11	CrCr_C	TATCGTCTCCACACTTAG	CRV2T00019646_1
ae_seq_787290_x1794	157.749	-4.20597	1.10814e-11	CrCr_C	TCTAAGTGTGGAGACGATA	CRV2T00019066_1
ae_seq_759103_x2000	165.967	-3.72455	1.42953e-11	CrCr_C	GCCAGTAGTTAAATACACA	CRV2T00019066_1
ae_seq_983295_x634	46.0275	-5.16826	1.56818e-11	CrCr_C	CCTCGATCGTCGACGTTTAGTCTGCCAATC	CRV2T00001132_1
ae_seq_819229_x1548	130.951	-3.99726	1.56818e-11	CrCr_C	TTATCGTCTCCACACTTAG	CRV2T00019646_1
ae_seq_944402_x849	68.7556	-3.98874	1.97459e-11	CrCr_C	TGCAGACAACTGCCTGGTC	CRV2T00003085_1
ae_seq_885743_x1112	91.5706	-3.97746	2.51166e-11	CrCr_C	TCTAAGTGTGGAGACGATAA	CRV2T00019066_1
ae_seq_480962_x7614	630.022	-4.03094	3.22638e-11	CrCr_C	GTAGTTAAATACACAGCTTA	CRV2T00019066_1
ae_seq_828449_x1498	124.411	-4.45001	6.22723e-11	CrCr_C	AGTAGTTAAATACACAGCTT	CRV2T00019066_1
ae_seq_848745_x1370	105.317	-3.68801	1.58034e-10	CrCr_C	TATCGTCTCCACACTTAGAT	CRV2T00019646_1
ae_seq_826939_x1510	107.978	-4.35306	1.77316e-10	CrCr_C	GCCTGGTCGAGCTGAGGAAG	CRV2T00019646_1
ae_seq_585239_x5381	378.139	-3.79514	7.40254e-10	CrCr_C	AGTGTGGAGACGATAAGCAA	CRV2T00019066_1
ae_seq_311890_x15779	1088.23	-3.74176	7.40254e-10	CrCr_C	TTGCTTATCGTCTCCACACT	CRV2T00019646_1
ae_seq_797801_x1707	118.754	-3.76154	7.8998e-10	CrCr_C	TTGCTTATCGTCTCCACAC	CRV2T00019646_1
ae_seq_1026888_x482	42.5427	-4.27077	1.20893e-09	CrCr_C	CTAAGTGTGGAGACGATAA	CRV2T00019066_1
ae_seq_862034_x1266	97.911	-3.96604	1.52341e-09	CrCr_C	TTAAATACACAGCTTATCGA	CRV2T00019066_1
ae_seq_496161_x7249	538.434	-3.24627	1.6888e-09	CrCr_C	ACGATCTAAGTGTGGAGACGA	CRV2T00019066_1
ae_seq_912636_x967	66.9808	-3.56784	2.35786e-09	CrCr_C	TTATCGTCTCCACACTTAGATC	CRV2T00019646_1
ae_seq_190392_x24100	1595.33	-2.87973	2.51665e-09	CrCr_C	TGCCTGGTCGAGCTGAGGAAG	CRV2T00019646_1
ae_seq_956657_x777	60.989	-3.8608	3.31933e-09	CrCr_C	TTATCGTCTCCACACTTAGAT	CRV2T00019646_1
ae_seq_1012293_x524	36.2067	-4.9841	4.15946e-09	CrCr_C	AGTGTGGAGACGATAAGCA	CRV2T00019066_1
ae_seq_829947_x1496	122.995	-3.34275	4.89208e-09	CrCr_C	TGCTTATCGTCTCCACACTTAG	CRV2T00019646_1
ae_seq_601001_x4905	369.192	-3.18489	5.14706e-09	CrCr_C	GTTAAATACACAGCTTATCGA	CRV2T00019066_1
ae_seq_1006374_x550	35.968	-4.11841	5.41664e-09	CrCr_C	TGTGGAGACGATAAGCAACA	CRV2T00019066_1
ae_seq_544584_x6347	470.346	-3.76621	5.41664e-09	CrCr_C	TTAGATCGTATCGATAAGC	CRV2T00019646_1
ae_seq_550931_x6045	413.086	-2.90288	5.94928e-09	CrCr_C	CTTCCTCAGCTCGACCAGGCA	CRV2T00019066_1
ae_seq_1007472_x547	40.473	-4.30409	1.0382e-08	CrCr_C	TAGTTAAATACACAGCTTA	CRV2T00019066_1
ae_seq_1005821_x553	36.9089	-4.16008	1.07707e-08	CrCr_C	GTGTGGAGACGATAAGCAA	CRV2T00019066_1
ae_seq_892304_x1072	82.6589	-3.41445	1.1169e-08	CrCr_C	CACACTTAGATCGTATCGA	CRV2T00019646_1
ae_seq_237918_x21218	1557.47	-3.27921	1.1169e-08	CrCr_C	TCGTCTCCACACTTAGATCGT	CRV2T00019646_1
ae_seq_851476_x1356	96.0854	-3.34022	1.13159e-08	CrCr_C	GATCTAAGTGTGGAGACGATA	CRV2T00019066_1
ae_seq_510624_x7174	537.78	-2.985	1.15037e-08	CrCr_C	TCGTCTCCACACTTAGATCGTA	CRV2T00019646_1
ae_seq_620054_x4270	252.203	-3.55915	1.2651e-08	CrCr_C	CCTTCCTCAGCTCGACCA	CRV2T00019066_1
ae_seq_1035920_x463	32.0778	-4.3169	1.3594e-08	CrCr_C	TGCTTATCGTCTCCACACTTA	CRV2T00019646_1
ae_seq_156677_x33715	2351.96	-3.38449	1.3594e-08	CrCr_C	TTAGATCGTATCGATAAGCT	CRV2T00019646_1
ae_seq_1020989_x500	37.767	-3.80486	1.8179e-08	CrCr_C	ATCTAAGTGTGGAGACGATA	CRV2T00019066_1
ae_seq_1040056_x452	30.8058	-3.76347	2.38728e-08	CrCr_C	TACTCACAGATTTGTGCCTTAGTTTTGACCG	CRV2T00009830_1
ae_seq_934733_x893	70.6175	-3.78665	2.80442e-08	CrCr_C	TCTCCACACTTAGATCGTA	CRV2T00019646_1
ae_seq_822322_x1541	96.0761	-4.40828	2.88206e-08	CrCr_C	TTGCTTATCGTCTCCACA	CRV2T00019646_1
ae_seq_277875_x17263	1005.89	-3.40331	3.5831e-08	CrCr_C	TGGTCGAGCTGAGGAAGG	CRV2T00019646_1
ae_seq_579751_x5488	405.397	-3.74419	3.75197e-08	CrCr_C	CAGTAGTTAAATACACAGCTT	CRV2T00019066_1
ae_seq_655814_x3701	312.53	-3.64828	4.21164e-08	CrCr_C	CCCGGCTGGCAAAGTCTCCTCGGACTGGCTCG	CRV2T00011564_1
ae_seq_918372_x932	69.3273	-3.94955	4.89025e-08	CrCr_C	TAGATCGTATCGATAAGCTG	CRV2T00019646_1
ae_seq_1040958_x449	37.8691	-4.19938	6.52984e-08	CrCr_C	GTAGTTAAATACACAGCTT	CRV2T00019066_1
ae_seq_628453_x4044	278.852	-2.72002	7.8922e-08	CrCr_C	AGTTAAATACACAGCTTATCGA	CRV2T00019066_1
ae_seq_802914_x1696	129.072	-2.91006	9.89472e-08	CrCr_C	TTGCTTATCGTCTCCACACTTAG	CRV2T00019646_1
ae_seq_990734_x605	39.5621	-3.78843	1.20151e-07	CrCr_C	TGCTTATCGTCTCCACACTT	CRV2T00019646_1
ae_seq_1124541_x275	22.9657	-5.00727	1.26025e-07	CrCr_C	TCGTCTCCACACTTAGAT	CRV2T00019646_1
ae_seq_327669_x15697	1132.32	-3.23727	1.35883e-07	CrCr_C	TCCACACTTAGATCGTATCGA	CRV2T00019646_1
ae_seq_1087442_x339	26.9244	-5.57812	1.39099e-07	CrCr_C	TTCCTCAGCTCGACCAGGC	CRV2T00019066_1
ae_seq_1084699_x345	31.2319	-4.13818	1.73833e-07	CrCr_C	CTAAGTGTGGAGACGATA	CRV2T00019066_1
ae_seq_1088119_x337	26.617	-4.72089	2.14266e-07	CrCr_C	GTCTCCACACTTAGATCGTA	CRV2T00019646_1
ae_seq_1025434_x487	40.7198	-3.83926	3.35094e-07	CrCr_C	TAGATCGTATCGATAAGC	CRV2T00019646_1
ae_seq_1085734_x344	23.8923	-4.55898	3.79316e-07	CrCr_C	GGCCAGTAGTTAAATACACA	CRV2T00019066_1
ae_seq_969259_x710	49.6966	-3.25985	4.11538e-07	CrCr_C	TGCCTGGTCGAGCTGAGGAAGG	CRV2T00019646_1
ae_seq_858176_x1294	56.4265	3.39227	4.34306e-07	CrFg_C	AGGGTATTCTAGTGCATCAAAGCACAGTCATA	CRV2T00000418_1
ae_seq_1068687_x384	28.9823	-3.90383	6.49716e-07	CrCr_C	CTTCCTCAGCTCGACCAGGC	CRV2T00019066_1
ae_seq_1112292_x294	22.4909	-4.07867	7.15032e-07	CrCr_C	CATCTTCCCTGTCGTCGTCATATC	CRV2T00000840_1
ae_seq_1022483_x496	32.9735	-4.22615	7.16653e-07	CrCr_C	TGTGGAGACGATAAGCAA	CRV2T00019066_1
ae_seq_806302_x1653	103.374	-3.20959	7.73407e-07	CrCr_C	TTGCTTATCGTCTCCACACTT	CRV2T00019646_1
ae_seq_1115798_x289	21.3801	-3.82686	7.99182e-07	CrCr_C	GGGGGGGATGCAGACAACTG	CRV2T00003085_1
ae_seq_974125_x676	39.8909	3.54461	9.1597e-07	CrFg_C	CAGCAGGATAGCGACACTATCGTCAGA	CRV2T00000084_1
ae_seq_1012817_x519	37.4045	-3.31673	9.17586e-07	CrCr_C	TGCAGACAACTGCCTGGTCGAGC	CRV2T00003085_1
ae_seq_980728_x646	30.0438	3.64153	1.43258e-06	CrFg_C	CGGGTGTCGAGCTCGGAGTCATCGAT	CRV2T00003210_1
ae_seq_891232_x1072	81.0836	-2.75359	1.59732e-06	CrCr_C	CCAGTAGTTAAATACACAGCTTA	CRV2T00019066_1
ae_seq_1137023_x248	20.1429	-4.09152	1.61431e-06	CrCr_C	TTCCTCAGCTCGACCAGGCAGT	CRV2T00019066_1
ae_seq_1150401_x231	15.7664	-4.43817	2.45051e-06	CrCr_C	CGACGGGCATCACTCTCAGAGCATCTCG	CRV2T00007935_1
ae_seq_1128319_x265	20.6596	-3.78392	2.45051e-06	CrCr_C	TCTCCACACTTAGATCGT	CRV2T00019646_1
ae_seq_744419_x2170	106.287	-2.91481	2.50379e-06	CrCr_C	CCCTTCCTCAGCTCGACCA	CRV2T00019066_1
ae_seq_1108721_x300	20.7412	-3.63509	2.5071e-06	CrCr_C	TCCACAGCATGTTCTGCCAAACCAACAGATT	CRV2T00015130_1
ae_seq_1088791_x335	22.9439	-5.00505	3.11485e-06	CrCr_C	TCGGTTGTCATCTTTGCCT	CRV2T00007816_1
ae_seq_432115_x8914	433.286	-2.71516	3.75904e-06	CrCr_C	TGGTCGAGCTGAGGAAGGG	CRV2T00019646_1
ae_seq_1139239_x244	17.2836	-4.3017	4.32159e-06	CrCr_C	ATCTAAGTGTGGAGACGATAA	CRV2T00019066_1
ae_seq_1002464_x565	27.8094	-3.96196	5.66541e-06	CrCr_C	GCAGCAAGAACTCAAGTCAACGAGG	CRV2T00006553_1
ae_seq_1095723_x325	23.2465	-3.10302	5.68358e-06	CrCr_C	TATCGTCTCCACACTTAGATCG	CRV2T00019646_1
ae_seq_1060905_x397	29.7445	-3.08368	5.7049e-06	CrCr_C	TGCCTGGTCGAGCTGAGGAAGGGAGA	CRV2T00019646_1
ae_seq_1091789_x330	22.7802	-3.39638	7.63196e-06	CrCr_C	GATCTAAGTGTGGAGACGATAA	CRV2T00019066_1
ae_seq_1179334_x191	15.1346	-4.08512	7.73311e-06	CrCr_C	TCGAGCTGAGGAAGGGAGA	CRV2T00019646_1
ae_seq_1027851_x481	36.8905	-3.10484	1.04091e-05	CrCr_C	CTAAGTGTGGAGACGATAAGCA	CRV2T00019066_1
ae_seq_1126984_x268	23.9786	-3.85428	1.0598e-05	CrCr_C	CCGACGACCCCAAGAAGGACTTTGGCCGCACT	CRV2T00013349_1
ae_seq_911652_x984	73.1424	-2.80283	1.20274e-05	CrCr_C	TCGTATCGATAAGCTGTG	CRV2T00019646_1
ae_seq_1009643_x539	37.8488	-2.80409	1.22745e-05	CrCr_C	AGTGTCATCAGAGGAACCATCACCCTTGGCA	CRV2T00004496_1
ae_seq_1058488_x406	13.1413	-4.49512	1.7847e-05	CrCr_C	ACCAATGATCTCGGCAACACCCTTGGCAACG	CRV2T00019450_1
ae_seq_1149473_x232	16.6506	-3.43113	1.79283e-05	CrCr_C	TGACACTACAATTCCAGACGCAGAGG	CRV2T00004018_1
ae_seq_1023966_x491	13.7908	-4.58545	2.45723e-05	CrCr_C	CACCAATGATCTCGGTAACACCCTTGGCAACG	CRV2T00019450_1
ae_seq_1247609_x130	16.6544	4.04779	2.52213e-05	CrFg_C	AGGGCAGACACCTCAGAACCG	CRV2T00007980_1
ae_seq_1034989_x467	29.4858	-3.31734	2.77813e-05	CrCr_C	TTAGATCGTATCGATAAGCTG	CRV2T00019646_1
ae_seq_1076889_x364	17.0499	-3.64231	2.7947e-05	CrCr_C	CGGCCTTGGCCCAAGAGTTCTGGA	CRV2T00007935_1
ae_seq_979429_x651	42.57	-2.96066	2.87636e-05	CrCr_C	CACACTTAGATCGTATCGAT	CRV2T00019646_1
ae_seq_1173507_x196	13.7301	-3.69675	3.34614e-05	CrCr_C	AAGTGTGGAGACGATAAGCA	CRV2T00019066_1
ae_seq_716058_x2560	175.595	-2.31643	3.73671e-05	CrCr_C	TCCACACTTAGATCGTATCGAT	CRV2T00019646_1
ae_seq_843129_x1425	61.7916	2.31895	4.12566e-05	CrFg_C	AGGGTATTCTAGTGCATCAAAGCACAGTCAT	CRV2T00000418_1
ae_seq_1095072_x326	14.3714	-4.65114	4.12566e-05	CrCr_C	CTTCAACATCTCCGGTGCCA	CRV2T00007810_1
ae_seq_899627_x1013	137.633	-3.59109	4.13049e-05	CrCr_C	ACATACAACAGCAGGTATTCGCTGGTCGTC	CRV2T00001956_1
ae_seq_1123160_x277	11.2983	-4.26456	5.31213e-05	CrCr_C	CCAATGATCTCGGCAACACCCTTGGCAACG	CRV2T00019450_1
ae_seq_693262_x3059	160.348	-2.46587	5.84617e-05	CrCr_C	GTTTATGGCGCCAGACTG	CRV2T00014702_1
ae_seq_1201051_x170	13.8617	-4.24164	6.26526e-05	CrCr_C	CCTTCTGGTCGGCTGGTGAGTATTCGGGAGGG	CRV2T00007732_1
ae_seq_648270_x3816	193.269	-2.65005	6.51896e-05	CrCr_C	TGGTCGAGCTGAGGAAGGGAGA	CRV2T00019646_1
ae_seq_1179143_x191	13.4373	-3.66251	6.55035e-05	CrCr_C	TGTTGCTTATCGTCTCCA	CRV2T00019646_1
ae_seq_1230688_x144	12.0882	-3.7296	6.75282e-05	CrCr_C	GACCAGGCAGTTGTCTGCA	CRV2T00019066_1
ae_seq_1069837_x381	32.2516	-3.29116	6.94112e-05	CrCr_C	TGGTTTATGGCGCCAGACTG	CRV2T00014702_1
ae_seq_1126447_x269	17.8888	3.78633	8.23154e-05	CrFg_C	GGGTGTCGAGCTCGGAGTCATCGATG	CRV2T00003210_1
ae_seq_994936_x592	38.7237	-2.51138	8.48895e-05	CrCr_C	CTAAGTGTGGAGACGATAAGCAA	CRV2T00019066_1
ae_seq_914570_x956	72.9884	2.41178	8.48895e-05	CrFg_C	TTGGTTAGCGCTTTAGGC	CRV2T00015651_1
ae_seq_1188232_x181	14.138	-3.97228	9.05636e-05	CrCr_C	TCTAGTTGGTTTATGGCGCCAGACTG	CRV2T00014702_1
ae_seq_1080495_x355	25.1484	-3.24873	9.19199e-05	CrCr_C	GCAAGGAGAAGGTTCTCAGTCCCGAGG	CRV2T00015090_1
ae_seq_1008564_x540	36.4902	-2.96586	9.76571e-05	CrCr_C	AAGTGTGGAGACGATAAGCAA	CRV2T00019066_1
ae_seq_1233670_x141	11.3698	-3.64124	9.98685e-05	CrCr_C	TAGTTAAATACACAGCTTATCGA	CRV2T00019066_1
ae_seq_893376_x1067	77.2928	-2.42524	0.000105402	CrCr_C	GGCAAGATGGCCGAGTGGTCTAAG	CRV2T00012518_1
ae_seq_696321_x3050	213.72	-2.85787	0.000106741	CrCr_C	CAGTAGTTAAATACACAGCTTA	CRV2T00019066_1
ae_seq_1033109_x472	32.6385	-2.77349	0.000107922	CrCr_C	TCCACACTTAGATCGTATCGATA	CRV2T00019646_1
ae_seq_900640_x1009	52.8389	-3.00902	0.000107922	CrCr_C	TCTCCCTTCCTCAGCTCGACCA	CRV2T00019066_1
ae_seq_882384_x1131	45.5583	2.50884	0.000116601	CrFg_C	AGGGTATTCTAGTGCATCAAAGCACAGTCA	CRV2T00000418_1
ae_seq_1046718_x433	22.8329	3.21002	0.000116601	CrFg_C	CAGCAGGATAGCGACACTATCGTCAG	CRV2T00000084_1
ae_seq_1249416_x128	12.1508	-4.36647	0.000116601	CrCr_C	CCTGGGTAGCACCCTGACCCCCGTCATCCCTG	CRV2T00019450_1
ae_seq_1212566_x159	14.0833	-3.72826	0.000127931	CrCr_C	AGGCAAATGAGGAACAGATCCGACCGCCC	CRV2T00007724_1
ae_seq_1252345_x126	11.9114	-4.34941	0.000137268	CrCr_C	ACACTTAGATCGTATCGATAA	CRV2T00019646_1
ae_seq_1253980_x125	11.0915	-4.24493	0.000137268	CrCr_C	CAGTAGTTAAATACACAGCT	CRV2T00019066_1
ae_seq_950259_x819	108.964	-3.25331	0.000145858	CrCr_C	ACATACAACAGCAGGTATT	CRV2T00001956_1
ae_seq_1129112_x263	13.0004	-3.40605	0.00017293	CrCr_C	CGGCCTTGGCCCAAGAGTTCTGG	CRV2T00007935_1
ae_seq_1150863_x231	17.802	-3.2488	0.000184576	CrCr_C	ACACTTAGATCGTATCGATA	CRV2T00019646_1
ae_seq_1081204_x353	29.4619	-3.14548	0.00018695	CrCr_C	ACCGACCTTGTTGAGGACTTTGCCCCCA	CRV2T00013349_1
ae_seq_937409_x883	43.2559	-2.16649	0.000193544	CrCr_C	AGGGACCTTAGGATTATGT	CRV2T00007994_1
ae_seq_1264440_x117	10.398	-3.7837	0.000193544	CrCr_C	TTTCCGGGCTTCTCTTGT	CRV2T00019767_1
ae_seq_1138259_x245	16.4671	-3.12782	0.000237061	CrCr_C	ACACTTAGATCGTATCGA	CRV2T00019646_1
ae_seq_1292817_x100	9.72367	-4.01854	0.000243585	CrCr_C	ACTCACAGATTTGTGCCTTAGTTTTGACCG	CRV2T00009830_1
ae_seq_955089_x788	24.5194	3.15753	0.000257287	CrFg_C	TGATGAAGACTTGGACTCG	CRV2T00016957_1
ae_seq_1079420_x359	25.7568	-2.55883	0.000275043	CrCr_C	CCAGTAGTTAAATACACAGCTT	CRV2T00019066_1
ae_seq_1163792_x209	10.2186	-3.47192	0.000275043	CrCr_C	GGCAGCCATGGTGGCAAGTCGACAGTTG	CRV2T00018224_1
ae_seq_768827_x1878	90.5042	-2.10626	0.000276196	CrCr_C	CTCCGGTACTGGGAATCGAACCCAGGGCTGCT	CRV2T00001096_1
ae_seq_1236737_x138	9.89376	-3.72216	0.000284663	CrCr_C	CCGCCTGATCTTCATTTGCAGGACTGGTATAT	CRV2T00011021_1
ae_seq_1231405_x143	9.80352	-4.04511	0.000286799	CrCr_C	CTTGGCAACACGGCTGATGACCTCGCA	CRV2T00019450_1
ae_seq_1169728_x202	13.6132	4.01785	0.000290934	CrFg_C	TCGGGTTACCTGCGGTAGAACC	CRV2T00004387_1
ae_seq_1261977_x118	9.72318	-3.67069	0.000299515	CrCr_C	TGCAGACAACTGCCTGGTCG	CRV2T00003085_1
ae_seq_1328594_x82	11.0261	-4.20986	0.000299679	CrCr_C	CTCGGCAACGCCCTGGGATCCCTCCTG	CRV2T00019450_1
ae_seq_1215726_x157	11.3113	-3.36928	0.00030133	CrCr_C	ACTGCCTGGTCGAGCTGAGGAAG	CRV2T00019646_1
ae_seq_1114927_x291	13.3936	3.3863	0.000303056	CrFg_C	TATTCTAGTGCATCAAAGCACAGTCATAAT	CRV2T00000418_1
ae_seq_1140215_x244	16.3881	-3.10148	0.000334593	CrCr_C	ACACTTAGATCGTATCGATAAGC	CRV2T00019646_1
ae_seq_1189495_x180	11.0846	-3.60129	0.000335504	CrCr_C	TGGCAGGGTCGTGCGGTGGTGTAATTAACTG	CRV2T00011686_1
ae_seq_1183474_x185	11.3252	-3.63161	0.000340026	CrCr_C	TCTCCACACTTAGATCGTATC	CRV2T00019646_1
ae_seq_1158247_x217	14.5572	-3.22621	0.000366115	CrCr_C	TTAGATCGTATCGATAAG	CRV2T00019646_1
ae_seq_840263_x1438	71.0136	-1.93516	0.000370248	CrCr_C	TCTGGAGTGGATACTCGAACTGGGCCCTG	CRV2T00013349_1
ae_seq_1079061_x359	19.0831	2.75962	0.000415944	CrFg_C	TCGGAATGTCGGATAAACTC	CRV2T00017671_1
ae_seq_1210323_x161	9.99843	-3.43239	0.000428457	CrCr_C	GGGGGGGATGCAGACAACT	CRV2T00003085_1
ae_seq_1192884_x177	9.66573	-4.04834	0.000434704	CrCr_C	CTTGGCAATGGTATTCCTGATCTTGGTAACA	CRV2T00019450_1
ae_seq_1249544_x128	11.3236	-4.25185	0.000436595	CrCr_C	CCGACCTTGTTGAGGACTTTGCCCCCA	CRV2T00013349_1
ae_seq_924815_x909	23.0339	2.50943	0.000436615	CrFg_C	ACCTGAGGATGGAAGCTCCCTGGCCCCACGAG	CRV2T00002086_1
ae_seq_690199_x3063	188.463	-1.78609	0.000438306	CrCr_C	TCCGGTACTGGGAATCGAACCCAGGGCTGCT	CRV2T00001096_1
ae_seq_1248643_x129	8.66792	-3.84601	0.000448478	CrCr_C	CGGTCAGCCTCGGATATCAGGTACTCCG	CRV2T00007935_1
ae_seq_1241378_x135	11.531	-3.18935	0.000479272	CrCr_C	CGATCTAAGTGTGGAGACGATA	CRV2T00019066_1
ae_seq_1058894_x405	24.8911	2.74984	0.000509781	CrFg_C	GGGTGTCGAGCTCGGAGTCATCGA	CRV2T00003210_1
ae_seq_1206083_x166	8.57363	-3.84746	0.000509781	CrCr_C	TTGGCAATGGTATTCCTGATCTTGGTAACA	CRV2T00019450_1
ae_seq_1188955_x180	14.4581	-3.76815	0.000513235	CrCr_C	CGGGAGCAGACTCAGTGGTCGCAG	CRV2T00011696_1
ae_seq_1327445_x83	11.7735	-4.31602	0.000513235	CrCr_C	CGGGCTTCCTAGCCTGGCTCTCCCCG	CRV2T00019450_1
ae_seq_1268930_x114	8.42123	-3.80947	0.000537533	CrCr_C	CACCAACACTCTGGGTAACACTTTGGACG	CRV2T00019450_1
ae_seq_1208380_x163	13.0436	3.34317	0.000558382	CrFg_C	CTTCGACGACGAGGACTACCT	CRV2T00013631_1
ae_seq_1230544_x144	11.3072	-3.17255	0.000586792	CrCr_C	TAAGTGTGGAGACGATAAGCA	CRV2T00019066_1
ae_seq_1234372_x140	11.2153	-3.13313	0.000623872	CrCr_C	CTCACAGATTTGTGCCTTAGTTTTGACCG	CRV2T00009830_1
ae_seq_1209357_x161	8.24709	-3.77763	0.000624467	CrCr_C	CAACGTGGTTCCTGATCTTGGCA	CRV2T00019450_1
ae_seq_1144788_x236	8.23622	-3.78147	0.000644137	CrCr_C	CTGGTATCCTTGGATCTCTTGCCTGCACCCT	CRV2T00019450_1
ae_seq_1168516_x202	16.2332	-2.9556	0.000651803	CrCr_C	GCCTGGTCGAGCTGAGGAAGG	CRV2T00019646_1
ae_seq_1286753_x102	9.24631	-3.3082	0.000669581	CrCr_C	ACGATCTAAGTGTGGAGA	CRV2T00019066_1
ae_seq_1223368_x150	12.886	-3.00303	0.000669581	CrCr_C	ATTTGTGCCTTAGTTTTGACCG	CRV2T00009830_1
ae_seq_1212407_x159	12.9747	3.93879	0.000709748	CrFg_C	GGGTGTCGAGCTCGGAGTCATCGAT	CRV2T00003210_1
ae_seq_1070599_x378	29.0656	-2.82732	0.000730435	CrCr_C	AAATGTCCCCCCTTCTTGGCATCGTACCGCCT	CRV2T00014701_1
ae_seq_1120643_x281	11.8097	3.44603	0.000805988	CrFg_C	CGTGCCAGGAACTATGTAGGG	CRV2T00000418_1
ae_seq_1167498_x204	12.3307	-2.95256	0.000805988	CrCr_C	GCCTATCCTACAGGCCCCGAGCGAGGAGA	CRV2T00001750_1
ae_seq_1276831_x109	8.53322	-3.48157	0.000805988	CrCr_C	TTCCCGATCTTGGCAACACTTTG	CRV2T00019450_1
ae_seq_1142640_x241	8.10556	-3.73246	0.000808675	CrCr_C	CACTAATGATCTCGGCAACACCCTTGGCAACG	CRV2T00019450_1
ae_seq_1296181_x98	10.5719	4.08881	0.000811551	CrFg_C	AGGCTGGCTCAGGAAACGCTGGA	CRV2T00007980_1
ae_seq_1231548_x142	11.4809	-3.00421	0.000894226	CrCr_C	AAATACACAGCTTATCGA	CRV2T00019066_1
ae_seq_1172722_x197	9.32832	-3.98897	0.000901634	CrCr_C	TTCAACATCTCCGGTGCCA	CRV2T00007810_1
ae_seq_1094091_x328	17.2943	-2.61286	0.000907382	CrCr_C	GCCTATCCTACAGGCCCCGAGCGAGG	CRV2T00001750_1
ae_seq_1177606_x193	12.0789	-2.88966	0.0009406	CrCr_C	CCTTCCTCAGCTCGACCAGGCA	CRV2T00019066_1
ae_seq_1145964_x235	14.9093	-2.68091	0.000962993	CrCr_C	GTAGTTAAATACACAGCTTATCGA	CRV2T00019066_1
ae_seq_1202574_x169	10.0995	-3.20551	0.000971089	CrCr_C	ATTGAGCGATAATTCCGACGTTG	CRV2T00006658_1
ae_seq_964952_x723	46.0236	-2.6144	0.000971089	CrCr_C	CACTTAGATCGTATCGATAAG	CRV2T00019646_1
ae_seq_1109919_x298	19.9459	-2.56223	0.000972306	CrCr_C	CCTGGGGATTCGTCGGCCCTCTGCTGATCAAG	CRV2T00013349_1
ae_seq_1386759_x62	10.3969	4.06286	0.000973877	CrFg_C	CGTCGTTGAGATTCTCCAGCAGCGTGGTTACC	CRV2T00007261_1
ae_seq_1322157_x85	7.72465	-3.6778	0.000986695	CrCr_C	TCACCAGTATCGTCTTCTTC	CRV2T00007816_1
ae_seq_1384266_x63	8.11644	-3.7298	0.00105674	CrCr_C	GATATATTCAGCAGATCCAGAGATACGATG	CRV2T00006142_1
ae_seq_1307691_x92	8.98618	-3.24785	0.00115974	CrCr_C	CGGCGGACTTCGTCGACCCAGGCGTCATCGT	CRV2T00010472_1
ae_seq_1265139_x116	8.73	-3.21357	0.00115974	CrCr_C	TCATGTTTCCGGGCTTCT	CRV2T00019767_1
ae_seq_1130939_x257	15.2894	-2.73179	0.0012177	CrCr_C	TTGCTTATCGTCTCCACACTTA	CRV2T00019646_1
ae_seq_1216039_x156	16.5993	-2.98026	0.00126964	CrCr_C	TGTTTCCGGGCTTCTCTTGT	CRV2T00019767_1
ae_seq_794341_x1738	120.48	-2.09062	0.00130172	CrCr_C	CCCGAGCAAAGTTTGAGA	CRV2T00002013_1
ae_seq_1255100_x124	8.94318	-3.55052	0.00138341	CrCr_C	ACTTAGATCGTATCGATAAG	CRV2T00019646_1
ae_seq_1155622_x220	22.1193	-2.73935	0.00147947	CrCr_C	ACATACAACAGCAGGTAT	CRV2T00001956_1
ae_seq_1158898_x217	8.32694	-3.80529	0.00149889	CrCr_C	CTGCCAAGGCTGAGTTCTGCAACTGGT	CRV2T00017559_1
ae_seq_1356586_x71	7.32556	-3.59182	0.00156949	CrCr_C	TCCCGATCTTGGCAACACTTTG	CRV2T00019450_1
ae_seq_1135521_x251	13.9463	-3.13909	0.00158353	CrCr_C	TGGTCGAGCTGAGGAAGGGAG	CRV2T00019646_1
ae_seq_1094419_x327	13.6961	-2.6788	0.00170344	CrCr_C	TCCACAGCATGTTCTGCCAAACCAACAGAT	CRV2T00015130_1
ae_seq_1152247_x230	14.4885	-2.63494	0.00171545	CrCr_C	ACACTTAGATCGTATCGAT	CRV2T00019646_1
ae_seq_973448_x677	36.2013	-2.12487	0.0017767	CrCr_C	CCTGGGGATTCGTCGGCCCTCTGCTGATCAA	CRV2T00013349_1
ae_seq_1353360_x72	8.58758	-3.46565	0.00188353	CrCr_C	AATACCTCCCCAACTGGATGTCCGTCGGTGT	CRV2T00013349_1
ae_seq_1204588_x167	10.518	3.26575	0.00191701	CrFg_C	TCGCAGTCAGTGTAAGTCTG	CRV2T00016957_1
ae_seq_1267676_x114	7.08975	-3.5442	0.001923	CrCr_C	CCAATGATCTCGGTAACACCCTTGGCAACG	CRV2T00019450_1
ae_seq_952696_x805	48.0687	-2.05295	0.00192336	CrCr_C	TCGAACCCGGACTCGAAC	CRV2T00007994_1
ae_seq_1040508_x450	30.8967	-2.35078	0.00192336	CrCr_C	TGTTGCTTATCGTCTCCAC	CRV2T00019646_1
ae_seq_1053542_x415	20.9944	2.69203	0.00201873	CrFg_C	CGGGTGTCGAGCTCGGAGTCATCG	CRV2T00003210_1
ae_seq_1411250_x55	7.77902	-3.65917	0.00207764	CrCr_C	ACGGGCTTCCTAGCCTGGCTCTCCCCG	CRV2T00019450_1
ae_seq_1279104_x107	7.07887	-3.5486	0.00213995	CrCr_C	CACCAATGATCTCGGCAACACTCTTGGCAACG	CRV2T00019450_1
ae_seq_790844_x1755	133.847	-2.37149	0.00213995	CrCr_C	CCCGGCTGGCAAAGTCTCCTCGGACTGGCTC	CRV2T00011564_1
ae_seq_1223668_x149	11.5345	-3.17694	0.00218924	CrCr_C	AACTACTAATCCGCCCCTCA	CRV2T00001956_1
ae_seq_1232683_x141	9.4691	-2.85289	0.00221826	CrCr_C	CCTCTTGGACTTCTAAACTACGGACGGCA	CRV2T00010171_1
ae_seq_1193945_x176	12.4311	-2.95407	0.00234215	CrCr_C	TTACCGAATGTTCGTCATC	CRV2T00011621_1
ae_seq_1194822_x175	9.39517	-2.84825	0.00237425	CrCr_C	AGTGTCCAGACACTCCTGGGTG	CRV2T00004496_1
ae_seq_1110515_x298	13.2862	-2.62811	0.0025333	CrCr_C	TGTGGACCTTGGAGTTCTCGACCTCAAT	CRV2T00004496_1
ae_seq_1014369_x516	37.0878	-2.10214	0.00253797	CrCr_C	CCTGGGGATTCGTCGGCCCTCTGCTGATCA	CRV2T00013349_1
ae_seq_1253605_x125	6.85393	-3.49457	0.00258308	CrCr_C	TTGGCAATGGTATTCCTGATCTTGGTA	CRV2T00019450_1
ae_seq_1092119_x330	25.3045	-2.52152	0.0026105	CrCr_C	CCGGCTGGCAAAGTCTCCTCGGACTGGCTC	CRV2T00011564_1
ae_seq_1185869_x183	14.2585	-2.4758	0.00267797	CrCr_C	TGAAAAGACGATCCAGGT	CRV2T00019767_1
ae_seq_1153385_x226	13.8368	-2.54651	0.00267797	CrCr_C	TGAGATGTGAACTCTGTAAG	CRV2T00001909_1
ae_seq_1350453_x73	9.8397	-4.03196	0.00273958	CrCr_C	GTGGCTGTTAAGTTCTTCACCA	CRV2T00011564_1
ae_seq_1367538_x68	7.78989	-3.65816	0.00276757	CrCr_C	CATCGGACTGGTTTAGGACCTTGACGCT	CRV2T00009740_1
ae_seq_295138_x16752	1210.83	-2.39003	0.00276757	CrCr_C	CTCGAAGTCGTCTAGTTGGT	CRV2T00014702_1
ae_seq_1144315_x237	9.74602	-2.93115	0.00280911	CrCr_C	GCCTATCCTACAGGCCCCGAGCGAGGAGACG	CRV2T00001750_1
ae_seq_1237841_x137	7.70291	-3.68017	0.00280911	CrCr_C	TCCGGTGCCATCCGCTTCA	CRV2T00007810_1
ae_seq_411824_x10231	806.394	-1.63608	0.00304685	CrCr_C	GGCAAGATGGCCGAGTGGTCTAAGGCGCTGTG	CRV2T00012518_1
ae_seq_804610_x1692	120.58	-2.36759	0.00307871	CrCr_C	TTGGTTTATGGCGCCAGACTG	CRV2T00014702_1
ae_seq_1248901_x129	8.55635	3.76689	0.00309295	CrFg_C	CGGGTGTCGAGCTCGGAGTCATCGATGTATCG	CRV2T00003210_1
ae_seq_1081909_x352	13.9691	-2.43738	0.00311725	CrCr_C	TGGTCGAGCTGAGGAAGGGA	CRV2T00019646_1
ae_seq_976142_x663	19.8475	2.37352	0.00312932	CrFg_C	CGGGTGTCGAGCTCGGAGTCATCGATGTA	CRV2T00003210_1
ae_seq_772572_x1865	106.808	-1.62711	0.00329556	CrCr_C	TCCGGTACTGGGAATCGAACCCAGGGCTGC	CRV2T00001096_1
ae_seq_1226041_x148	8.25699	-3.12794	0.00329556	CrCr_C	TGGTGAGGATCTCGGCGATACCGACGAGGA	CRV2T00010472_1
ae_seq_1206249_x165	11.5205	-2.82328	0.00337955	CrCr_C	ACTTAGATCGTATCGATAAGCT	CRV2T00019646_1
ae_seq_1322582_x85	8.71716	3.79517	0.00344869	CrFg_C	CTCTACGAGCGTGACTTCGACGATGAGCT	CRV2T00013631_1
ae_seq_1072858_x370	13.3231	2.61597	0.00344869	CrFg_C	TCGATGCGGAACTTGGCTC	CRV2T00016957_1
ae_seq_1173115_x196	9.70869	3.18484	0.00356607	CrFg_C	CAGCAGGATAGCGACACTATC	CRV2T00000084_1
ae_seq_1281022_x106	9.84911	-3.13188	0.00360785	CrCr_C	AGGCTCACCCAGAGCCTGCCATCGTCG	CRV2T00013349_1
ae_seq_1322072_x85	7.02807	-3.53019	0.00367351	CrCr_C	CACACTTAGATCGTATCG	CRV2T00019646_1
ae_seq_1143601_x239	20.0685	-2.40035	0.00373659	CrCr_C	TCCGGGCTTCTCTTGTCAC	CRV2T00019767_1
ae_seq_1295593_x98	6.42579	-3.36555	0.00377456	CrCr_C	CTGGGGGACTCACCGATACGCTTGGCAACA	CRV2T00019450_1
ae_seq_1204254_x167	8.43518	-3.43072	0.00380012	CrCr_C	CTCGAAGTCGTCTAGTTGGTT	CRV2T00014702_1
ae_seq_763089_x1943	132.997	1.65644	0.00382337	CrFg_C	ATGTTCCACTTGTCCTCG	CRV2T00010472_1
ae_seq_1327279_x83	7.91324	-3.68355	0.00382337	CrCr_C	CAGGTTTGGTGTAGTGGCTA	CRV2T00006127_1
ae_seq_1063271_x392	19.2186	-2.25034	0.0038301	CrCr_C	CGTGGAAGACGAGATCGGTGA	CRV2T00004496_1
ae_seq_1056439_x412	24.7612	-1.99054	0.0038301	CrCr_C	GTTCGAGTCCGGGTTCGA	CRV2T00007993_1
ae_seq_1076525_x364	34.4925	-2.65149	0.00387062	CrCr_C	AGGACTAAAATCGGACAAACATGC	CRV2T00005980_1
ae_seq_358903_x14048	811.917	-1.72753	0.00387107	CrCr_C	AATCAGAAGTCCAGTTCATTCATTGAG	CRV2T00006664_1
ae_seq_1323769_x84	8.18255	3.69882	0.00387107	CrFg_C	CTACGACAAGCTGTAAGCGAACTTACCT	CRV2T00007476_1
ae_seq_964222_x730	33.1588	-1.89496	0.00387107	CrCr_C	CTCCCGAGCAAAGTTTGA	CRV2T00002013_1
ae_seq_1077616_x363	18.9036	2.158	0.00387107	CrFg_C	CTTCGACGACGAGGACTACCTGTATGCTCGCG	CRV2T00013631_1
ae_seq_1147138_x234	8.44159	3.3348	0.00393437	CrFg_C	TTCACAATTGGAAACGATCATCAGGTGC	CRV2T00016600_1
ae_seq_1005265_x556	23.0715	-2.50721	0.00394331	CrCr_C	GGAGCATTACCGACGAGG	CRV2T00012220_1
ae_seq_1189315_x180	7.71419	-3.03215	0.00398725	CrCr_C	TGGGCTGTGGCTTCTTCTCCTGCTCCT	CRV2T00003569_1
ae_seq_1165246_x206	9.09007	3.39674	0.0040023	CrFg_C	TGCATCAAAGCACAGTCATAAT	CRV2T00000418_1
ae_seq_1282816_x105	7.44112	-3.22511	0.00406171	CrCr_C	AACGCTGGCCTTGGTCTCCTCGCCTG	CRV2T00013349_1
ae_seq_1067535_x384	19.6084	-2.06062	0.00408106	CrCr_C	GGGCGCTGATTCAGAGGCATCAGGGTCCGAGG	CRV2T00006121_1
ae_seq_1089795_x334	16.9864	2.40898	0.00414136	CrFg_C	GGTATTCTAGTGCATCAAAGCACAGTCATA	CRV2T00000418_1
ae_seq_1191638_x178	8.27824	-2.86857	0.00415903	CrCr_C	TGTGGACCTTGGAGTTCTCGACCT	CRV2T00004496_1
ae_seq_1177992_x193	13.5813	2.3784	0.00416512	CrFg_C	TCTCAAGGTTGCGGGTTC	CRV2T00016083_1
ae_seq_1369082_x67	7.804	3.62771	0.00424887	CrFg_C	GGCGATCGTCCACATGGACC	CRV2T00010472_1
ae_seq_1358853_x70	9.41169	3.50292	0.0042549	CrFg_C	AGGCTGGCTCAGGAAACGCTGG	CRV2T00007980_1
ae_seq_1292117_x100	7.99163	-2.80923	0.00434227	CrCr_C	TCTCCACACTTAGATCGTAT	CRV2T00019646_1
ae_seq_574242_x5509	269.721	-2.27272	0.00460289	CrCr_C	ACACTTAGATCGTATCGATAAG	CRV2T00019646_1
ae_seq_1013336_x517	34.6804	-1.84877	0.00462462	CrCr_C	TTGATCTCGAAGGGCCGGC	CRV2T00019767_1
ae_seq_1224561_x148	8.32912	3.72591	0.0047305	CrFg_C	GGTGTCGAGCTCGGAGTCATCGA	CRV2T00003210_1
ae_seq_1273206_x112	11.5513	2.66653	0.00477539	CrFg_C	AGGCTGGCTCAGGAAACGCTGGAT	CRV2T00007980_1
ae_seq_1254976_x124	12.3858	-3.11504	0.00481538	CrCr_C	CCGCCGGTACCGCCGACATCTCCAACACCCT	CRV2T00013349_1
ae_seq_1240433_x135	6.43309	-3.40454	0.00522128	CrCr_C	ACTTCAACATCTCCGGTGCCA	CRV2T00007810_1
ae_seq_1053122_x420	23.7367	2.19675	0.0052693	CrFg_C	AGGGACCTTAGGATTATGTGC	CRV2T00007994_1
ae_seq_1197962_x174	9.32352	-2.6436	0.0052693	CrCr_C	TGAGACGCCCGAATATAAG	CRV2T00019767_1
ae_seq_1131453_x257	14.8839	2.55796	0.0052693	CrFg_C	TGGGTTGTTTGTTGGTATGAT	CRV2T00019767_1
ae_seq_1283861_x104	11.4977	2.56458	0.00528709	CrFg_C	GATATCCTGGAGAGACTTGTATTCCTGAAG	CRV2T00007980_1
ae_seq_1196744_x174	12.8761	-2.6929	0.00536076	CrCr_C	GCCAGTAGTTAAATACACAGCTTA	CRV2T00019066_1
ae_seq_1067150_x385	24.3501	-2.26079	0.00541123	CrCr_C	TAGATCGTATCGATAAGCTGT	CRV2T00019646_1
ae_seq_1166682_x204	16.1132	2.20939	0.0054458	CrFg_C	CAACCGTCTGTACATGGTTGCTGAGCCT	CRV2T00007476_1
ae_seq_1250312_x128	6.59944	-3.05018	0.00545301	CrCr_C	GGGCGCTGATTCAGAGGCATCAGGGTCCG	CRV2T00006121_1
ae_seq_1260791_x119	7.43019	3.55273	0.00545921	CrFg_C	TAGCGACACTATCGTCAGAGG	CRV2T00000084_1
ae_seq_1286446_x103	7.71163	-2.99848	0.00545967	CrCr_C	TGAGGTGTTGAACAGGCCT	CRV2T00000921_1
ae_seq_1226774_x146	10.6993	2.61813	0.00559518	CrFg_C	AGGCGCTTAGAAGAGGTCCT	CRV2T00005817_1
ae_seq_1307599_x92	7.97393	-3.03773	0.00559518	CrCr_C	ATGAACGCTGGCCTTGGTCTCCTCGCCTG	CRV2T00013349_1
ae_seq_1239481_x136	7.86146	-3.01136	0.00564736	CrCr_C	AGATGAACGCTGGCCTTGGTCTCCTCGCCTG	CRV2T00013349_1
ae_seq_1315122_x89	6.04488	-3.29851	0.00570144	CrCr_C	CCTCTGGTTCTGCAGCTTCCTGACTACTGT	CRV2T00007380_1
ae_seq_1262685_x117	7.61472	3.58898	0.00595909	CrFg_C	CGCTCGTGACTTTGACGATGAACTCGAG	CRV2T00013631_1
ae_seq_1073597_x369	47.0246	-2.81296	0.00614116	CrCr_C	ACATACAACAGCAGGTATTCGCT	CRV2T00001956_1
ae_seq_1336065_x79	6.27339	-3.31026	0.00625282	CrCr_C	CCGGCTGGCAAAGTCTCCTCGGACTGGCTCG	CRV2T00011564_1
ae_seq_1272422_x112	12.6717	-2.64761	0.00639182	CrCr_C	TCGCCGGTCTGCCTGCCATGTACCAG	CRV2T00013349_1
ae_seq_1304804_x94	5.84168	-3.21869	0.00645225	CrCr_C	CATGTGGACCTTGGAGTTCTCGACCTCAAT	CRV2T00004496_1
ae_seq_1164001_x208	8.43595	2.96407	0.00649836	CrFg_C	CGTGCCAGGAACTATGTAGGGTATTCTAGTG	CRV2T00000418_1
ae_seq_1377392_x65	6.03757	-3.25014	0.00671322	CrCr_C	TGCAGACAACTGCCTGGTCGA	CRV2T00003085_1
ae_seq_1262331_x118	8.96654	-2.55129	0.00713393	CrCr_C	TTATCGTCTCCACACTTAGATCG	CRV2T00019646_1
ae_seq_1384203_x63	8.03658	-3.71126	0.00718501	CrCr_C	CGGAAGTGGACGTCCCAGAGACCAGCGGAGC	CRV2T00004496_1
ae_seq_1383132_x63	5.9759	-3.23736	0.00743543	CrCr_C	CCGCCGGTACCGCCGACATCTCCAACACCC	CRV2T00013349_1
ae_seq_1108420_x301	20.8343	-2.16237	0.00743543	CrCr_C	CGGGTGTTGGTCACAGCGGGGTCAA	CRV2T00010472_1
ae_seq_1415705_x54	6.26252	-3.31758	0.00751708	CrCr_C	GATTTGTGCCTTAGTTTTGACCG	CRV2T00009830_1
ae_seq_1248772_x129	7.76515	3.15563	0.00756279	CrFg_C	TCGTGCATCGGTCGCATGACT	CRV2T00016834_1
ae_seq_1407491_x56	5.98677	-3.22984	0.00756279	CrCr_C	TCTCCCTTCCTCAGCTCGA	CRV2T00019066_1
ae_seq_1348693_x74	5.96503	-3.24483	0.00756279	CrCr_C	TGCCATGGACACTCTCTACTGGCGCCG	CRV2T00004121_1
ae_seq_1389819_x61	5.98677	-3.22998	0.00761494	CrCr_C	GGTCACTTTCAGCGCCGCCA	CRV2T00007810_1
ae_seq_1295691_x98	6.04488	-3.29567	0.0076617	CrCr_C	TGGCAACAAAGGAAATTATC	CRV2T00019646_1
ae_seq_1164209_x208	16.3555	-2.19649	0.00768934	CrCr_C	TGATCTCGAAGGGCCGGC	CRV2T00019767_1
ae_seq_1292317_x100	5.74008	-3.17521	0.00771362	CrCr_C	CCGAGGACCCTGCCAAGAACTTCTCACCCG	CRV2T00006692_1
ae_seq_1078341_x361	11.7188	2.47867	0.00771362	CrFg_C	GTATTTCACAATTGGAAACGATCATCAGGTGC	CRV2T00016600_1
ae_seq_556976_x5981	391.046	-2.08233	0.0078034	CrCr_C	CTCGAAGTCGTCTAGTTG	CRV2T00014702_1
ae_seq_1333450_x80	6.95386	-3.13042	0.0079685	CrCr_C	AACGATCTAAGTGTGGAGACGA	CRV2T00019066_1
ae_seq_1308059_x92	6.87186	3.43284	0.00807642	CrFg_C	GTGCATCAAAGCACAGTCATAAT	CRV2T00000418_1
ae_seq_1363861_x69	6.51959	-2.99988	0.00835759	CrCr_C	CAGATTTGTGCCTTAGTTTTGACCG	CRV2T00009830_1
ae_seq_1332170_x80	5.70746	-3.19953	0.00841754	CrCr_C	TCCTGCGCTCTGCGACGCC	CRV2T00000713_1
ae_seq_1201560_x169	8.31784	2.89448	0.00846695	CrFg_C	TTACGCTCGTGACTTTGACGATGAACTCGAG	CRV2T00013631_1
ae_seq_1362205_x69	7.60434	3.12117	0.00855071	CrFg_C	GGGTGTCGAGCTCGGAGTCATCG	CRV2T00003210_1
ae_seq_1313875_x90	6.86712	3.43168	0.00859093	CrFg_C	CAACCAAGATATACAACCCAA	CRV2T00018669_1
ae_seq_1376027_x65	6.13868	-2.92997	0.00897412	CrCr_C	ACAAGAGAAGCCCGGAAA	CRV2T00018669_1
ae_seq_1314054_x89	6.42222	-3.40218	0.00897412	CrCr_C	ATCTAAGTGTGGAGACGA	CRV2T00019066_1
ae_seq_1176634_x195	10.1376	2.64151	0.00897412	CrFg_C	CACGGGTGTCGAGCTCGGAGTCATCGAT	CRV2T00003210_1
ae_seq_845966_x1393	97.3476	-2.05219	0.0091237	CrCr_C	CTCGAAGTCGTCTAGTTGGTTTATGGCGCCA	CRV2T00014702_1
ae_seq_1153836_x225	11.5912	2.46037	0.0091237	CrFg_C	GAACGCACCGAGGAAGCTGTGGAACT	CRV2T00013631_1
ae_seq_1135772_x251	15.4759	-2.09247	0.00915957	CrCr_C	CAGTCTTGCCAAGGGCCTCGTAAACGTGGA	CRV2T00007935_1
ae_seq_1330229_x81	7.42501	-2.93449	0.00962577	CrCr_C	CTTACAGAGTTCACATCTCA	CRV2T00001907_1,CRV2T00001908_1
ae_seq_1273540_x111	5.8743	-3.19733	0.00997727	CrCr_C	ATGAACGCTGGCCTTGGTCTCCTCG	CRV2T00013349_1
ae_seq_982658_x637	48.2887	-2.43588	0.00997727	CrCr_C	CTCGAAGTCGTCTAGTTGGTTTA	CRV2T00014702_1
ae_seq_1409820_x55	6.70156	3.39232	0.0100269	CrFg_C	CTTACTGAGAACTGGCTGATCTTCATCACCCG	CRV2T00007261_1
ae_seq_652086_x3728	178.819	-1.46917	0.0100269	CrCr_C	TCTGGATGTCAGCGGTTCG	CRV2T00014702_1
ae_seq_1324861_x84	7.21519	-2.61086	0.0102329	CrCr_C	CAACTGCCTGGTCGAGCTGAGGAA	CRV2T00019646_1
ae_seq_562957_x5695	276.034	1.38777	0.0102329	CrFg_C	TGGGCACCAGGACTAAAATCGGACAAACATGC	CRV2T00005980_1
ae_seq_865812_x1246	64.5994	1.63742	0.0102329	CrFg_C	TTGGTTAGCGCTTTAGGCT	CRV2T00015651_1
ae_seq_1120924_x281	21.4045	-2.13714	0.0102831	CrCr_C	CTCCGACGACCCCAAGAAGGACTTTGGCCGCA	CRV2T00013349_1
ae_seq_1191994_x178	9.94935	-2.41375	0.0105161	CrCr_C	TACAAGAAACCCCAAGAACGCGGGCACCA	CRV2T00013349_1
ae_seq_1383510_x63	5.57681	-3.11716	0.0105457	CrCr_C	CATGGGCGTCCTGTGCGCCCTCCAGGCCG	CRV2T00013349_1
ae_seq_1183659_x185	7.662	-3.01079	0.010564	CrCr_C	CACTCTCAGAGCATCTCG	CRV2T00007935_1
ae_seq_975473_x669	34.3983	-1.61207	0.010564	CrCr_C	GAGTGGATACTCGAACTGGGCCCTG	CRV2T00013349_1
ae_seq_1304428_x94	6.06614	-2.92393	0.010564	CrCr_C	GATACGAAGTTGTTTGCCCAATCAATCGGGAG	CRV2T00000280_1
ae_seq_1264323_x117	8.43462	-2.44934	0.0106051	CrCr_C	TTTCCGCCCGTGACGATTTCAAGGCCCG	CRV2T00007476_1
ae_seq_1168920_x202	13.7134	-2.18906	0.0106893	CrCr_C	TACCGGATTGAAGCTGTT	CRV2T00019767_1
ae_seq_1274974_x110	8.24919	-2.84742	0.0111187	CrCr_C	CCCGGCTGGCAAAGTCTCCTCGGACTG	CRV2T00011564_1
ae_seq_1297063_x98	6.0848	-3.31365	0.0111187	CrCr_C	TTTCTTATCTTTAGGGGCT	CRV2T00005609_1
ae_seq_1321306_x86	6.70156	3.39141	0.0112391	CrFg_C	GAACGCACCGAGGAAGCTGTGGAACTT	CRV2T00013631_1
ae_seq_1250567_x127	7.18257	-2.62913	0.0112554	CrCr_C	CGGCCTTGGCCCAAGAGTTCTGGAT	CRV2T00007935_1
ae_seq_993742_x598	27.6467	2.03703	0.0114803	CrFg_C	TAGCGACACTATCGTCAGAG	CRV2T00000084_1
ae_seq_1306950_x93	6.74097	-3.10216	0.0115436	CrCr_C	TTGGAGTATTGTAAGCGATT	CRV2T00006232_1
ae_seq_982017_x641	43.1105	-1.65181	0.0115873	CrCr_C	CCAGTGGTGCAGGTGGTCTCTCCGGCATG	CRV2T00013349_1
ae_seq_925724_x909	28.8121	1.70873	0.0117913	CrFg_C	CGTGCCAGGAACTATGTAGGGTATT	CRV2T00000418_1
ae_seq_1253101_x126	12.7875	-2.82395	0.0118136	CrCr_C	ACATACAACAGCAGGTATTCGCTGGTCGTCAC	CRV2T00001956_1
ae_seq_1309347_x91	5.91374	-2.86166	0.012133	CrCr_C	CTGCCAAGGCTGAGTTCTGCAACTGGTCGTT	CRV2T00017559_1
ae_seq_1222318_x150	7.1717	-2.63403	0.012133	CrCr_C	GGAGGGTGTTCAGCGCGTCCG	CRV2T00011149_1
ae_seq_1097014_x320	20.359	2.06058	0.0121969	CrFg_C	TCGACAATGAAGCCGTCGTG	CRV2T00016957_1
ae_seq_1187327_x181	14.0301	-2.55844	0.0123265	CrCr_C	CTCGAAGTCGTCTAGTTGGTTT	CRV2T00014702_1
ae_seq_1249928_x128	7.24477	3.04256	0.0124168	CrFg_C	AATCCCAGACTCCTTGACGTTGTCTTGACA	CRV2T00000418_1
ae_seq_1236182_x139	10.7055	-2.68704	0.0125102	CrCr_C	GTGACAAGAGAAGCCCGGA	CRV2T00018669_1
ae_seq_1039603_x453	27.7404	-1.653	0.0126758	CrCr_C	ACCGGTACCCTGACCAAGAACAAGCTG	CRV2T00007261_1
ae_seq_1115218_x291	11.7284	-2.11408	0.0126758	CrCr_C	AGGGCAGAATCGTCTCCGCAAAGCG	CRV2T00014790_1
ae_seq_1229392_x144	6.29108	-2.98496	0.0126905	CrCr_C	TGGGCTCCGGGAACTCACGC	CRV2T00009828_1
ae_seq_1397794_x58	5.51514	-3.10435	0.0127264	CrCr_C	CAGACAACTGCCTGGTCGAGC	CRV2T00003085_1
ae_seq_1069454_x383	21.8364	-1.81026	0.0128154	CrCr_C	GATGATTACCGAGTCCATA	CRV2T00017427_1
ae_seq_1405811_x56	6.29514	-3.30837	0.0128626	CrCr_C	AACAACGGGCTTCCTAGCCTGGCTCTCCCCG	CRV2T00019450_1
ae_seq_1180856_x189	12.6581	-2.15719	0.0131264	CrCr_C	TTGGGTTGTATATCTTGG	CRV2T00019767_1
ae_seq_1187689_x181	8.78855	-2.33397	0.013217	CrCr_C	TGTGGACCTTGGAGTTCTCGACCTCAA	CRV2T00004496_1
ae_seq_807955_x1641	109.103	-1.85522	0.0132515	CrCr_C	TCCGGGCTTCTCTTGTCACT	CRV2T00019767_1
ae_seq_1378557_x64	6.76628	-3.05939	0.0133032	CrCr_C	TCGCCGCCGGTACCGCCGACATCTCCA	CRV2T00013349_1
ae_seq_1031208_x477	25.1933	1.8713	0.0135506	CrFg_C	TGGGCACCAGGACTAAAATCGGACAAACAT	CRV2T00005980_1
ae_seq_1274424_x110	9.58416	-2.47139	0.0135645	CrCr_C	ACCCCAAGAAGGACTTTGGCCGCACT	CRV2T00013349_1
ae_seq_1396267_x59	5.34099	-3.05117	0.0136002	CrCr_C	CACAGATTTGTGCCTTAGTTTTGACCG	CRV2T00009830_1
ae_seq_1303958_x94	6.6715	-2.75551	0.0136002	CrCr_C	TGTTGCTTATCGTCTCCACAC	CRV2T00019646_1
ae_seq_1383195_x63	8.39092	-2.87023	0.01388	CrCr_C	CCTCCCGTGAGCTGAACCTGGTTTTCCCCA	CRV2T00013349_1
ae_seq_1116087_x289	11.5703	-2.20925	0.0144662	CrCr_C	TGATGCCGAGGGAGCTGGCCAGGTTCTCGA	CRV2T00004999_1
ae_seq_1184951_x184	11.8864	-2.02738	0.0145254	CrCr_C	ATCAGAAGTCCAGTTCATTCATTGAG	CRV2T00006664_1
ae_seq_1101727_x308	11.0803	2.35203	0.0145254	CrFg_C	CGTGCCAGGAACTATGTAGGGTA	CRV2T00000418_1
ae_seq_1059703_x402	26.4929	-2.28061	0.0145254	CrCr_C	GTTGGTTTATGGCGCCAGACTG	CRV2T00014702_1
ae_seq_1000760_x571	45.4186	1.68615	0.0145254	CrFg_C	TATCCTGGAGAGACTTGTATTCCTGAAG	CRV2T00007980_1
ae_seq_1274644_x110	6.30404	3.29878	0.0146526	CrFg_C	CGTGGTTGAAGTTTGGCACGGAG	CRV2T00002086_1
ae_seq_1433214_x50	5.47521	-3.07367	0.0146907	CrCr_C	CTCACCAACACTCTGGGTAACACTTTGGACG	CRV2T00019450_1
ae_seq_1200711_x170	6.33725	3.30408	0.0147381	CrFg_C	TCACGGGTGTCGAGCTCGGAGTCATCGATG	CRV2T00003210_1
ae_seq_1114052_x292	14.0055	2.08799	0.0147381	CrFg_C	TGCAATCCCACGCCTTAACC	CRV2T00007994_1
ae_seq_970676_x706	42.5322	-1.60419	0.0147466	CrCr_C	TGAGACTGGGACTCGAAC	CRV2T00002158_1
ae_seq_1267332_x115	6.26292	-2.64901	0.0148951	CrCr_C	CCCGCTGGCTTTGTTGGACTA	CRV2T00015237_1
ae_seq_1409105_x55	5.13423	-3.02602	0.0153578	CrCr_C	ATTGGACGATGCGCCAGCTCCCCAGTCCG	CRV2T00009135_1
ae_seq_1089126_x335	21.5224	1.82435	0.0155057	CrFg_C	AGTCTCCTCGGACTGGCT	CRV2T00011564_1
ae_seq_1333290_x80	6.64245	-2.72542	0.0159372	CrCr_C	AGATACCAATGGCCAGGTGGAGAGTCCAGAAA	CRV2T00010472_1
ae_seq_1229102_x145	11.8223	-2.37826	0.0159617	CrCr_C	ACCGACCTTGTTGAGGACTTTGCCCCCAA	CRV2T00013349_1
ae_seq_1320102_x86	5.67484	-3.20802	0.0159617	CrCr_C	CCAGTAGTTAAATACACA	CRV2T00019066_1
ae_seq_1440830_x48	6.99171	-3.48791	0.015988	CrCr_C	CCGCCGGTACCGCCGACATCTCCAACACCCTG	CRV2T00013349_1
ae_seq_1128848_x264	12.7953	2.07076	0.0162894	CrFg_C	AGCGCGACTTCGATGATGAACTCTTCGAGCG	CRV2T00013631_1
ae_seq_1090129_x333	13.1165	2.24309	0.0162894	CrFg_C	TGGCGCCAGACTGTAATC	CRV2T00014702_1
ae_seq_930249_x898	44.572	-1.52127	0.0163254	CrCr_C	CGGTACTGGGAATCGAACCCAGGGCTGCTCG	CRV2T00001096_1
ae_seq_1190926_x178	7.73665	-2.30101	0.0166618	CrCr_C	CATGTGGACCTTGGAGTTCTCGACCT	CRV2T00004496_1
ae_seq_1144552_x236	12.8269	-2.16304	0.0168	CrCr_C	TGACTTCTCTGAGACTCTCACCCG	CRV2T00001013_1
ae_seq_959747_x759	62.2941	-1.88391	0.0169222	CrCr_C	CTCGAAGTCGTCTAGTTGGTTTATGGCGCCAG	CRV2T00014702_1
ae_seq_1163583_x209	13.7928	-2.17816	0.0169445	CrCr_C	CTTCCCTCTCTTGGTTCTTCGGCACAG	CRV2T00013349_1
ae_seq_1311167_x91	6.10914	-2.58936	0.017127	CrCr_C	GCTCGACCAGGCAGTTGTCTGCA	CRV2T00019066_1
ae_seq_1213678_x158	7.09206	2.73633	0.0177277	CrFg_C	GGGTATTCTAGTGCATCAAAGCACAGTCAT	CRV2T00000418_1
ae_seq_1143840_x238	14.9075	-1.94492	0.0177277	CrCr_C	TCAGAAGTCCAGTTCATTCATTGAG	CRV2T00006664_1
ae_seq_702402_x2819	179.363	-1.44002	0.0177277	CrCr_C	TGGTGCAGGTGGTCTCTCCGGCATG	CRV2T00013349_1
ae_seq_1305180_x94	5.57632	-2.75235	0.0178153	CrCr_C	CGGCGGACTTCGTCGACCCAGGCGTCAT	CRV2T00010472_1
ae_seq_1381053_x63	4.93103	-2.92463	0.0178938	CrCr_C	ATACGCTTGGCAACACTG	CRV2T00019450_1
ae_seq_961263_x752	65.1943	1.62102	0.0180441	CrFg_C	AATCAGAAGTCCAGTTCATTCATTGAGCCGCA	CRV2T00006664_1
ae_seq_1252091_x127	7.50437	-2.71292	0.0180441	CrCr_C	ACTCTCGAAACCGTCAACAA	CRV2T00016691_1
ae_seq_901649_x1008	39.4048	-1.72533	0.0180441	CrCr_C	ATTTTTTGAAACTTGATCTAATCTGACT	CRV2T00010892_1
ae_seq_1284589_x104	5.96819	3.21098	0.0180441	CrFg_C	CACGGGTGTCGAGCTCGGAGTCATCG	CRV2T00003210_1
ae_seq_1366178_x68	4.93103	-2.9247	0.0180441	CrCr_C	CCTGGGTCTGACTAACGCC	CRV2T00019450_1
ae_seq_1326034_x83	6.74356	-2.50144	0.0180441	CrCr_C	CTCTCTCTACTACGTGCTCCCCACCTTGCCG	CRV2T00006788_1
ae_seq_1328348_x82	6.98807	-2.59418	0.0180441	CrCr_C	TAAGTGTGGAGACGATAAGCAA	CRV2T00019066_1
ae_seq_1285004_x103	7.00843	-2.58583	0.0180441	CrCr_C	TAGAAGATCGCGCACACGA	CRV2T00000713_1
ae_seq_1318806_x87	6.67714	-2.49054	0.0180441	CrCr_C	TATCGTCTCCACACTTAGATCGT	CRV2T00019646_1
ae_seq_1181234_x189	10.4726	2.45775	0.0180441	CrFg_C	TGAGAGTGCGGATCACAACG	CRV2T00016957_1
ae_seq_1387562_x61	5.83032	-2.86022	0.0180441	CrCr_C	TGGAGACGATAAGCAACA	CRV2T00019066_1
ae_seq_1102343_x307	18.9953	1.87592	0.0180441	CrFg_C	TTAGGATTATGTGCTAGTTGC	CRV2T00007994_1
ae_seq_1289400_x101	4.85848	-2.92144	0.0180891	CrCr_C	ACTGAGGGAGAGCTCTTGAAACATTC	CRV2T00005975_1
ae_seq_823863_x1540	54.1751	1.42329	0.018129	CrFg_C	CGGGTGTCGAGCTCGGAGTCATCGA	CRV2T00003210_1
ae_seq_1253353_x126	11.6387	-2.81627	0.0182107	CrCr_C	CGCCGGTCTGCCTGCCATGTACCAG	CRV2T00013349_1
ae_seq_1421733_x52	6.15272	3.25712	0.0183911	CrFg_C	CGGTCCTTGCCGAGCTTC	CRV2T00001373_1
ae_seq_1223817_x149	5.77892	3.16199	0.0183911	CrFg_C	CGTGGTTGAAGTTTGGCACGGAGGAA	CRV2T00002086_1
ae_seq_1247349_x130	6.81136	-2.50908	0.0186125	CrCr_C	TGGAGAGTCCAGAAACGACCCATGCGGGCAT	CRV2T00010472_1
ae_seq_1390607_x60	6.52088	2.87525	0.0188244	CrFg_C	CTTACTGAGAACTGGCTGATCTTCATCACCC	CRV2T00007261_1
ae_seq_1299101_x97	5.40218	-2.69899	0.0190058	CrCr_C	CTAATGATCTCGGCAACACCCTTGGCAACG	CRV2T00019450_1
ae_seq_1210645_x161	11.4836	-2.20787	0.0192843	CrCr_C	AAGCACCAGGTCATACCAA	CRV2T00020184_1
ae_seq_1417509_x53	5.53688	-3.09486	0.0194035	CrCr_C	GCAGTTCCGCGTCGTCGCTGGAGGTTTCATG	CRV2T00013349_1
ae_seq_1227358_x146	8.92044	2.28152	0.0196084	CrFg_C	AAGCACAGTCATAATCGCAACTC	CRV2T00000418_1
ae_seq_1154509_x223	13.7172	-2.05038	0.0196998	CrCr_C	GGAGAATTTTACCACTAAACCAATTACGC	CRV2T00010495_1
ae_seq_1023474_x492	13.886	2.02948	0.0200433	CrFg_C	CACGGGTGTCGAGCTCGGAGTCATCGA	CRV2T00003210_1
ae_seq_1106913_x302	15.099	-1.85963	0.0200481	CrCr_C	TCGGCTGAGAAACATCAACT	CRV2T00002646_1
ae_seq_1167294_x204	17.6637	-2.52869	0.0202985	CrCr_C	AACTAAGAGCTTTTCATCTTTCGACTGACT	CRV2T00001988_1
ae_seq_1315033_x89	6.38578	-2.41322	0.0209528	CrCr_C	TCTCCCTTCCTCAGCTCGACCAGGCA	CRV2T00019066_1
ae_seq_1034052_x469	38.7716	-2.03133	0.0210528	CrCr_C	CTAAGAGCTTTTCATCTTTCGACTGACT	CRV2T00001988_1
ae_seq_1048878_x429	22.8855	1.75284	0.0219701	CrFg_C	AGCATGTTCCACTTGTCCTCG	CRV2T00010472_1
ae_seq_1460128_x44	5.42441	-3.05752	0.0222303	CrCr_C	AATACCTCCCCAACTGGATGTCCGTCGGTG	CRV2T00013349_1
ae_seq_1146199_x235	5.59913	3.11159	0.0222303	CrFg_C	CCTGAGGATGGAAGCTCCCTGGCCCCA	CRV2T00002086_1
ae_seq_1255594_x123	9.70461	2.288	0.0222303	CrFg_C	CGACGACGAGGACTACCTGTATGCTCGCG	CRV2T00013631_1
ae_seq_1225449_x148	7.47147	-2.46455	0.0222303	CrCr_C	CGGCCTTGGCCCAAGAGTTCTGGATAG	CRV2T00007935_1
ae_seq_1004150_x559	21.5423	-1.78217	0.0222303	CrCr_C	CGTGGAAGACGAGATCGGTG	CRV2T00004496_1
ae_seq_1340957_x77	5.33576	-2.68636	0.0222303	CrCr_C	TGCTGCAAACCGTTGGCCT	CRV2T00006085_1
ae_seq_1280810_x106	6.30147	-2.67629	0.0222303	CrCr_C	TTAGATCGTATCGATAAGCTGT	CRV2T00019646_1
ae_seq_1307229_x93	7.41753	2.53607	0.0223264	CrFg_C	CGAGGTCCTCCTCGTCGAAG	CRV2T00003210_1
ae_seq_1350380_x73	6.16221	3.25718	0.0223699	CrFg_C	GGTCTTGGCGACCTTTCCGA	CRV2T00003210_1
ae_seq_1435683_x49	4.68434	-2.86265	0.0227823	CrCr_C	TCGCATCTCCTTTCGGCAGG	CRV2T00007816_1
ae_seq_1208217_x163	10.9961	-2.15651	0.0227997	CrCr_C	TCCACTACTTGACGATCTGGACAACGCAT	CRV2T00012475_1
ae_seq_1428079_x51	4.79681	-2.90438	0.0228094	CrCr_C	TAAGTATCTGGCAACAAAG	CRV2T00019646_1
ae_seq_1159115_x216	12.9265	-1.86619	0.0228248	CrCr_C	ACTTCTCTGAGACTCTCACCCG	CRV2T00001013_1
ae_seq_1391327_x60	5.27883	-2.66986	0.0228248	CrCr_C	TGCTTATCGTCTCCACACTTAGA	CRV2T00019646_1
ae_seq_1413815_x54	5.66023	-3.13033	0.0230912	CrCr_C	ATCTGGGACGCCTGCCTGAGCCCCATA	CRV2T00007476_1
ae_seq_923904_x911	59.9626	-1.68916	0.0233258	CrCr_C	AGTGACAAGAGAAGCCCGGA	CRV2T00018669_1
ae_seq_1416184_x53	5.35187	-3.04852	0.0233258	CrCr_C	TGGCAACACGGCTGATGACCTCGCA	CRV2T00019450_1
ae_seq_966396_x720	44.9101	-1.57083	0.0234164	CrCr_C	CCCGGCTGGCAAAGTCTCCTCGGACT	CRV2T00011564_1
ae_seq_1320962_x86	5.76085	-2.4885	0.0234164	CrCr_C	CTCCTCAGTCTTAGCCTCGTCAACCTTGGCTT	CRV2T00011696_1
ae_seq_1295101_x99	8.66	2.27318	0.0236253	CrFg_C	CTCGTGACTTCGATGAGGACT	CRV2T00013631_1
ae_seq_1404518_x57	5.21241	-2.65686	0.0236253	CrCr_C	GTAGTTAAATACACAGCTTATC	CRV2T00019066_1
ae_seq_1284901_x103	6.13759	2.78028	0.0237031	CrFg_C	CACCCTCCTTGGTATCGTCGACTCT	CRV2T00001726_1
ae_seq_1340110_x77	7.15608	-2.63363	0.0241296	CrCr_C	TCACAAGATTGTTTTTTTG	CRV2T00008843_1
ae_seq_1445804_x47	4.76776	-2.85409	0.0244543	CrCr_C	TTTGTGCCTTAGTTTTGACCG	CRV2T00009830_1
ae_seq_1167090_x204	13.538	-1.84615	0.024766	CrCr_C	TGCGCATTTTGAAGAATTG	CRV2T00019784_1
ae_seq_1364954_x68	5.42392	-2.68048	0.0251636	CrCr_C	AGAAGCAGGCCGCCAAGCTTGCCGGCATG	CRV2T00013349_1
ae_seq_1400462_x58	4.64441	-2.82103	0.0251893	CrCr_C	CAACGTGGTTCCTGATCTTGGCAG	CRV2T00019450_1
ae_seq_1064444_x389	21.0018	-1.76814	0.025388	CrCr_C	ACATCTGGAGTGGATACTCGAACTGGGCCCTG	CRV2T00013349_1
ae_seq_1327113_x83	5.19067	-2.67575	0.025388	CrCr_C	CGGAAGTCGGAGGTTGTGGAGACCTCTCT	CRV2T00006013_1
ae_seq_1042303_x448	13.063	1.86649	0.0254426	CrFg_C	CGTGCCAGGAACTATGTAGGGTAT	CRV2T00000418_1
ae_seq_1393966_x59	5.42409	3.06053	0.0254625	CrFg_C	CCGTCTGTACATGGTTGCTGAGCCT	CRV2T00007476_1
ae_seq_1418198_x53	4.81856	-2.88304	0.0260474	CrCr_C	CAGTGTCCAGACACTCCTGGGTGTAGTT	CRV2T00004496_1
ae_seq_1018976_x505	18.1556	1.9184	0.0260474	CrFg_C	CGGGTGTCGAGCTCCTCATCCTCG	CRV2T00003210_1
ae_seq_1247479_x130	4.81856	-2.88304	0.0260474	CrCr_C	TTGACAGGCGTTTTACAGCTCGTCAGACCAGT	CRV2T00001951_1
ae_seq_1317675_x87	7.10272	-2.58433	0.0262517	CrCr_C	TTGTATCATAATGTATAACT	CRV2T00010719_1
ae_seq_1356018_x71	5.3405	-2.68458	0.0264214	CrCr_C	TCCAGTCTGTTCTCCAGT	CRV2T00019767_1
ae_seq_809596_x1638	90.5592	-1.3262	0.0264214	CrCr_C	TCTCTTGTCACTCGTCGAT	CRV2T00019767_1
ae_seq_1281764_x106	5.11556	-2.60229	0.0265678	CrCr_C	TGCCAAGCTTGCGAGCGAGTTCGGTGCACT	CRV2T00007935_1
ae_seq_1240568_x135	15.108	-2.45601	0.0266511	CrCr_C	AGCTTTTCATCTTTCGACTGACT	CRV2T00001988_1
ae_seq_1310348_x91	4.90928	-2.94307	0.0266511	CrCr_C	TCTCGGCAACACTCTTGGCAACG	CRV2T00019450_1
ae_seq_1391567_x60	4.58274	-2.80483	0.0266805	CrCr_C	ACGGTAAGAGCACACTCAACAATG	CRV2T00019450_1
ae_seq_1188594_x181	11.6628	-2.08698	0.0266805	CrCr_C	CTGGAGTGGATACTCGAACTGGGCCCTGAACA	CRV2T00013349_1
ae_seq_1277158_x109	4.66259	-2.88099	0.026777	CrCr_C	CACCAATGATCTCGGCAACACCCTTGGCAAC	CRV2T00019450_1
ae_seq_1404689_x57	4.52107	-2.78854	0.026777	CrCr_C	TGGCCCAAGAGTTCTGGATAGCTTGA	CRV2T00007935_1
ae_seq_1282291_x105	9.36347	-2.25574	0.026979	CrCr_C	TATCACCAAGAACTCCGGCCTCAG	CRV2T00013349_1
ae_seq_1245911_x131	9.15761	-2.07042	0.0271201	CrCr_C	GCATCATGGCAGCCAACTCCGACAATGCTGA	CRV2T00011164_1
ae_seq_1322922_x85	4.65529	-2.80846	0.0275256	CrCr_C	TATGACTGAGGGAGAGCTCTTGAAACATTC	CRV2T00005975_1
ae_seq_1319844_x86	6.63198	-2.23286	0.027912	CrCr_C	ACCTGGATCGTCTTTTCA	CRV2T00018669_1
ae_seq_1288996_x101	7.91942	2.54461	0.027912	CrFg_C	AGGCGATCGTCCACATGGACCACTTGATG	CRV2T00010472_1
ae_seq_1304992_x94	5.94832	2.72986	0.0280137	CrFg_C	AACGCACCGAGGAAGCTGTGGAACTTGCCG	CRV2T00013631_1
ae_seq_1431414_x50	4.58274	-2.8049	0.0281534	CrCr_C	GGGGGGGATGCAGACAAC	CRV2T00003085_1
ae_seq_1302448_x95	6.82175	-2.27022	0.0290425	CrCr_C	CACACTTAGATCGTATCGATA	CRV2T00019646_1
ae_seq_1052281_x421	22.319	-1.6729	0.0292541	CrCr_C	AAATTTTTTGAAACTTGATCTAATCTGACT	CRV2T00010892_1
ae_seq_1444065_x47	4.9419	-2.91797	0.0292541	CrCr_C	CGTAGGTCATCCAGGCAGGGCGCTCAG	CRV2T00010472_1
ae_seq_1277484_x108	5.90562	2.77248	0.0293108	CrFg_C	ACAAGCTGTAAGCGAACTTACCT	CRV2T00007476_1
ae_seq_1249800_x128	9.89065	-2.35686	0.0293108	CrCr_C	ACGACCCCAAGAAGGACTTTGGCCGCACT	CRV2T00013349_1
ae_seq_887961_x1104	67.3572	-1.37726	0.0293108	CrCr_C	CACAACCAAGATATACAA	CRV2T00018669_1
ae_seq_1337242_x78	5.05389	-2.58709	0.0293108	CrCr_C	CCAACGCTGTAGACTCTGCTTGATA	CRV2T00009760_1
ae_seq_1233811_x141	5.38139	3.0513	0.0293108	CrFg_C	TGATGAAGACTTGGACTCGC	CRV2T00016957_1
ae_seq_737812_x2219	141.788	-1.70029	0.0293108	CrCr_C	TTTATGGCGCCAGACTGTA	CRV2T00014702_1
ae_seq_1490485_x39	4.59361	-2.79212	0.0294028	CrCr_C	AACACTCTCGGCAACGCCCTGGGATCCCTCCT	CRV2T00019450_1
ae_seq_710760_x2702	169.097	-1.38478	0.0294028	CrCr_C	AATCAGAAGTCCAGTTCATTCATTGAGC	CRV2T00006664_1
ae_seq_1265603_x116	5.38613	3.05198	0.0294028	CrFg_C	AGTCGACAATGTCCTGGGTA	CRV2T00003210_1
ae_seq_967834_x713	39.9091	-1.54398	0.0294028	CrCr_C	CATCTGGAGTGGATACTCGAACTGGGCCCTG	CRV2T00013349_1
ae_seq_1516470_x35	4.47027	-2.75777	0.0294028	CrCr_C	CTGCCTGGTCGAGCTGAGGAA	CRV2T00019646_1
ae_seq_1082613_x350	21.8079	-1.72791	0.0294028	CrCr_C	GAGAAGCCCGGAAACATGA	CRV2T00018669_1
ae_seq_985194_x630	97.211	-4.37745	0.0294605	CrCr_C	GCTTTTCATCTTTCGACTGACT	CRV2T00001988_1
ae_seq_1425886_x51	5.23481	3.00472	0.0296964	CrFg_C	CGGTTCCGGTATCCTCGTCGGTC	CRV2T00013349_1
ae_seq_1242455_x134	10.5165	-2.17379	0.0297168	CrCr_C	TATGCCTTCCGCGAGACCGCTGCCA	CRV2T00013349_1
ae_seq_1372020_x66	4.65172	-2.88687	0.0297646	CrCr_C	TTGGATTAGTTGGCACGTT	CRV2T00006232_1
ae_seq_1178185_x192	9.18271	-2.06261	0.029831	CrCr_C	AGAAGATCAAGGCTCTCGGCTA	CRV2T00013349_1
ae_seq_1321562_x85	5.89033	-2.51274	0.029831	CrCr_C	GTGTTCTCGAATGGGTATGGTCGTATGT	CRV2T00001956_1
ae_seq_1357651_x71	5.2443	3.00634	0.029831	CrFg_C	TCGTGCCAGGAACTATGTAGGG	CRV2T00000418_1
ae_seq_1166886_x204	8.14101	2.27825	0.029831	CrFg_C	TGAGACATCCATGTAGAACA	CRV2T00006047_1
ae_seq_1279532_x107	6.12732	-2.62794	0.0299132	CrCr_C	TTAGATCGTATCGATAAGCTGTG	CRV2T00019646_1
ae_seq_1397034_x59	4.63354	-2.83319	0.0299199	CrCr_C	AGGACGACAGTCTTTCGCA	CRV2T00005476_1
ae_seq_1419152_x53	4.39772	-2.75537	0.0299665	CrCr_C	CTCGACGGGCATCACTCTCAGAGCATCTCG	CRV2T00007935_1
ae_seq_1201729_x169	5.90088	2.77197	0.0301858	CrFg_C	CGTGGTTGAAGTTTGGCACGGAGGAATTCACA	CRV2T00002086_1
ae_seq_1393187_x60	5.54776	-3.09764	0.0305102	CrCr_C	TCCTCATTGGTATCTGTCTCGGATCGCTTG	CRV2T00013349_1
ae_seq_1201221_x170	9.69991	-2.02143	0.0305956	CrCr_C	AGCATCATTTTGGTGCAGATCCATCCATAAAG	CRV2T00001013_1
ae_seq_1365634_x68	5.45387	-2.40987	0.0312643	CrCr_C	TATCGTCTCCACACTTAGATCGTA	CRV2T00019646_1
ae_seq_1375117_x65	4.38685	-2.76773	0.031293	CrCr_C	GCCTATCCTACAGGCCCCG	CRV2T00001750_1
ae_seq_1247998_x129	6.91791	3.03262	0.0313524	CrFg_C	AGGTCCCTGGTTCGAGTCCGGGT	CRV2T00007993_1
ae_seq_1371756_x66	4.8403	-2.86515	0.0313524	CrCr_C	CAGTGTCCAGACACTCCTGGGTGTAGTTCT	CRV2T00004496_1
ae_seq_1335986_x79	5.04554	2.94782	0.0315241	CrFg_C	GTGCATCAAAGCACAGTCATA	CRV2T00000418_1
ae_seq_1096048_x323	22.4821	-1.56972	0.0316297	CrCr_C	CCGGCTGGCAAAGTCTCCTCGGACT	CRV2T00011564_1
ae_seq_1438910_x48	4.48114	-2.74384	0.0317499	CrCr_C	TGGCCTTCATGCGTCCGGCACGA	CRV2T00007935_1
ae_seq_1332570_x80	5.03605	2.94599	0.0317499	CrFg_C	TGGGCACCAGGACTAAAATCGGACA	CRV2T00005980_1
ae_seq_1238937_x136	9.15151	2.07232	0.0318348	CrFg_C	TGCCTGGGGATTCGTCGGCCC	CRV2T00013349_1
ae_seq_926633_x907	47.5607	1.48779	0.0318491	CrFg_C	TAGGGCTTGGAGTTCCACC	CRV2T00019767_1
ae_seq_1120080_x282	14.6235	-1.71448	0.0319203	CrCr_C	ACATAATCCTAAGGTCCCT	CRV2T00007993_1
ae_seq_1433614_x50	4.43765	-2.79441	0.0319772	CrCr_C	TGCTTATCGTCTCCACAC	CRV2T00019646_1
ae_seq_1447714_x46	4.34692	-2.72421	0.0319787	CrCr_C	ACTGGTGTTATCTGAGCTTTTGGGAGCGCT	CRV2T00015409_1
ae_seq_1337710_x78	4.34692	-2.72421	0.0319787	CrCr_C	AGCGGTCGTCCCGAGGAGATCGAGCCCGAG	CRV2T00003335_1
ae_seq_1342027_x76	4.34692	-2.72421	0.0319787	CrCr_C	TGGCAATGGTATTCCTGATCTTGGTAACA	CRV2T00019450_1
ae_seq_1349285_x73	4.4086	-2.74104	0.0321291	CrCr_C	GGGGATGCAGACAACTGCCT	CRV2T00003085_1
ae_seq_1335117_x79	5.05503	2.94912	0.0325795	CrFg_C	CGCACCGAGGAAGCTGTGGAACT	CRV2T00013631_1
ae_seq_1365226_x68	4.41947	-2.7265	0.0326212	CrCr_C	TTTCCGCTTCCTCCGGTGGCACTGGTCACT	CRV2T00007261_1
ae_seq_1104487_x305	11.9325	1.9379	0.0326521	CrFg_C	CATGTCGTCGAAGTCCCGGG	CRV2T00003210_1
ae_seq_1194297_x175	10.3553	-2.02643	0.0326521	CrCr_C	TAGATCGTATCGATAAGCTGTG	CRV2T00019646_1
ae_seq_1277808_x108	8.96487	-2.34638	0.032748	CrCr_C	CAACGCTGTAGACTCTGCTTGATA	CRV2T00009760_1
ae_seq_1553396_x30	4.8403	-2.86653	0.0329407	CrCr_C	ACAACGGGCTTCCTAGCCTGGCTCTCCCCG	CRV2T00019450_1
ae_seq_1281870_x106	6.30503	-2.63169	0.0329407	CrCr_C	CGCCTGGGTTCTTGGCCCCGACTCCGGATATG	CRV2T00013349_1
ae_seq_1076161_x364	17.447	1.68162	0.0329407	CrFg_C	TGGTGTACAGCACCGAGGATCCGTA	CRV2T00010472_1
ae_seq_1405979_x56	5.22533	3.00152	0.0331587	CrFg_C	GAACGCACCGAGGAAGCTGTGGAAC	CRV2T00013631_1
ae_seq_1451854_x46	5.78751	2.68175	0.0331983	CrFg_C	GTGGACGATGTCACCGAAG	CRV2T00001373_1
ae_seq_1406427_x56	4.28525	-2.70719	0.0334468	CrCr_C	CGGCCTTGGCCCAAGAGTTCTGGATAGCTTGA	CRV2T00007935_1
ae_seq_1048447_x431	25.7993	-1.60069	0.0334468	CrCr_C	TGAGATGTGAACTCTGTAAGA	CRV2T00001909_1
ae_seq_1378749_x64	4.28525	-2.70719	0.0334468	CrCr_C	TTAGTTGGCACGTTCTGTA	CRV2T00006232_1
ae_seq_871909_x1196	62.2947	-1.48697	0.0334468	CrCr_C	TTGAAACTTGATCTAATCTGACT	CRV2T00010892_1
ae_seq_1218517_x154	9.22353	-1.93253	0.0334578	CrCr_C	CTTCGAGATGAACGCTGGCCTTGGTCTCCTCG	CRV2T00013349_1
ae_seq_1377262_x65	4.54281	-2.76331	0.0334578	CrCr_C	TCGTACTTTGGAACGACCATCGCCCTG	CRV2T00013349_1
ae_seq_1451716_x46	5.05977	2.94954	0.0336969	CrFg_C	CTGTACATGGTTGCTGAGCCT	CRV2T00007476_1
ae_seq_1492318_x39	4.72783	-2.81978	0.033923	CrCr_C	CGGCCTTGGCCCAAGAGTTCTGGATAGC	CRV2T00007935_1
ae_seq_1269950_x113	10.6478	1.97521	0.033923	CrFg_C	GGCGCTTAGAAGAGGTCCT	CRV2T00005817_1
ae_seq_1406707_x56	4.56099	-2.82525	0.0339378	CrCr_C	CGTCTTGTACGCGGCGCAGAACTCCTCC	CRV2T00014963_1
ae_seq_1283549_x104	7.76068	-2.09549	0.0339378	CrCr_C	TCACCAAGAACTCCGGCCTCAG	CRV2T00013349_1
ae_seq_1325951_x83	4.858	-2.551	0.0339378	CrCr_C	TGGCCCAAGAGTTCTGGA	CRV2T00007935_1
ae_seq_1240703_x135	11.9685	-2.40962	0.0340905	CrCr_C	TGCTGACCTGTCCCTTATATG	CRV2T00019767_1
ae_seq_1213994_x158	7.23735	-2.15964	0.0345923	CrCr_C	ACATCTGGAGTGGATACTCGAACTGGGCCCT	CRV2T00013349_1
ae_seq_1363240_x69	4.29612	-2.69189	0.0348225	CrCr_C	TTCGCCCATTCGTCGTCCGA	CRV2T00000713_1
ae_seq_1233106_x141	6.35394	2.56388	0.0350003	CrFg_C	TACCGGACTGGTACTTGGC	CRV2T00006600_1
ae_seq_1370891_x67	4.22358	-2.68983	0.0357305	CrCr_C	TACACTTGGCAACACGGCTGATGACCTCGCA	CRV2T00019450_1
ae_seq_1410535_x55	4.43034	-2.71338	0.0362531	CrCr_C	AGGCAAATGAGGAACAGATCCGACCG	CRV2T00007724_1
ae_seq_1402409_x57	4.27438	-2.71963	0.0364182	CrCr_C	AGCCCAGCCGCCAAGAGCCTCGACGAAAG	CRV2T00007935_1
ae_seq_945251_x848	35.902	1.66944	0.0364182	CrFg_C	TGAGACGCCCGAATATAAGATC	CRV2T00019767_1
ae_seq_1488262_x39	5.05977	2.94873	0.0365732	CrFg_C	CACCGAGCTCCTTGACCA	CRV2T00018161_1
ae_seq_1074700_x366	22.3386	1.66894	0.0365732	CrFg_C	CGCGACTTCGATGATGAACTCTTCGAGCG	CRV2T00013631_1
ae_seq_1394143_x59	4.28525	-2.70632	0.0365763	CrCr_C	TGTATTGCTCTCGGAGAC	CRV2T00019767_1
ae_seq_1388050_x61	5.05977	2.94866	0.036763	CrFg_C	CGAGATATCGCCGGCTGGATGT	CRV2T00013631_1
ae_seq_1421005_x52	5.72583	2.72366	0.036934	CrFg_C	CGTCTGTACATGGTTGCTGAGCCT	CRV2T00007476_1
ae_seq_1428181_x51	4.307	-2.67643	0.036934	CrCr_C	CTTGAGCATGTTCCACTTGTCCTCGTCGGCGT	CRV2T00010472_1
ae_seq_1472397_x42	5.19947	-2.98656	0.036934	CrCr_C	TCTGAAGCCCATTCCGACCAGTTTGCTGCT	CRV2T00013349_1
ae_seq_1227796_x146	5.5413	2.67002	0.037129	CrFg_C	ATCGTTGTCGTTCCAAAAATTGTTCCAA	CRV2T00000418_1
ae_seq_1331444_x81	4.85627	2.88731	0.037129	CrFg_C	GACTTCATGTTCTCGGGGGCCT	CRV2T00010472_1
ae_seq_1170735_x200	15.2369	-2.06177	0.0376634	CrCr_C	AGAAGGACTTTGGCCGCACT	CRV2T00013349_1
ae_seq_1301878_x95	5.92363	-2.2842	0.0376634	CrCr_C	CCAACGATTCTCGGTCCGAACTCAAGATCCA	CRV2T00012125_1
ae_seq_1487287_x39	5.05977	2.94837	0.0376634	CrFg_C	CTTGAGCTCTTCCAGGAGATCGCCGAGGAC	CRV2T00009306_1
ae_seq_1537715_x32	4.41947	-2.72832	0.0377817	CrCr_C	CAACGGGCTTCCTAGCCTGGCTCTCCCCG	CRV2T00019450_1
ae_seq_1262449_x118	6.0796	-2.28641	0.0378395	CrCr_C	TCGCGAGCCCGAGCAGAACCCT	CRV2T00013349_1
ae_seq_1352568_x72	4.8705	2.88969	0.0381262	CrFg_C	GGCATCGTACCGCCTACAGTCTTCGTTGCAA	CRV2T00014701_1
ae_seq_1321134_x86	5.32831	2.60927	0.0384018	CrFg_C	GCAACTAGCACATAATCCTAA	CRV2T00007993_1
ae_seq_1346247_x75	4.86576	2.88868	0.0384018	CrFg_C	TCCCGGGTCTCGAGCTCCGAGGACTCGTCA	CRV2T00003210_1
ae_seq_1063663_x391	20.7384	1.63084	0.0384018	CrFg_C	TGGGCACCAGGACTAAAATCGGACAAACA	CRV2T00005980_1
ae_seq_1065994_x386	21.3639	-1.82526	0.038455	CrCr_C	AGATGTGAACTCTGTAAGAGT	CRV2T00001909_1
ae_seq_1327938_x82	4.79632	-2.53339	0.0384684	CrCr_C	CCAAGATATACAACCCAA	CRV2T00018669_1
ae_seq_1177799_x193	12.4994	1.88183	0.0384684	CrFg_C	CGAGCGCGACTTCGATGATGAACTCTTCGAG	CRV2T00013631_1
ae_seq_1185686_x183	11.0635	-1.75412	0.0384684	CrCr_C	CTTCCCTCTCTTGGTTCTTCGGCACA	CRV2T00013349_1
ae_seq_1324273_x84	4.16191	-2.67168	0.0386414	CrCr_C	CAGAGCTTTTCGCCTTCGCCCAGCAGAT	CRV2T00010692_1
ae_seq_1494929_x38	4.86101	2.88764	0.0386414	CrFg_C	CGCGACTTCGATGATGAACTCTTCGAGC	CRV2T00013631_1
ae_seq_1322837_x85	4.27438	-2.71819	0.0386414	CrCr_C	CTCGACGGCCTTGGCCCAAGAGTTCTGGA	CRV2T00007935_1
ae_seq_1278780_x108	7.31987	-2.3799	0.0386414	CrCr_C	TCGAAGTCGTCTAGTTGGT	CRV2T00014702_1
ae_seq_1174879_x195	9.11356	2.10002	0.0387041	CrFg_C	ATCGTTGTCGTTCCAAAAATTGTTCCAAT	CRV2T00000418_1
ae_seq_1427059_x51	4.24532	-2.65891	0.0388533	CrCr_C	GGGGATGCAGACAACTGCC	CRV2T00003085_1
ae_seq_1270176_x113	6.40565	-2.16902	0.0394082	CrCr_C	ATTTCTTCAGTGTGGGCACCAGGACTA	CRV2T00005980_1
ae_seq_1302543_x95	6.95596	-2.2943	0.039452	CrCr_C	CAGGGCGCTGACGAGCTGGTCGGTC	CRV2T00004999_1
ae_seq_1358923_x70	4.87999	2.89103	0.0396603	CrFg_C	CGAGCGCGACTTCGATGACGAGCT	CRV2T00013631_1
ae_seq_1425373_x52	4.64393	-2.44988	0.0397993	CrCr_C	ACCACTTCAGAATTCAACAGTGC	CRV2T00002325_1
ae_seq_1399244_x58	6.01809	2.47121	0.0398628	CrFg_C	AGGACTTCGAGCTCGAGGAGACC	CRV2T00009306_1
ae_seq_1478672_x41	4.49201	-2.73558	0.0399838	CrCr_C	TTTTTCCCGACCTGGGCAGCGCGTTGAGCACT	CRV2T00019450_1
ae_seq_1379133_x64	6.47484	-2.17078	0.0402479	CrCr_C	CTGCCCACCATAGTCGGCTCGTATAC	CRV2T00005717_1
ae_seq_1218825_x153	9.65781	-2.03399	0.0402479	CrCr_C	GTGGAGACGATAAGCAACA	CRV2T00019066_1
ae_seq_1431914_x50	5.36838	-2.66705	0.040282	CrCr_C	CCTGGCCCCGTCCGTCACCGCCTG	CRV2T00013349_1
ae_seq_1341647_x76	4.12198	-2.62294	0.040282	CrCr_C	GCCTCGATCGTCGACGTTTAGTCTGCCAATC	CRV2T00001132_1
ae_seq_1132222_x256	15.149	1.66785	0.040282	CrFg_C	TAGGGCTTGGAGTTCCACCC	CRV2T00019767_1
ae_seq_1257794_x121	9.01993	-2.18596	0.040669	CrCr_C	GGTTTATGGCGCCAGACTG	CRV2T00014702_1
ae_seq_1202067_x169	5.881	2.38051	0.0408684	CrFg_C	ACCTGAGGATGGAAGCTCCCTGGCCCCACGA	CRV2T00002086_1
ae_seq_1400752_x58	4.12198	-2.62295	0.0408684	CrCr_C	GGGCATTCTACCTGACGCCAGAGG	CRV2T00010301_1
ae_seq_1462849_x43	4.12198	-2.62295	0.0408684	CrCr_C	TTCATGGTCACCGCGCACTC	CRV2T00007816_1
ae_seq_1368211_x67	4.88587	-2.51856	0.0413163	CrCr_C	AGTAGTTAAATACACAGCTTATCGA	CRV2T00019066_1
ae_seq_1344747_x75	4.7734	-2.47144	0.0413163	CrCr_C	CAGCAGCGATACATCATA	CRV2T00018669_1
ae_seq_1417668_x53	5.96762	-2.5254	0.0413163	CrCr_C	CCCAGCTCGTCTTCGGTGGTATCACCAAG	CRV2T00013349_1
ae_seq_1520307_x34	4.72783	-2.82513	0.0413163	CrCr_C	TCACCGCCTGGAAGGCCGTCGCCGAGGCCG	CRV2T00013349_1
ae_seq_1292717_x100	4.10023	-2.65327	0.0414581	CrCr_C	ATGTCGATGACCTGACCAACACCCTTGGCA	CRV2T00019450_1
ae_seq_1436565_x49	4.68597	2.82855	0.0414581	CrFg_C	CGTGCCAGGAACTATGTAGGGTATTCTAGTGC	CRV2T00000418_1
ae_seq_761103_x1986	63.265	1.924	0.0414879	CrFg_C	CGGGTGTCGAGCTCGGAGTCATCGATG	CRV2T00003210_1
ae_seq_971382_x698	47.5562	-1.82569	0.0414879	CrCr_C	TCCCGGCTGGCAAAGTCTCCTCGGACTGGCTC	CRV2T00011564_1
ae_seq_1397852_x58	4.29612	-2.69233	0.041615	CrCr_C	TAACCGACGCAGACAACATG	CRV2T00005609_1
ae_seq_953501_x797	40.7247	-1.31055	0.0416181	CrCr_C	CGGTACTGGGAATCGAACCCAGGGCTGCTCGG	CRV2T00001096_1
ae_seq_1221262_x151	5.87151	2.37878	0.0416181	CrFg_C	GGGTGACGAGCTCCTCGA	CRV2T00003210_1
ae_seq_1100175_x311	11.4004	-1.70963	0.041783	CrCr_C	CAGCCAAAAAGGGCGCAGAGATGAGGACT	CRV2T00001544_1
ae_seq_1246435_x131	9.85182	-1.92487	0.0418259	CrCr_C	TATCGGATGTATATGGCGGCACCCACCG	CRV2T00007620_1
ae_seq_1476376_x41	4.61536	-2.77675	0.0418489	CrCr_C	CTTGATGGGGCCGGAGACACGGCGGAGAGTG	CRV2T00010472_1
ae_seq_1126177_x270	12.857	-1.74013	0.0422475	CrCr_C	AAAATTTTTTGAAACTTGATCTAATCTGACT	CRV2T00010892_1
ae_seq_1468697_x43	4.59313	-2.41871	0.0425559	CrCr_C	CGTAGTAGAACATCTGAGAGGCATAAGGCTC	CRV2T00000247_1
ae_seq_1329168_x82	5.52707	2.66854	0.0425559	CrFg_C	TCCATCTCTTCGTCGAAGTC	CRV2T00003211_1
ae_seq_1133500_x254	13.8715	-1.80591	0.0425796	CrCr_C	AGGTGGAGAGTCCAGAAACGACCCA	CRV2T00010472_1
ae_seq_1332810_x80	4.13285	-2.60598	0.0425796	CrCr_C	CACTTGGCAACACGGCTGATGACCTCGCA	CRV2T00019450_1
ae_seq_1464784_x43	4.307	-2.67905	0.0425796	CrCr_C	CGGTGGTAGCAAGCTCCTTGGCCTCAGCAAT	CRV2T00011696_1
ae_seq_1457752_x44	4.24532	-2.66008	0.0425796	CrCr_C	TATGGACTCGGTAATCAT	CRV2T00019767_1
ae_seq_1323685_x84	6.02929	-2.54248	0.0425796	CrCr_C	TGGTTTATGGCGCCAGACTGTA	CRV2T00014702_1
ae_seq_1294012_x99	6.20295	-2.31943	0.0425796	CrCr_C	TGTTCTCGAATGGGTATGGTCGTATGT	CRV2T00001956_1
ae_seq_1410590_x55	4.66699	2.82433	0.0427023	CrFg_C	GTCGTCATGATCGATCTCGGA	CRV2T00000902_1
ae_seq_1430414_x50	4.2562	-2.64492	0.0428491	CrCr_C	AGTGTCCAGACACTCCTGGGTGTAGTT	CRV2T00004496_1
ae_seq_1346547_x74	4.67648	2.82613	0.0428491	CrFg_C	TGAAGGTCTTGAACGAAAGAC	CRV2T00016957_1
ae_seq_1316004_x88	4.75165	-2.49607	0.0430743	CrCr_C	ATGTGGACCTTGGAGTTCTCGACCTCAAT	CRV2T00004496_1
ae_seq_1213043_x159	7.24684	-2.15849	0.0433441	CrCr_C	AGATGAACGCTGGCCTTGGTCTCCTCG	CRV2T00013349_1
ae_seq_1181423_x188	14.8304	-1.9294	0.0433788	CrCr_C	TCTACCAGCAGCCCAAGCA	CRV2T00020184_1
ae_seq_1483210_x40	4.17278	-2.65584	0.0434056	CrCr_C	TCTCACCAACACTCTGGGTAACACTTTGGACG	CRV2T00019450_1
ae_seq_1449278_x46	4.31787	-2.66532	0.0434484	CrCr_C	CACCCTCGGTAATGTAACACCTGATCTCAC	CRV2T00019450_1
ae_seq_814497_x1621	107.534	-1.43559	0.0434484	CrCr_C	CCCGGCTGGCAAAGTCTCCTCGGACTGGC	CRV2T00011564_1
ae_seq_1313425_x90	6.49014	2.32173	0.0434484	CrFg_C	GGTGTCCTTCAGGTCAACCAGCTTACCCTCG	CRV2T00007980_1
ae_seq_1323347_x85	4.07118	-2.58756	0.043973	CrCr_C	AATGATCTCGGCAACACCCTTGGCAACG	CRV2T00019450_1
ae_seq_1372812_x66	4.49201	-2.73862	0.0441144	CrCr_C	CCGCCAGTGGTGCAGGTGGTCTCTCCGGCATG	CRV2T00013349_1
ae_seq_1502015_x37	4.13285	-2.60663	0.0441144	CrCr_C	TCATGGTCACCGCGCACTCT	CRV2T00007816_1
ae_seq_1290107_x101	5.584	2.62187	0.0441144	CrFg_C	TGAGACATCCATGTAGAACAA	CRV2T00006047_1
ae_seq_1410975_x55	6.02929	-2.54337	0.0443922	CrCr_C	TACTCTTCATGTCGGCTTACCCCTGCG	CRV2T00013349_1
ae_seq_1495347_x38	4.72783	-2.82722	0.0444274	CrCr_C	CGGAGGCCGGGGTAGAGGAGGTGGTCGAAGA	CRV2T00010472_1
ae_seq_1402865_x57	4.86887	-2.53694	0.044485	CrCr_C	TTTTCTTATCTTTAGGGGCT	CRV2T00005609_1
ae_seq_1566935_x28	4.37954	-2.68657	0.0448734	CrCr_C	AGTCTACCAAGACTTCAAAGTCGACGAAGAAG	CRV2T00018252_1
ae_seq_1368144_x67	3.99863	-2.58668	0.0452843	CrCr_C	GCCAGTAGTTAAATACACAGCTT	CRV2T00019066_1
ae_seq_1319930_x86	4.03856	-2.63353	0.0454748	CrCr_C	ACGTGGTTCCTGATCTTGGCA	CRV2T00019450_1
ae_seq_909672_x991	52.0098	-1.22399	0.0454748	CrCr_C	CTGGAGTGGATACTCGAACTGGGCCCTG	CRV2T00013349_1
ae_seq_1331039_x81	4.86101	2.88531	0.0454748	CrFg_C	TGTTTGTTGGTATGATGTATC	CRV2T00019767_1
ae_seq_1270854_x112	4.53758	-2.38825	0.0459889	CrCr_C	ATGACTGAGGGAGAGCTCTTGAAACATTC	CRV2T00005975_1
ae_seq_1337944_x78	4.76727	-2.48267	0.0460761	CrCr_C	CTCCCTTCCTCAGCTCGACCA	CRV2T00019066_1
ae_seq_1330391_x81	4.66699	2.82305	0.0468788	CrFg_C	AGGCCGGAGTCGACAATGTCCTGGGT	CRV2T00003210_1
ae_seq_1361860_x69	5.26016	-2.30119	0.0470428	CrCr_C	TCAAGAAGATCAAGGCTCTCGGCT	CRV2T00013349_1
ae_seq_1251964_x127	7.25248	-1.95979	0.0470839	CrCr_C	CGTGGAAGACGAGATCGGTGATG	CRV2T00004496_1
ae_seq_1155178_x223	14.9436	-1.66668	0.0470839	CrCr_C	GCCGGCCCTTCGAGATCAA	CRV2T00018669_1
ae_seq_1421213_x52	5.20545	2.513	0.0474647	CrFg_C	TGAAACCGGCGGTCATGC	CRV2T00010472_1
ae_seq_1259001_x120	9.59593	-2.31104	0.04817	CrCr_C	TAGGCGAGAGCGGACGGGATCG	CRV2T00001956_1
ae_seq_1428334_x51	3.94783	-2.55078	0.0483013	CrCr_C	AGAAGCCCGGAAACATGA	CRV2T00018669_1
ae_seq_1469499_x42	3.93696	-2.56815	0.0483013	CrCr_C	ATTCTCTCCTTTTCCGATAA	CRV2T00019066_1
ae_seq_1291617_x100	4.48065	-2.36943	0.048567	CrCr_C	CGGTACTGGGAATCGAACCCAGGGCTGCTC	CRV2T00001096_1
ae_seq_1239209_x136	7.49254	2.18287	0.048655	CrFg_C	ATCATACCAACAAACAACCCA	CRV2T00018669_1
ae_seq_1203080_x168	8.31515	2.07118	0.0487121	CrFg_C	GGGTATTCTAGTGCATCAAAGCACAGTCATA	CRV2T00000418_1
ae_seq_1233388_x141	8.34717	-1.89712	0.0487121	CrCr_C	TCTTACAGAGTTCACATCTCA	CRV2T00001907_1,CRV2T00001908_1
ae_seq_1374198_x66	5.757	-2.21866	0.0488543	CrCr_C	CGGTCAGCCTCGGATATCA	CRV2T00007935_1
ae_seq_1354368_x72	4.49195	2.76187	0.0489261	CrFg_C	CTCTTCGAGCGTGACTTCGACGACGAGCT	CRV2T00013631_1
ae_seq_1411140_x55	4.48246	2.7599	0.0490643	CrFg_C	CGCCGAGGACAAGGAGCAGTTCGACA	CRV2T00009306_1
ae_seq_1373604_x66	5.72182	-2.18141	0.0490643	CrCr_C	TGACGAGAAGGCACCCTCTGTTACCGCCAA	CRV2T00013349_1
ae_seq_1217438_x155	8.00115	2.00308	0.049195	CrFg_C	CGTCCAGCTCGGTCTGAAC	CRV2T00009306_1
ae_seq_1318371_x87	3.94783	-2.55071	0.0494749	CrCr_C	TGATCTCGGCAACACCCTTGGCAACG	CRV2T00019450_1
ae_seq_1505908_x36	4.07118	-2.58871	0.0494818	CrCr_C	TGGCCTTCATGCGTCCGGCACGAT	CRV2T00007935_1
ae_seq_1406259_x56	4.14373	-2.59223	0.0496456	CrCr_C	CGTCTCTCGGATTCTGTCGACCCC	CRV2T00000118_1
ae_seq_1459952_x44	5.04554	2.94186	0.0497354	CrFg_C	AGGCTCTTTCCGACGTTGGCGA	CRV2T00003210_1
ae_seq_1104792_x304	19.2697	1.50858	0.0498545	CrFg_C	TGGTTCGGTGTCGGTGTGCC	CRV2T00019767_1
ii_seq_5616613_x7841	624.71	-4.68445	5.2222e-22	CrCr_C	GTTGTCTGCATCCCCCCA
ii_seq_3783898_x23657	1886.59	-4.62738	1.57041e-21	CrCr_C	TGGGGGGATGCAGACAAC
ii_seq_3736014_x24077	1654.85	-4.73556	7.40864e-21	CrCr_C	AGTTGTCTGCATCCCCCCA
ii_seq_2254108_x72215	4894.08	-4.64426	7.40864e-21	CrCr_C	TGGGGGGATGCAGACAACT
ii_seq_4698874_x13921	1065.55	-4.62905	7.41233e-18	CrCr_C	TTCCTCAGCTCGACCAGGCA
ii_seq_7130960_x2653	207.108	-5.08609	1.33746e-17	CrCr_C	TGCATCCCCCCAGCCAGTA
ii_seq_7665250_x1626	133.617	-4.7869	1.33746e-17	CrCr_C	TGTCTGCATCCCCCCAGC
ii_seq_6794148_x3386	287.794	-4.94246	1.65115e-17	CrCr_C	TACACAGCTTATCGATACG
ii_seq_7948400_x1331	129.012	6.85532	8.20456e-17	CrFg_C	TCGACCGATCCTGATGTTCTC
ii_seq_6250864_x5294	422.914	-4.6399	8.20456e-17	CrCr_C	TCGTCTCCACACTTAGATC
ii_seq_7412060_x2048	184.393	-5.05088	2.72167e-16	CrCr_C	TGTATTTAACTACTGGCT
ii_seq_7692606_x1594	130.018	6.31786	5.72056e-16	CrFg_C	TCGACCGATCCTGATGTTCTCGGATGG
ii_seq_3008842_x41730	3165.31	-3.81116	2.73151e-15	CrCr_C	CAGTTGTCTGCATCCCCCCA
ii_seq_7265342_x2325	204.907	-4.77689	3.10484e-15	CrCr_C	ACTGGCTGGGGGGATGCAGA
ii_seq_7539414_x1827	117.313	-4.72473	3.10484e-15	CrCr_C	TCCTCAGCTCGACCAGGCA
ii_seq_7269981_x2313	176.192	-4.41595	4.95523e-15	CrCr_C	TAAATACACAGCTTATCGAT
ii_seq_5678248_x7511	628.807	-4.06031	4.95523e-15	CrCr_C	TCGTCTCCACACTTAGATCG
ii_seq_7582479_x1769	146.352	-4.36201	4.95523e-15	CrCr_C	TCTAAGTGTGGAGACGATA
ii_seq_6602042_x3995	333.618	-4.26365	5.23303e-15	CrCr_C	CCTCAGCTCGACCAGGCA
ii_seq_6847780_x3298	278.572	-4.69876	5.23303e-15	CrCr_C	TGTCTGCATCCCCCCAGCC
ii_seq_6107781_x5798	484.582	-4.59715	8.10385e-15	CrCr_C	AAGCTGTGTATTTAACTACT
ii_seq_6308331_x5163	438.821	-4.37263	8.10385e-15	CrCr_C	TATCGTCTCCACACTTAGA
ii_seq_1090631_x125592	9589.17	-3.85448	8.10385e-15	CrCr_C	TGGGGGGATGCAGACAACTG
ii_seq_6811018_x3365	282.67	-4.2215	8.10385e-15	CrCr_C	TTATCGTCTCCACACTTAGA
ii_seq_5795244_x7171	618.468	-4.55709	2.86346e-14	CrCr_C	TCTGCATCCCCCCAGCCAGT
ii_seq_5569051_x8026	648.894	-4.00318	3.15779e-14	CrCr_C	TGTGTATTTAACTACTGGC
ii_seq_7144142_x2611	220.969	-4.06055	3.27728e-14	CrCr_C	CGATCTAAGTGTGGAGACGA
ii_seq_7507958_x1870	156.588	-4.85127	4.26578e-14	CrCr_C	AAGCTGTGTATTTAACTAC
ii_seq_8133726_x1142	90.9903	-4.33143	4.26578e-14	CrCr_C	TTGTCTGCATCCCCCCAGC
ii_seq_8151861_x1124	100.47	-4.95297	5.21052e-14	CrCr_C	CGTATCGATAAGCTGTGTA
ii_seq_7666876_x1621	137.396	7.89737	5.21052e-14	CrFg_C	TCGACCGATCCTGATGTTCTCG
ii_seq_7711640_x1581	122.502	-4.05646	1.14262e-13	CrCr_C	CCTGGTTGAGCTGAGGAA
ii_seq_6553419_x4099	314.276	-4.2239	1.14262e-13	CrCr_C	GATACGATCTAAGTGTGGA
ii_seq_7880269_x1406	132.089	-4.85424	1.18918e-13	CrCr_C	TGTCTGCATCCCCCCAGCCA
ii_seq_5038460_x11289	913.518	-3.65301	1.47246e-13	CrCr_C	TACACAGCTTATCGATACGAT
ii_seq_5494769_x8486	650.955	-4.18793	1.56849e-13	CrCr_C	TCCACACTTAGATCGTATC
ii_seq_7877454_x1408	114.532	-4.54387	2.21998e-13	CrCr_C	AGTTAAATACACAGCTTA
ii_seq_8172994_x1099	88.6797	-5.71948	2.58824e-13	CrCr_C	TCCACACTTAGATCGTAT
ii_seq_3433073_x30621	2468.3	-4.01625	4.40647e-13	CrCr_C	TAAGCTGTGTATTTAACTAC
ii_seq_7544875_x1814	140.766	-4.60985	5.04602e-13	CrCr_C	GATCTAAGTGTGGAGACGA
ii_seq_6962303_x3040	241.118	-4.38735	5.24929e-13	CrCr_C	TGCCTGGTTGAGCTGAGGAA
ii_seq_6854364_x3283	255.401	-4.46129	5.3301e-13	CrCr_C	AGCTTATCGATACGATCTA
ii_seq_6090275_x5845	519.779	-4.49342	5.3301e-13	CrCr_C	TGCATCCCCCCAGCCAGTAG
ii_seq_7492895_x1905	165.248	-4.77498	5.82229e-13	CrCr_C	CTACTGGCTGGGGGGATGCA
ii_seq_4845288_x12912	1015.95	-3.82358	6.19346e-13	CrCr_C	AGTAGTTAAATACACAGCTTA
ii_seq_5670683_x7565	601.491	-4.15467	6.19346e-13	CrCr_C	GTAGTTAAATACACAGCTTA
ii_seq_8177384_x1091	89.9867	-4.76566	8.10353e-13	CrCr_C	GGCTGGGGGGATGCAGACA
ii_seq_7951061_x1330	85.9399	6.78202	1.28646e-12	CrFg_C	CCGTGGTAATTCTAGAGCTAATACATGCTA
ii_seq_7444249_x1978	127.193	-3.7755	1.29674e-12	CrCr_C	TGAGCTGAGGAAGGGAGATA
ii_seq_7202780_x2502	192.877	-4.15341	1.58021e-12	CrCr_C	TAAATACACAGCTTATCGA
ii_seq_8504129_x831	78.5024	-4.92876	1.58021e-12	CrCr_C	TGCATCCCCCCAGCCAGT
ii_seq_6024008_x6105	458.943	-3.95917	1.5894e-12	CrCr_C	TACACAGCTTATCGATACGA
ii_seq_8382271_x926	71.2964	-4.62601	1.5894e-12	CrCr_C	TACTGGCTGGGGGGATGCA
ii_seq_3982231_x20997	1605.04	-3.81961	1.5894e-12	CrCr_C	TGTGTATTTAACTACTGGCT
ii_seq_8372012_x936	80.5926	-4.14548	1.83943e-12	CrCr_C	AGGGAGATAGTTAGCACCAA
ii_seq_2770131_x51521	4035.28	-3.77964	2.05197e-12	CrCr_C	TAAGCTGTGTATTTAACTACT
ii_seq_6119375_x5662	456.696	-4.7059	2.05197e-12	CrCr_C	TAAGCTGTGTATTTAACT
ii_seq_7416152_x2040	161.094	-4.09834	2.97005e-12	CrCr_C	GCCAGTAGTTAAATACACA
ii_seq_8805297_x636	57.2998	-4.63495	3.15607e-12	CrCr_C	AGCCAGTAGTTAAATACA
ii_seq_7979998_x1301	112.203	-4.07515	3.15607e-12	CrCr_C	CTGCCTGGTTGAGCTGAGGA
ii_seq_7065475_x2782	247.339	-3.89294	3.55058e-12	CrCr_C	TTGGTGCTAACTATCTCCCT
ii_seq_5640086_x7804	580.642	-4.36258	4.20726e-12	CrCr_C	TAGATCGTATCGATAAGCT
ii_seq_8122230_x1154	93.2594	-4.09485	4.24517e-12	CrCr_C	TCTAAGTGTGGAGACGATAA
ii_seq_5802415_x7056	539.145	-3.8154	5.07913e-12	CrCr_C	AGCCAGTAGTTAAATACACA
ii_seq_5884041_x6569	500.507	-4.3487	5.17399e-12	CrCr_C	TCGATAAGCTGTGTATTTA
ii_seq_8689789_x707	54.517	-4.88367	5.67977e-12	CrCr_C	TTCGGTGTTCATTGTCTTGAA
ii_seq_8225921_x1062	88.8338	-4.81533	5.68596e-12	CrCr_C	TCTGCATCCCCCCAGCCAG
ii_seq_7670115_x1617	112.735	-4.66952	6.03801e-12	CrCr_C	TGCTTATCGTCTCCACACT
ii_seq_6557518_x4091	304.28	-3.45842	7.33287e-12	CrCr_C	TATCGTCTCCACACTTAGATC
ii_seq_2717669_x52462	4167.68	-3.69311	7.33287e-12	CrCr_C	TCCACACTTAGATCGTATCG
ii_seq_7702139_x1585	129.934	-4.37884	7.33287e-12	CrCr_C	TTATCGTCTCCACACTTAG
ii_seq_7713221_x1581	127.354	-4.61272	7.80002e-12	CrCr_C	ACTTAGATCGTATCGATAA
ii_seq_6207961_x5412	412.99	-3.36468	8.12428e-12	CrCr_C	GTGTGTGTATTCAATCTCA
ii_seq_7822841_x1465	98.9321	-4.22831	8.77731e-12	CrCr_C	TATCTCCCTTCCTCAGCTC
ii_seq_3961097_x21134	1659.88	-3.61512	8.78924e-12	CrCr_C	CGATACGATCTAAGTGTGGA
ii_seq_7258355_x2330	170.569	-4.13934	9.18413e-12	CrCr_C	AGTTAGCACCAATATTCAA
ii_seq_7342040_x2193	173.423	-3.84134	1.04887e-11	CrCr_C	TAACTATCTCCCTTCCTCAG
ii_seq_7931055_x1339	81.8404	-3.81273	1.08577e-11	CrCr_C	TAGCGACAATGTACTTCGCCTTTGGTAACTG
ii_seq_7643849_x1662	142.135	-4.08624	1.26907e-11	CrCr_C	TTGTCTGCATCCCCCCAGCC
ii_seq_8962103_x549	47.5465	-4.79125	1.33849e-11	CrCr_C	GCTGGGGGGATGCAGACA
ii_seq_8554027_x803	68.4322	-4.17544	1.55078e-11	CrCr_C	TAGCACCAATATTCAAGATA
ii_seq_7814027_x1470	121.897	-4.11158	1.74111e-11	CrCr_C	AGTAGTTAAATACACAGCTT
ii_seq_7940408_x1333	109.428	-4.77459	1.74694e-11	CrCr_C	GTTAGCACCAATATTCAA
ii_seq_4726586_x13560	1095.69	-4.53487	1.90979e-11	CrCr_C	TCGATACGATCTAAGTGT
ii_seq_6912437_x3186	218.797	-3.77401	1.96781e-11	CrCr_C	TAAGTGTGGAGACGATAAGC
ii_seq_6164121_x5519	409.924	-3.90477	2.15138e-11	CrCr_C	TCGATAAGCTGTGTATTTAA
ii_seq_6545178_x4125	268.469	-3.5555	2.52533e-11	CrCr_C	TTGAGCTGAGGAAGGGAGATA
ii_seq_8664772_x724	56.2434	-5.31707	2.53579e-11	CrCr_C	CTCCCTGCTCTGGGTCTCGGCGCCA
ii_seq_7359513_x2171	139.505	-3.55599	2.85256e-11	CrCr_C	ATAGCGACAATGTACTTCGCCTTTGGTAACTG
ii_seq_2020379_x78758	6034.2	-3.79216	4.14248e-11	CrCr_C	TACGATCTAAGTGTGGAGA
ii_seq_8901031_x585	53.2109	-5.09646	5.10728e-11	CrCr_C	TGGCTGGGGGGATGCAGACA
ii_seq_6368313_x4783	347.047	-3.45672	5.30378e-11	CrCr_C	GTTAAATACACAGCTTATCGA
ii_seq_7594757_x1737	115.762	-3.9408	6.20086e-11	CrCr_C	TGTATTTAACTACTGGCTG
ii_seq_7352976_x2183	168.357	-3.66347	6.31554e-11	CrCr_C	TAAGCTGTGTATTTAACTA
ii_seq_6741717_x3593	296.333	-4.42798	6.53229e-11	CrCr_C	ACACTTAGATCGTATCGA
ii_seq_6663916_x3776	300.103	-3.44087	6.53229e-11	CrCr_C	ATCGTATCGATAAGCTGTGTA
ii_seq_8843992_x613	48.2304	-5.08412	8.21908e-11	CrCr_C	AGCTTCAGTATCACTATCTA
ii_seq_7827235_x1460	107.554	-3.67286	8.37629e-11	CrCr_C	TATCGTCTCCACACTTAGAT
ii_seq_5632282_x7804	619.051	-3.66342	9.10905e-11	CrCr_C	CAGACAACTGCCTGGTTGA
ii_seq_7939075_x1333	98.5337	-3.62571	9.13191e-11	CrCr_C	GATCTAAGTGTGGAGACGATA
ii_seq_8560450_x802	53.7589	5.58469	9.17333e-11	CrFg_C	CCGTGGTAATTCTAGAGCTAATACATGCTAA
ii_seq_8713550_x692	46.6571	-4.76871	1.16725e-10	CrCr_C	CCCTGCTCTGGGTCTCGGCGCCA
ii_seq_5987086_x6186	495.593	-3.95512	1.31761e-10	CrCr_C	TTATCGATACGATCTAAGT
ii_seq_4003228_x20740	1573.57	-3.75884	1.42497e-10	CrCr_C	TCTCCACACTTAGATCGTA
ii_seq_6153039_x5546	380.757	-3.59996	1.60815e-10	CrCr_C	GCCTGGTTGAGCTGAGGAA
ii_seq_8576352_x789	58.7297	-3.86828	1.77467e-10	CrCr_C	TTGTCTGCATCCCCCCAGCCA
ii_seq_6598043_x3999	326.898	-3.94406	1.89035e-10	CrCr_C	TCTGCATCCCCCCAGCCAGTA
ii_seq_8692615_x705	59.202	-3.88893	2.27624e-10	CrCr_C	CTGAGGAAGGGAGATAGTTA
ii_seq_4945324_x11968	851.729	-3.75765	2.28041e-10	CrCr_C	TCGTATCGATAAGCTGTGTA
ii_seq_4084286_x19319	1431.9	-3.30706	2.28632e-10	CrCr_C	TCGATAAGCTGTGTATTTAAC
ii_seq_7283834_x2296	165.884	-3.72236	5.09859e-10	CrCr_C	TATTTAACTACTGGCTGGG
ii_seq_4474422_x15901	1065.42	-3.70995	6.28377e-10	CrCr_C	TTGCTTATCGTCTCCACACT
ii_seq_7642187_x1662	117.405	-3.57855	7.43611e-10	CrCr_C	TGCATCCCCCCAGCCAGTAGT
ii_seq_7775218_x1514	98.9602	-4.51655	7.90891e-10	CrCr_C	TTGCTTATCGTCTCCACA
ii_seq_8221661_x1067	75.1868	-3.71916	7.93912e-10	CrCr_C	GCTTATCGTCTCCACACTTA
ii_seq_9026623_x517	34.8174	-4.93245	8.54814e-10	CrCr_C	GAGCTGAGGAAGGGAGATA
ii_seq_3939767_x21330	1558.34	-3.32496	8.54814e-10	CrCr_C	TCGTCTCCACACTTAGATCGT
ii_seq_7452148_x1970	141.871	-3.56113	8.96916e-10	CrCr_C	TGTTGCTTATCGTCTCCACA
ii_seq_8181748_x1090	87.0597	-3.22117	9.89993e-10	CrCr_C	TAAATACACAGCTTATCGATAC
ii_seq_4819406_x12963	958.91	-3.78924	1.08799e-09	CrCr_C	TATCGATACGATCTAAGTGT
ii_seq_7593015_x1742	120.504	-3.8503	1.11887e-09	CrCr_C	TTGCTTATCGTCTCCACAC
ii_seq_7782781_x1510	123.819	-3.73729	1.15917e-09	CrCr_C	TACTGGCTGGGGGGATGCAGA
ii_seq_9141209_x471	40.6383	-4.68815	1.17431e-09	CrCr_C	GTAGTTAAATACACAGCTT
ii_seq_7319995_x2219	136.721	-3.60423	1.34509e-09	CrCr_C	AGCGACAATGTACTTCGCCTTTGGTAACTG
ii_seq_7059852_x2822	201.92	-3.6574	1.35205e-09	CrCr_C	CTCCACACTTAGATCGTA
ii_seq_9283497_x412	33.1336	-4.5282	1.41861e-09	CrCr_C	GCTGGGGGGATGCAGACAA
ii_seq_9310332_x402	32.394	-4.81953	1.52268e-09	CrCr_C	GTATCGATAAGCTGTGTATTTA
ii_seq_8452400_x867	58.7494	6.66261	1.65338e-09	CrFg_C	ACGACCTGGCGTGAGAATTATTT
ii_seq_5961837_x6348	428.692	-3.28675	1.65338e-09	CrCr_C	GTCTCCACACTTAGATCGTA
ii_seq_8114126_x1160	82.7795	-3.53175	1.82552e-09	CrCr_C	TGTGGAGACGATAAGCAACA
ii_seq_8521495_x821	56.3491	-4.05038	2.17572e-09	CrCr_C	TGCCTGGTTGAGCTGAGGA
ii_seq_8925247_x569	46.9954	-3.91921	2.23204e-09	CrCr_C	GCCTGGTTGAGCTGAGGA
ii_seq_6261410_x5247	352.363	-3.56008	2.33167e-09	CrCr_C	AGTGTGGAGACGATAAGCAA
ii_seq_9170031_x458	40.752	-5.87067	3.0455e-09	CrCr_C	ATACGATCTAAGTGTGGA
ii_seq_7380998_x2095	176.672	3.32817	3.16463e-09	CrFg_C	ACCCTTGAGGGAGGTTTCACTCTGCAGAGA
ii_seq_8788047_x642	47.5705	6.35791	3.9105e-09	CrFg_C	CTCGGCTTAGCGTCTTAGC
ii_seq_8769906_x653	47.4914	-4.79026	4.07412e-09	CrCr_C	TATCGATAAGCTGTGTATTT
ii_seq_8661149_x725	51.8317	-3.7297	4.18407e-09	CrCr_C	TTATCGTCTCCACACTTAGAT
ii_seq_8584988_x780	57.7526	-3.89895	5.27308e-09	CrCr_C	CCCAGCCAGTAGTTAAATA
ii_seq_8997223_x531	39.2228	4.33044	5.32855e-09	CrFg_C	AAGGGGCGGATTAGTAGTTGGGTCGG
ii_seq_8561252_x801	60.3182	-4.02737	5.57894e-09	CrCr_C	ATCGATAAGCTGTGTATTTA
ii_seq_8445446_x872	73.9783	-3.77571	6.08728e-09	CrCr_C	AACTGCCTGGTTGAGCTGA
ii_seq_8615147_x762	46.2812	6.31697	6.21292e-09	CrFg_C	ACCGTGGTAATTCTAGAGCTAATACATGCTA
ii_seq_7788783_x1496	113.669	-4.09675	6.4454e-09	CrCr_C	TTAAATACACAGCTTATCGA
ii_seq_3760091_x23807	1577.94	-3.22282	6.60983e-09	CrCr_C	TACGATCTAAGTGTGGAGAC
ii_seq_5766469_x7213	529.773	-3.2709	7.72954e-09	CrCr_C	ACGATCTAAGTGTGGAGACGA
ii_seq_8371075_x937	44.1372	6.24847	8.74067e-09	CrFg_C	AACCGTGGTAATTCTAGAGCTAATACATGCTA
ii_seq_9157111_x465	42.6609	6.19969	8.93343e-09	CrFg_C	TCGACCGATCCTGATGTTCTCGGAT
ii_seq_7638858_x1666	129.718	-3.41345	9.746e-09	CrCr_C	TGTCTGCATCCCCCCAGCCAG
ii_seq_5094284_x10991	767.173	-3.78567	1.09322e-08	CrCr_C	TACGATCTAAGTGTGGAG
ii_seq_5127044_x10511	755.644	-3.32825	1.1272e-08	CrCr_C	TACCAGATGTGACCGTGGAATTGGCCCAATTG
ii_seq_8407058_x908	53.4761	-3.56196	1.41878e-08	CrCr_C	TAGTAGAATTGGCTCTGAC
ii_seq_8987608_x536	35.495	-4.96447	1.4324e-08	CrCr_C	TGTGGAGACGATAAGCAA
ii_seq_8209881_x1074	89.9188	-3.88195	1.57144e-08	CrCr_C	TATCGTCTCCACACTTAG
ii_seq_6338732_x4990	351.402	-3.36791	1.78146e-08	CrCr_C	TCGTATCGATAAGCTGTGTAT
ii_seq_5759256_x7213	524.088	-3.06264	1.89947e-08	CrCr_C	TCGTCTCCACACTTAGATCGTA
ii_seq_7537587_x1827	142.827	-3.68276	1.99945e-08	CrCr_C	TTGTGTTTGAGATTAAAAC
ii_seq_8854983_x609	38.663	-4.24761	2.13695e-08	CrCr_C	CAGCCAGTAGTTAAATACA
ii_seq_5936129_x6435	458.724	-3.65429	2.13695e-08	CrCr_C	TTAGATCGTATCGATAAGC
ii_seq_8339664_x968	65.4341	-3.37477	2.20144e-08	CrCr_C	TTATCGTCTCCACACTTAGATC
ii_seq_8785476_x643	40.4881	6.12205	2.48887e-08	CrFg_C	ACCGTGGTAATTCTAGAGCTAATACATGCTAA
ii_seq_9087686_x492	38.1745	-4.34027	2.97349e-08	CrCr_C	AGTGTGGAGACGATAAGCA
ii_seq_8901616_x585	48.0369	-4.01357	2.97349e-08	CrCr_C	GGCTGGGGGGATGCAGACAA
ii_seq_8293262_x1009	37.3226	4.97202	2.97349e-08	CrFg_C	GGTAAAACTAACCTGTCTCACGACGGTCTAAC
ii_seq_8600552_x774	58.7092	-3.87574	2.97349e-08	CrCr_C	TCGGTGTTCATTGTCTTGAA
ii_seq_9416871_x364	29.2984	-5.70532	3.19653e-08	CrCr_C	CGTGCTTGGGCTTATGCAGTCGAT
ii_seq_9176425_x455	37.4837	6.01094	3.36968e-08	CrFg_C	CTCGGCTTAGCGTCTTAGCAGGC
ii_seq_6773599_x3454	263.215	-3.57994	3.51902e-08	CrCr_C	GAGATAGTTAGCACCAATA
ii_seq_7894254_x1388	103.495	-3.15235	3.69707e-08	CrCr_C	TGCTTATCGTCTCCACACTTAG
ii_seq_6017899_x6109	400.594	-2.85256	3.93945e-08	CrCr_C	CTTCCTCAGCTCGACCAGGCA
ii_seq_3918186_x21581	1562.94	-3.64152	4.11909e-08	CrCr_C	AAGCTGTGTATTTAACTACTG
ii_seq_9294159_x408	38.3668	-3.83767	4.34425e-08	CrCr_C	TGGCTGGGGGGATGCAGAC
ii_seq_3238951_x33655	2287.49	-3.32326	4.50727e-08	CrCr_C	TTAGATCGTATCGATAAGCT
ii_seq_9749503_x272	27.0234	-4.74769	4.649e-08	CrCr_C	ACTGGCTGGGGGGATGCA
ii_seq_6902838_x3203	233.934	-3.06836	4.82452e-08	CrCr_C	TACGATCTAAGTGTGGAGACGA
ii_seq_9298630_x405	28.7168	-5.68498	4.995e-08	CrCr_C	TTCCTCAGCTCGACCAGGC
ii_seq_6503192_x4247	242.382	-3.43401	5.04438e-08	CrCr_C	CCTTCCTCAGCTCGACCA
ii_seq_9290890_x409	35.2786	-3.53881	5.15797e-08	CrCr_C	TACGACCATACCCACTCGA
ii_seq_5287800_x9460	660.691	-3.06836	6.08026e-08	CrCr_C	GATACGATCTAAGTGTGGAGA
ii_seq_8862266_x605	32.0975	-3.84086	6.20024e-08	CrCr_C	ATGTACTTCGCCTTTGGTAACTG
ii_seq_9502426_x337	28.9584	-4.32225	6.82147e-08	CrCr_C	CTGGCTGGGGGGATGCAGA
ii_seq_5999456_x6156	367.275	-2.79985	7.01065e-08	CrCr_C	TGGTTGAGCTGAGGAAGGGA
ii_seq_8787405_x642	53.2477	-3.39599	7.75075e-08	CrCr_C	TTGGTGCTAACTATCTCCC
ii_seq_9145909_x469	42.6839	-4.91568	8.06861e-08	CrCr_C	TACCCATTCGAGAACACGC
ii_seq_8562853_x800	57.1481	-3.77598	8.26873e-08	CrCr_C	AGCCAACAAAATTAATGAA
ii_seq_9444917_x355	27.4625	-4.22725	8.43389e-08	CrCr_C	AGGGAGATAGTTAGCACCAATA
ii_seq_8520673_x822	55.1056	-3.00854	8.91608e-08	CrCr_C	TAACTATCTCCCTTCCTCAGC
ii_seq_8929226_x567	41.6497	-3.5181	9.0642e-08	CrCr_C	TAGTTAAATACACAGCTTA
ii_seq_9010970_x526	30.9887	4.98537	9.51527e-08	CrFg_C	TAAGGGGCGGATTAGTAGTTGGGTCGG
ii_seq_6834520_x3345	126.634	2.94092	9.78296e-08	CrFg_C	TGGATTATCTCCTCAATCAGCGG
ii_seq_9509161_x336	25.3118	-5.15122	9.87445e-08	CrCr_C	ATAGCGACAATGTACTTCGCCTTTGGTAACT
ii_seq_7776732_x1514	52.5419	-3.5712	1.02028e-07	CrCr_C	CCCTGCTCTGGGTCTCGGCGCC
ii_seq_9005701_x528	43.962	-3.88213	1.02028e-07	CrCr_C	CTAAGTGTGGAGACGATAA
ii_seq_8537045_x815	67.6423	-3.68818	1.04585e-07	CrCr_C	CGGAAAAGGAAAATGCCCGAGCA
ii_seq_9366093_x383	27.2444	-4.77049	1.13626e-07	CrCr_C	TAACTATCTCCCTTCCTCA
ii_seq_9094564_x490	31.8866	-3.53622	1.17576e-07	CrCr_C	TAGTGTAGTAGAATTGGC
ii_seq_9793803_x262	27.3211	-5.59973	1.48232e-07	CrCr_C	CGTGCTTGGGCTTATGCAGTCGA
ii_seq_7628827_x1676	117.3	-3.43422	1.5052e-07	CrCr_C	TATCGATAAGCTGTGTATTTA
ii_seq_9197184_x447	32.8288	-4.22559	1.62438e-07	CrCr_C	ATCTAAGTGTGGAGACGATA
ii_seq_8108309_x1164	85.8833	-3.11131	1.68378e-07	CrCr_C	CACACTTAGATCGTATCGA
ii_seq_6186161_x5462	390.072	-3.52203	1.68378e-07	CrCr_C	CAGTAGTTAAATACACAGCTT
ii_seq_9663249_x294	22.3256	-4.25692	1.70933e-07	CrCr_C	TGTGGAGACGATAAGCAAC
ii_seq_8943289_x558	40.7955	-3.92589	1.87338e-07	CrCr_C	GTGTGGAGACGATAAGCAA
ii_seq_7450177_x1971	129.588	-3.25822	1.99325e-07	CrCr_C	TAGAATTGGCTCTGACATGG
ii_seq_4740146_x13446	925.155	-3.25799	2.03487e-07	CrCr_C	AGCTTATCGATACGATCTAA
ii_seq_9502763_x337	25.3033	-4.88554	2.03487e-07	CrCr_C	TCTTTCTAGTAGCCAACAAA
ii_seq_8946633_x556	41.205	-4.142	2.2162e-07	CrCr_C	TCGATAAGCTGTGTATTT
ii_seq_9258044_x422	26.1219	-4.00194	2.29246e-07	CrCr_C	ATCTGATGGATTTGGTTTCTCGATGGGATA
ii_seq_8827933_x622	35.2793	-3.71245	2.45487e-07	CrCr_C	CCAGCACAAAGATGATTAGCAAGTCCAGACAG
ii_seq_9401472_x370	31.0319	-3.79381	2.54263e-07	CrCr_C	CTAAGTGTGGAGACGATA
ii_seq_6759629_x3525	268.65	-3.35192	2.59509e-07	CrCr_C	ACACTTAGATCGTATCGATA
ii_seq_9958581_x226	23.4982	-5.04154	2.59599e-07	CrCr_C	CCGCGGGTTGGGGTCTCACCG
ii_seq_4376065_x16911	1170.67	-2.70001	2.59599e-07	CrCr_C	TCGATAAGCTGTGTATTTAACT
ii_seq_9221539_x438	28.9123	-3.58037	2.59599e-07	CrCr_C	TTCGGGTTACTGGTGCTG
ii_seq_9738273_x275	24.0401	-5.41292	2.75081e-07	CrCr_C	CGTGCTTGGGCTTATGCAGTCGATT
ii_seq_6358557_x4893	468.813	-3.34714	3.05347e-07	CrCr_C	CCTGGTTAAGGGGATAATCCAC
ii_seq_8867102_x604	47.0799	-3.45056	3.17578e-07	CrCr_C	CTGCCTGGTTGAGCTGAGGAA
ii_seq_8082369_x1194	87.5409	-3.46309	3.35442e-07	CrCr_C	TGCCAGATACTTATTGGGC
ii_seq_8506620_x830	41.9583	-3.58143	3.5072e-07	CrCr_C	CTCCCTGCTCTGGGTCTCGGCGCC
ii_seq_9114025_x481	35.8796	-3.81544	4.07262e-07	CrCr_C	CTACCGGTCGTAACAGGTTCTCGTCGGCTA
ii_seq_9344040_x390	30.4141	5.70199	4.71654e-07	CrFg_C	CGTGGTAATTCTAGAGCTAATACATGCTA
ii_seq_9214952_x440	37.2835	-4.07164	4.72142e-07	CrCr_C	TAGATCGTATCGATAAGC
ii_seq_8326029_x977	69.6773	-3.51435	4.85666e-07	CrCr_C	TAGTTAGCACCAACATTCAAG
ii_seq_9548222_x326	30.7975	-3.57077	4.90402e-07	CrCr_C	TCTGAGCCGTTGGCAGCAC
ii_seq_8369200_x938	75.9588	3.09291	5.0071e-07	CrFg_C	CGACCAGCGAATACCGGCTGTTGTAGGT
ii_seq_5380251_x9010	622.81	-2.75084	5.0071e-07	CrCr_C	TACACAGCTTATCGATACGATC
ii_seq_8656056_x729	47.8354	-3.7965	5.23867e-07	CrCr_C	ACACAGCTTATCGATACGA
ii_seq_8495796_x837	34.2884	-3.56987	5.65664e-07	CrCr_C	TGTACTTCGCCTTTGGTAACTG
ii_seq_5199676_x9940	657.587	-3.00803	5.89337e-07	CrCr_C	CCAGATGTGACCGTGGAATTGGCCCAATTG
ii_seq_8930359_x565	39.712	-3.49729	6.14516e-07	CrCr_C	ACTACTGGCTGGGGGGATGCA
ii_seq_7522864_x1850	126.664	-3.15134	6.45347e-07	CrCr_C	TAAATACACAGCTTATCGATA
ii_seq_6965343_x3039	191.199	-2.64339	6.56172e-07	CrCr_C	GCAGTTGTCTGCATCCCCCCA
ii_seq_5334762_x9220	589.951	-2.62298	6.72154e-07	CrCr_C	TGGGGGGATGCAGACAACTGC
ii_seq_8913796_x576	45.4941	-3.13596	7.00258e-07	CrCr_C	TAAATACACAGCTTATCGATACG
ii_seq_8351205_x956	66.6827	-3.56399	7.17494e-07	CrCr_C	TCGATACGATCTAAGTGTG
ii_seq_4537518_x15637	1079.95	-3.11044	7.45521e-07	CrCr_C	TCCACACTTAGATCGTATCGA
ii_seq_8699642_x700	47.7493	-3.47822	8.20686e-07	CrCr_C	GCAGACAACTGCCTGGTTGA
ii_seq_7596494_x1734	122.323	-3.24661	8.26875e-07	CrCr_C	ATACACAGCTTATCGATACGA
ii_seq_6986518_x2989	209.329	-2.60787	8.41142e-07	CrCr_C	GATCGTATCGATAAGCTGTGTA
ii_seq_8482340_x845	60.0826	-3.41612	8.41317e-07	CrCr_C	TCGTGATTATTCCTATTTTTG
ii_seq_9129833_x476	27.992	5.58188	8.5433e-07	CrFg_C	CCGTGGTAATTCTAGAGCTAATACATGCTAAA
ii_seq_7928370_x1344	93.9584	-2.60547	8.69485e-07	CrCr_C	AACTCAGATCACCAGCAATG
ii_seq_8675564_x716	57.1801	-4.01337	8.91904e-07	CrCr_C	TATCGATACGATCTAAGT
ii_seq_9951327_x227	30.0658	5.68324	9.08777e-07	CrFg_C	GATTCTTTTCCGAATACGTGGCTC
ii_seq_8981699_x538	38.4533	-3.67396	9.25329e-07	CrCr_C	TTGCCAGATACTTATTGGGC
ii_seq_9830703_x254	19.7544	-5.12355	1.00743e-06	CrCr_C	TTCCTCAGCTCGACCAGGCAGT
ii_seq_9323533_x398	24.2848	-3.6238	1.03385e-06	CrCr_C	CCATGTCAGAGCCAATTCTA
ii_seq_9722485_x279	22.2402	-3.75614	1.04414e-06	CrCr_C	TGCTAACTATCTCCCTTCCT
ii_seq_7591270_x1745	117.433	-2.7245	1.05226e-06	CrCr_C	TTGCTTATCGTCTCCACACTTAG
ii_seq_7151964_x2601	192.208	-3.66693	1.11398e-06	CrCr_C	GCTTATCGATACGATCTAA
ii_seq_9904088_x238	17.9596	-4.6382	1.24664e-06	CrCr_C	TTTAACTACTGGCTGGGG
ii_seq_9164058_x461	36.8867	-3.05657	1.25414e-06	CrCr_C	CTAAGTGTGGAGACGATAAGCA
ii_seq_9089162_x492	31.9872	-5.24517	1.26929e-06	CrCr_C	TGGTCTTGGCGAAATGGAC
ii_seq_7346421_x2188	108.962	3.07031	1.29001e-06	CrFg_C	TCGCCATCGGGCACGGTACC
ii_seq_9924152_x234	19.3548	-4.74915	1.29001e-06	CrCr_C	TTCTCCCTGCTCTGGGTCTCGGCGCCA
ii_seq_5910241_x6523	453.621	-3.02936	1.31889e-06	CrCr_C	TCGATACGATCTAAGTGTGGA
ii_seq_9602393_x312	23.0152	-3.6667	1.37956e-06	CrCr_C	TGGCTGGGGGGATGCAGACAA
ii_seq_8137150_x1139	82.7025	-2.73133	1.43276e-06	CrCr_C	TTCCATCGAACTCACCTCTTGC
ii_seq_10017512_x215	18.5652	-5.03685	1.43755e-06	CrCr_C	TAAGTGTGGAGACGATAAG
ii_seq_10169646_x187	19.1342	-5.07047	1.55244e-06	CrCr_C	TTGTCTGCATCCCCCCAG
ii_seq_9577545_x318	26.018	-3.51017	1.60808e-06	CrCr_C	TAGTTTCGGGCAGCTTTGAA
ii_seq_8545972_x808	58.2414	-3.36598	1.69158e-06	CrCr_C	TGTCTGCATCCCCCCAGCCAGT
ii_seq_8420614_x900	60.2479	-3.74422	1.70408e-06	CrCr_C	TAGATCGTATCGATAAGCTG
ii_seq_8528876_x819	49.8717	-3.18289	1.72858e-06	CrCr_C	TGTGTATTTAACTACTGGCTG
ii_seq_7164850_x2553	173.65	-2.82755	1.76852e-06	CrCr_C	TCTCCACACTTAGATCGTATC
ii_seq_8814789_x630	39.5557	-3.43683	1.78294e-06	CrCr_C	TGCTTATCGTCTCCACACTT
ii_seq_8604417_x772	55.0653	2.86467	1.79667e-06	CrFg_C	ATGTCCGGTCAAATCATCGTACCCAAGTGCG
ii_seq_9150121_x467	24.0857	4.5692	1.87539e-06	CrFg_C	TATACGCGAGACTGCCTGAAT
ii_seq_4253372_x18265	2599.7	-4.3164	1.90114e-06	CrCr_C	ACATACAACAGCGGGTATTCGCT
ii_seq_9535448_x330	24.4832	-4.22132	1.98501e-06	CrCr_C	TAATTGTGTTTGAGATTAA
ii_seq_8992960_x534	37.3766	-3.21333	2.03691e-06	CrCr_C	GTTCGGTGTTCATTGTCTTGAA
ii_seq_9303889_x404	25.1618	5.42601	2.14176e-06	CrFg_C	AGTACGACCTGGCGTGAGAATTATTT
ii_seq_9046151_x509	41.9485	-3.80574	2.26083e-06	CrCr_C	AGCTGTGTATTTAACTACTG
ii_seq_2099137_x78191	11152.7	-4.28808	2.43992e-06	CrCr_C	AGCGAATACCCGCTGTTGTATGT
ii_seq_9724159_x279	23.2212	-3.68793	2.5372e-06	CrCr_C	TTGGTGCTAACTATCTCC
ii_seq_9627332_x304	25.8839	5.4638	2.56503e-06	CrFg_C	CGTGGTAATTCTAGAGCTAATACATGCTAA
ii_seq_8205580_x1076	75.3586	-2.74316	2.5837e-06	CrCr_C	CCAGTAGTTAAATACACAGCTTA
ii_seq_9308724_x402	28.4947	-3.89074	2.5837e-06	CrCr_C	CTTCCTCAGCTCGACCAGGC
ii_seq_9636124_x302	23.5449	5.32807	2.66191e-06	CrFg_C	TCGACCGATCCTGATGTTCTCGGATGGATTTG
ii_seq_4342218_x16933	1141.59	-2.62599	2.67291e-06	CrCr_C	TACGATCTAAGTGTGGAGACG
ii_seq_8859844_x606	44.6944	-2.96036	2.7286e-06	CrCr_C	GGAAATCCTTTACCTAATTAAGTTACTAAT
ii_seq_9929974_x232	22.5263	4.30104	2.90736e-06	CrFg_C	CGACCAGCGAATCCTGGCTGTTGTATGT
ii_seq_8218456_x1069	73.3889	3.09387	2.91005e-06	CrFg_C	AGCGATGGTAGCATGCCCTTTGGCACA
ii_seq_8376690_x934	67.022	-3.37057	2.91005e-06	CrCr_C	TCGTATCGATAAGCTGTG
ii_seq_8917244_x574	48.9475	-3.99003	2.91876e-06	CrCr_C	TTTCTCATCCAAGGCCCGAAGGGCTCAGCGTG
ii_seq_9818444_x257	19.4033	-4.03971	3.07608e-06	CrCr_C	ATCTAAGTGTGGAGACGATAA
ii_seq_6667692_x3768	216.359	-2.41324	3.1096e-06	CrCr_C	ATGCAGAGACAGGAGAGCA
ii_seq_6549303_x4116	286.663	-2.59253	3.1407e-06	CrCr_C	AGTTAAATACACAGCTTATCGA
ii_seq_8094247_x1179	71.4858	-2.6944	3.24963e-06	CrCr_C	ATGTGACCGTGGAATTGGCCCAATTG
ii_seq_10010624_x216	18.1524	-4.13898	3.38305e-06	CrCr_C	TCCCCCCAGCCAGTAGTTAAA
ii_seq_8912067_x577	46.8717	4.04586	3.47707e-06	CrFg_C	CGCACCATGAGATAAATGTTTATTCTGAC
ii_seq_8748772_x666	57.209	3.00067	3.53747e-06	CrFg_C	ACCTACAACAGCCGGTATTCGCTGGTCG
ii_seq_8215244_x1071	128.63	-4.22899	3.53747e-06	CrCr_C	GGGACCTTCCATCGAACTCACCTCTTGCCTTT
ii_seq_9618472_x306	21.6726	-3.4432	4.04461e-06	CrCr_C	TATCTGATGGATTTGGTTTCTCGATGGGATA
ii_seq_9278953_x414	27.986	-3.73246	4.2232e-06	CrCr_C	CAGCTTATCGATACGATCTA
ii_seq_8439318_x878	48.685	3.35286	4.53677e-06	CrFg_C	GGTACCGTGCCCGATGGCGA
ii_seq_7725804_x1565	114.553	-2.72765	4.92868e-06	CrCr_C	ATTAGTAACTTAATTAGGTAAAGGATTTCC
ii_seq_9723322_x279	19.9063	-3.57565	5.03103e-06	CrCr_C	TACACTAGCAAAAACGGAGC
ii_seq_8946077_x556	43.1404	-3.09683	5.40474e-06	CrCr_C	GTTTTAATCTCAAACACAA
ii_seq_9822287_x256	19.3138	-3.52796	5.64874e-06	CrCr_C	TCGATAAGCTGTGTATTTAACTACT
ii_seq_8352161_x956	65.2178	-2.94397	5.65706e-06	CrCr_C	CGGCTTGGTAAGCCCAGTCGGCGCGCGGTG
ii_seq_8517379_x824	59.84	-2.95761	5.97637e-06	CrCr_C	ACTGCCTGGTTGAGCTGAGGA
ii_seq_8939932_x561	34.849	3.55749	6.01049e-06	CrFg_C	TTTGAAATGACGCTCAGA
ii_seq_10065401_x205	16.5539	-4.85819	6.02251e-06	CrCr_C	AGCACCAATATTCAAGATA
ii_seq_6507439_x4231	300.604	-2.55744	6.02251e-06	CrCr_C	TAAGCTGTGTATTTAACTACTGG
ii_seq_10157782_x190	15.8934	-4.18312	6.31781e-06	CrCr_C	TCAAGATAATGAACACCGAA
ii_seq_8702436_x697	45.611	-2.69022	6.42877e-06	CrCr_C	GAAATCCTTTACCTAATTAAGTTACTAATTC
ii_seq_9699122_x284	17.7978	-3.72867	6.42877e-06	CrCr_C	TAAGTGTGGAGACGATAAGCA
ii_seq_7700554_x1585	110.698	-2.3604	6.57203e-06	CrCr_C	GAATTAGTAACTTAATTAGGTAAAGGATTTCC
ii_seq_7791774_x1492	109.342	-2.662	6.83352e-06	CrCr_C	AAGCTGTGTATTTAACTACTGG
ii_seq_9879814_x242	21.1069	5.16565	6.88221e-06	CrFg_C	CTAGAGCTAATACATGCTAA
ii_seq_8740757_x670	51.2321	-3.23877	6.93682e-06	CrCr_C	AGCCAACAAAATTAATGAAA
ii_seq_9502089_x337	23.1109	-3.55515	7.32227e-06	CrCr_C	GATCTAAGTGTGGAGACGATAA
ii_seq_3687063_x24769	3304.86	-3.82935	7.41098e-06	CrCr_C	GACGACCAGCGAATACCTGCTGTTGTATGT
ii_seq_8998816_x531	36.1048	-2.79451	7.87331e-06	CrCr_C	TGTATTTAACTACTGGCTGG
ii_seq_10018157_x215	15.8255	-4.17427	7.89898e-06	CrCr_C	TTGGCGAGGATCTTGACTCG
ii_seq_8545163_x809	51.9745	-2.65178	7.91696e-06	CrCr_C	TCATCGGGGCTGACTATGT
ii_seq_9083248_x494	30.0944	-3.20578	8.16246e-06	CrCr_C	TGCTTATCGTCTCCACACTTA
ii_seq_7370327_x2147	140.232	-3.11083	9.26993e-06	CrCr_C	TCGTATCGATAAGCTGTGT
ii_seq_9274805_x416	28.4044	-3.45305	1.04618e-05	CrCr_C	GTCTTGAATGTTGGTGCTA
ii_seq_9872274_x244	20.5453	-3.77064	1.05027e-05	CrCr_C	ACTGGCTGGGGGGATGCAGACA
ii_seq_8950521_x554	32.778	-3.0535	1.05639e-05	CrCr_C	TCGAATGATGCCGATGGTAAAAGGTCTGACA
ii_seq_8204504_x1076	53.4132	-2.95967	1.09517e-05	CrCr_C	ACTTCGCCTTTGGTAACTG
ii_seq_7985193_x1294	107.597	-3.25433	1.15057e-05	CrCr_C	TTCTCATCCAAGGCCCGAAGGGCTCAGCGTG
ii_seq_9938982_x230	16.0162	-4.18944	1.18529e-05	CrCr_C	TTAGATCGTATCGATAAG
ii_seq_9342870_x390	28.9448	-3.20857	1.19426e-05	CrCr_C	TATCGTCTCCACACTTAGATCG
ii_seq_10351120_x159	15.1795	-4.37622	1.23689e-05	CrCr_C	TCTGCATCCCCCCAGCCA
ii_seq_6532709_x4166	291.033	-2.61233	1.36061e-05	CrCr_C	CGTCTCCACACTTAGATCGTA
ii_seq_9885379_x241	16.7099	-3.61499	1.49395e-05	CrCr_C	ACAATGTACTTCGCCTTTGGTAACTG
ii_seq_8287198_x1011	61.9167	3.08657	1.49472e-05	CrFg_C	TAACGGACCGTAACACAATGTC
ii_seq_4969084_x11731	856.256	-2.85296	1.52969e-05	CrCr_C	TTATCGATACGATCTAAGTGT
ii_seq_7611990_x1693	103.112	-3.02409	1.53914e-05	CrCr_C	TTGCTTATCGTCTCCACACTT
ii_seq_9652901_x297	19.9034	-3.30751	1.62783e-05	CrCr_C	TTTAACTACTGGCTGGGGGGA
ii_seq_9994124_x218	20.1547	-3.45401	1.63027e-05	CrCr_C	GATAAGCTGTGTATTTAACTAC
ii_seq_6637145_x3862	503.344	-3.55001	1.66667e-05	CrCr_C	ACATACAACAGCAGGTATT
ii_seq_7990367_x1291	70.7615	-2.61378	1.68174e-05	CrCr_C	TTCGGGTTACTGGTGCTGAT
ii_seq_8939371_x561	41.3549	-3.07885	1.68451e-05	CrCr_C	CTGGCTGGGGGGATGCAGACA
ii_seq_9118354_x480	30.9166	-3.58543	1.68451e-05	CrCr_C	TTAGATCGTATCGATAAGCTG
ii_seq_8602100_x773	55.0618	-2.78318	1.72986e-05	CrCr_C	GGATGGAAGACTGGTTCGA
ii_seq_10208695_x181	14.4642	-4.65805	1.74114e-05	CrCr_C	GCTTATCGATACGATCTA
ii_seq_7138896_x2628	170.668	-2.56613	1.74114e-05	CrCr_C	TCCACACTTAGATCGTATCGAT
ii_seq_10095218_x200	15.1496	-4.099	1.91964e-05	CrCr_C	CAGCTTATCGATACGATCTAAG
ii_seq_9159433_x464	33.186	-2.9502	2.02303e-05	CrCr_C	CTTGAATGTTGGTGCTAACTA
ii_seq_9915934_x236	15.4452	-4.42001	2.04262e-05	CrCr_C	TATTTAACTACTGGCTGGGGGGA
ii_seq_9953143_x227	14.8693	-3.83554	2.08285e-05	CrCr_C	TACCTATTCGAGAACACGC
ii_seq_7175036_x2536	117.811	2.564	2.08849e-05	CrFg_C	TGGTGCAGACGAATTCTCTGA
ii_seq_8471305_x852	54.8584	-2.58706	2.10977e-05	CrCr_C	TTCGGGTTACTGGTGCTGA
ii_seq_6953137_x3059	220.446	-2.79423	2.184e-05	CrCr_C	ACACTTAGATCGTATCGATAA
ii_seq_7302083_x2257	108.266	-2.72426	2.26364e-05	CrCr_C	CCCTTCCTCAGCTCGACCA
ii_seq_9793017_x262	20.643	-3.78683	2.2874e-05	CrCr_C	TCGTCTCCACACTTAGAT
ii_seq_10097218_x200	15.5173	-4.14705	2.34358e-05	CrCr_C	AAATACACAGCTTATCGATA
ii_seq_6851078_x3286	132.27	-2.27797	2.36439e-05	CrCr_C	TCAAACTTTTCACCCGGGTA
ii_seq_9042064_x512	39.1482	-3.5575	2.52407e-05	CrCr_C	ATCTCTAGAATTACACTGATT
ii_seq_10110543_x198	14.9567	-4.37321	2.55471e-05	CrCr_C	ACTTAGATCGTATCGATA
ii_seq_6318624_x5111	677.179	-3.64273	2.5553e-05	CrCr_C	ACATACAACAGCAGGTATTCGCTGGTCGTC
ii_seq_8320151_x982	56.9501	-2.69942	2.5743e-05	CrCr_C	CAGATGTGACCGTGGAATTGGCCCAATT
ii_seq_4103605_x18985	2454.51	-3.52543	2.59479e-05	CrCr_C	AATACCTGCTGTTGTATGT
ii_seq_9728055_x278	17.4866	4.89006	2.59913e-05	CrFg_C	AGCGCGAACCTCAGTCCC
ii_seq_8999347_x531	39.9761	-3.07329	2.61865e-05	CrCr_C	GGAGATAGTTAGCACCAATA
ii_seq_8944963_x557	39.9195	-3.24516	2.70545e-05	CrCr_C	AACTACTAATCCGCCCCTCA
ii_seq_9810977_x258	16.9161	-3.4608	2.70545e-05	CrCr_C	TATTTAACTACTGGCTGGGGG
ii_seq_10070925_x204	13.8945	-3.96945	2.77704e-05	CrCr_C	TAGCCTGATCGGATCGGATGTAAAGG
ii_seq_8768598_x654	42.1253	-2.50743	2.844e-05	CrCr_C	ACAATTCCCCAAGCTGGATG
ii_seq_8907439_x580	34.908	-2.91275	2.844e-05	CrCr_C	TAGTAGAATTGGCTCTGACA
ii_seq_9344820_x390	34.1154	-3.74558	2.9005e-05	CrCr_C	GCTCGAAAATAAACTGAAAAGATCTGACT
ii_seq_8174093_x1098	74.6405	-2.52821	2.90072e-05	CrCr_C	CGGAAAAGGAAAATGCCCGAG
ii_seq_10458579_x143	12.8352	-4.46494	2.90072e-05	CrCr_C	GTCTGCATCCCCCCAGCCA
ii_seq_7966918_x1316	47.5724	2.8566	2.90072e-05	CrFg_C	TCGAACGCCTTCAACCCGGA
ii_seq_7617056_x1685	124.892	-2.3429	2.99462e-05	CrCr_C	TGCGGGTTGGTGTAATAGTTAGCATATTCG
ii_seq_9634009_x303	17.4371	4.88303	3.22662e-05	CrFg_C	TGAGTACGACCTGGCGTGAGAATTATTT
ii_seq_10490148_x139	12.9136	-4.13337	3.22733e-05	CrCr_C	GACCAGGCAGTTGTCTGCA
ii_seq_7506088_x1870	106.72	2.50473	3.23037e-05	CrFg_C	TATCTCGGACATTGTGTTACG
ii_seq_8333832_x973	70.9466	-2.74568	3.28526e-05	CrCr_C	CGATACGATCTAAGTGTGGAGA
ii_seq_10387267_x153	14.1534	-3.7455	3.28526e-05	CrCr_C	TCTGAGCCGTTGGCAGCACAC
ii_seq_10398243_x152	13.0113	-4.1591	3.32497e-05	CrCr_C	TACACAGCTTATCGATAC
ii_seq_10109355_x198	15.6575	-4.15945	3.32667e-05	CrCr_C	GTAGCCAACAAAATTAATGA
ii_seq_9795113_x262	19.7073	-3.88354	3.32895e-05	CrCr_C	TTTGAGAGATGGTTGCAAAT
ii_seq_9096524_x489	30.8236	-3.33208	3.32903e-05	CrCr_C	CTCTAATCGCCTGAGGATGTGACAAAACG
ii_seq_8549200_x805	67.4262	-2.85073	3.33298e-05	CrCr_C	AACTTGAGTGCGATACGCGGCGTGTTGCTT
ii_seq_10269634_x171	14.1554	-3.74157	3.41684e-05	CrCr_C	ATCTGATGGATTTGGTTTCT
ii_seq_10249244_x175	12.9053	-4.13237	3.46686e-05	CrCr_C	TAGCGACAATGTACTTCGCCTTTGGTAACT
ii_seq_9961516_x225	13.9667	-3.97252	3.48886e-05	CrCr_C	AGGTTCGGACTTTAGAGATGACCACCT
ii_seq_10126660_x195	16.0897	-3.37763	3.49171e-05	CrCr_C	TAACTACTGGCTGGGGGGAT
ii_seq_7987781_x1293	75.2445	-2.34656	3.49171e-05	CrCr_C	TAGTGTAGTAGAATTGGCT
ii_seq_9108708_x485	33.4872	-2.95811	3.57287e-05	CrCr_C	TCCACACTTAGATCGTATCGATA
ii_seq_7738289_x1556	80.3276	-2.47746	3.70037e-05	CrCr_C	TGATGGTTCGAGATGGAAAC
ii_seq_8336750_x972	47.7528	-2.9832	4.35012e-05	CrCr_C	TCTCCCTTCCTCAGCTCGACCA
ii_seq_9732211_x276	17.4581	3.83616	4.44979e-05	CrFg_C	AAGGGGCGGATTAGTAGTTGGGTC
ii_seq_10161563_x189	13.3277	-4.1887	4.44979e-05	CrCr_C	ACTTTGTTGGTAGGTAGCT
ii_seq_9650822_x297	20.4726	5.1135	4.5988e-05	CrFg_C	GAGCGCACCATGAGATAAATGTTTATTCTGAC
ii_seq_8392428_x921	64.6873	-2.96557	4.60136e-05	CrCr_C	GATACGATCTAAGTGTGGAG
ii_seq_7079360_x2769	196.963	-2.65117	4.85752e-05	CrCr_C	TAATTGTGTTTGAGATTAAA
ii_seq_7653792_x1650	96.6043	2.48142	4.85752e-05	CrFg_C	TAGTACTGAAACTCACTGAGT
ii_seq_9340916_x391	26.1648	-2.95935	4.95795e-05	CrCr_C	CCAGTAGTTAAATACACAGCTT
ii_seq_10230937_x178	14.3407	-4.016	4.95795e-05	CrCr_C	CTCTTTCTAGTAGCCAACAA
ii_seq_9564745_x322	22.2104	-3.15569	4.95795e-05	CrCr_C	TTCAGTTGCTGTAGTGATT
ii_seq_7846099_x1439	106.335	-2.46694	5.11183e-05	CrCr_C	TTCGAGAACACGCGATCCC
ii_seq_10043189_x210	14.7208	-4.06969	5.16489e-05	CrCr_C	TGTTGCTTATCGTCTCCA
ii_seq_8840924_x614	43.3602	-2.43463	5.18156e-05	CrCr_C	TTTCGTCTTATTTTGTACAAATTGGGGGATC
ii_seq_7128307_x2653	120.042	-2.9547	5.49557e-05	CrCr_C	TACTTCGCCTTTGGTAACTG
ii_seq_10260532_x173	13.2404	-3.88018	5.58427e-05	CrCr_C	CCGGTCTGGCTTTCTTCCTGTAAGGGACGGCT
ii_seq_9645748_x299	16.7613	4.82241	5.66996e-05	CrFg_C	ATTCTAGAGCTAATACATGCTA
ii_seq_9927416_x233	15.8739	-3.73596	5.76374e-05	CrCr_C	TTATCGATACGATCTAAG
ii_seq_8502466_x832	107.589	-3.56775	5.77304e-05	CrCr_C	AGCGAATACCCGCTGTTGTATG
ii_seq_8784832_x644	43.803	-2.46037	6.05064e-05	CrCr_C	TCGATAAGCTGTGTATTTAACTA
ii_seq_8185017_x1089	52.7958	-2.51494	6.30523e-05	CrCr_C	GGGAATGATGAAGTTTCAACTCTGAAT
ii_seq_7237091_x2385	173.159	-2.59664	6.4885e-05	CrCr_C	TGCGGGTTGGTGTAATAGTTAGCATATTC
ii_seq_7717960_x1574	87.3816	-2.26652	6.4885e-05	CrCr_C	TGGATGGAAGACTGGTTCGA
ii_seq_10225419_x178	17.9083	-3.55954	6.52514e-05	CrCr_C	TCTCCCTGCTCTGGGTCTCGGCGCCA
ii_seq_7438300_x1986	129.559	-2.14184	6.68498e-05	CrCr_C	CACCTAATCTTTGGAACCTT
ii_seq_7708477_x1582	74.2662	-2.86503	6.72409e-05	CrCr_C	CTTCGCCTTTGGTAACTG
ii_seq_9307115_x403	28.1719	-2.80294	6.79756e-05	CrCr_C	TTTTCCCTCTGTGGAACCCTATGCCC
ii_seq_8266776_x1030	65.0201	-2.32811	6.92457e-05	CrCr_C	ATCGATACGATCTAAGTGTGGA
ii_seq_9645150_x299	22.3386	-3.14877	6.92457e-05	CrCr_C	TACGATCTAAGTGTGGAGACGAT
ii_seq_9856799_x248	18.23	3.68886	6.97502e-05	CrFg_C	CAATGCCGACCTTTCTATGGGGACCC
ii_seq_9252538_x425	30.5102	-2.99896	7.06452e-05	CrCr_C	TAGTTAGCACCAATATTCAA
ii_seq_9632494_x303	11.442	-4.29193	7.22356e-05	CrCr_C	GAGGGTATTTCTAATATACCTATATAA
ii_seq_8350248_x957	69.3374	-2.47409	7.23245e-05	CrCr_C	TGACGACCAGCGAATACCT
ii_seq_9017784_x522	34.3563	-2.86915	7.28474e-05	CrCr_C	CTAAGTGTGGAGACGATAAGCAA
ii_seq_9228515_x434	28.9039	-2.64136	7.37739e-05	CrCr_C	TAGTGGTATAAGATCTAGC
ii_seq_9923450_x234	15.202	4.68074	7.37739e-05	CrFg_C	TCGACCGATCCTGATGTTCTCGGATG
ii_seq_9698837_x285	18.5706	-3.97199	7.37739e-05	CrCr_C	TCGATACGATCTAAGTGTGGAGA
ii_seq_10379583_x154	14.7209	-4.33847	7.79909e-05	CrCr_C	CTCCATTGTCCTTCGGGGCCATGG
ii_seq_8017242_x1265	79.9179	-3.04329	7.79909e-05	CrCr_C	TTATCGATACGATCTAAGTG
ii_seq_8588888_x779	53.3105	-2.66767	7.82845e-05	CrCr_C	TTGTGTTTGAGATTAAAACA
ii_seq_9573401_x319	17.0548	-3.84953	7.83217e-05	CrCr_C	CTTATCGATACGATCTAAGTG
ii_seq_8473860_x851	73.5664	2.39654	8.15446e-05	CrFg_C	GGAGTGGGACCTTCCATCGAACTCACC
ii_seq_3609055_x26878	1663.41	-2.2975	8.15446e-05	CrCr_C	TACCAGATGTGACCGTGGAATTGGCCCAAT
ii_seq_9894523_x240	17.1846	-3.50884	8.38173e-05	CrCr_C	CTCTTTCTAGTAGCCAACAAA
ii_seq_9821519_x256	14.6105	-3.81948	8.45037e-05	CrCr_C	TAATTTTATAGACCTGGCC
ii_seq_4896428_x12296	845.901	-2.7602	8.48301e-05	CrCr_C	TAAGCTGTGTATTTAACTACTG
ii_seq_10545797_x132	11.5822	-4.30847	8.89881e-05	CrCr_C	CGTGCTTGGGCTTATGCAGTCG
ii_seq_9485751_x343	31.5099	-2.79098	9.05373e-05	CrCr_C	AAGCCCAATTATTTTCGTACTC
ii_seq_10308257_x165	12.4105	-4.42801	9.05373e-05	CrCr_C	CAGTAGTTAAATACACAGCT
ii_seq_10084555_x202	23.3168	2.99439	9.18845e-05	CrFg_C	TGCTCTAGGTAGATCGACGCC
ii_seq_9958129_x226	17.097	3.8044	9.54185e-05	CrFg_C	GACGACCAGCGAATACCGGCTGTTGTAGGT
ii_seq_9471592_x347	24.6635	-3.02304	9.86945e-05	CrCr_C	TATCGATAAGCTGTGTATTTAAC
ii_seq_9378256_x378	31.5844	-3.45497	9.951e-05	CrCr_C	TCCACGGATGAAGGCTCGAAAATAAACTGAAA
ii_seq_9784068_x264	17.8033	-3.25966	9.95704e-05	CrCr_C	TCTCCACACTTAGATCGT
ii_seq_952129_x138502	6990.46	-2.44359	0.000101158	CrCr_C	TAGAATTCGGGGTAGAAT
ii_seq_7812557_x1470	113.67	-2.48185	0.000101416	CrCr_C	TTGGTATGACCTGGTGCTT
ii_seq_9482315_x344	20.4993	-2.80632	0.000102621	CrCr_C	AATACACAGCTTATCGATACGA
ii_seq_6918785_x3158	218.721	-2.81741	0.000104977	CrCr_C	CAGTAGTTAAATACACAGCTTA
ii_seq_10071741_x204	14.5964	4.62106	0.000105464	CrFg_C	GAGTACGACCTGGCGTGAGAATTATTT
ii_seq_9437439_x357	24.6967	-3.53979	0.000105464	CrCr_C	TGTGTATTTAACTACTGG
ii_seq_9467764_x348	30.6054	-3.40478	0.000105576	CrCr_C	GTTTCTCATCCAAGGCCCGAAGGGCTCAGCG
ii_seq_9853325_x249	14.1359	-3.34536	0.00010588	CrCr_C	CATGAAGAGCTTCGAGTCCACA
ii_seq_9755205_x271	20.4078	-2.88797	0.000106665	CrCr_C	GCTGAGGAAGGGAGATAGTTA
ii_seq_4141492_x18897	1151.07	-2.35621	0.000106796	CrCr_C	CCAGATGTGACCGTGGAATTGGCCCAAT
ii_seq_10433693_x146	11.8007	-3.70849	0.0001097	CrCr_C	TTAACTACTGGCTGGGGG
ii_seq_8300320_x1006	78.1335	-2.81251	0.000114233	CrCr_C	TCCATCGAACTCACCTCTTGC
ii_seq_9379768_x378	38.5224	-3.54236	0.000115833	CrCr_C	GGCTCGAAAATAAACTGAAAAGATCTGACT
ii_seq_10004783_x217	21.3542	-2.88927	0.000118784	CrCr_C	TCTGATATAATAAGGCCCAAG
ii_seq_9929510_x232	17.752	-3.24158	0.00012482	CrCr_C	TGATTGGCTGTAAGCTTGTGGTTGTCTTATG
ii_seq_9994778_x218	15.502	-3.34185	0.000126453	CrCr_C	GTAGCCAACAAAATTAATGAA
ii_seq_10567877_x129	11.406	-3.94833	0.000130098	CrCr_C	AACGGAAATGCAAAAGAGTGCCCGAAGGATG
ii_seq_10075617_x204	12.1191	-3.7585	0.000130098	CrCr_C	TACGATCTAAGTGTGGAGACGATA
ii_seq_2467638_x66038	3925.8	-2.08301	0.000133271	CrCr_C	TACCAGATGTGACCGTGGAATTGGCCCAATT
ii_seq_9423047_x362	48.3445	-3.56092	0.000134852	CrCr_C	GATCTCTTGATGACATTTCGTCACCTGACT
ii_seq_7625470_x1680	80.5907	-2.22622	0.000138095	CrCr_C	AGATGTGACCGTGGAATTGGCCCAATTG
ii_seq_10436613_x146	11.1957	-4.26581	0.000140652	CrCr_C	TGTGTTTGAGATTAAAAC
ii_seq_9508153_x336	26.5231	-3.53847	0.000140652	CrCr_C	TTTTCATAGTTACTCTGACG
ii_seq_2919326_x46218	2333.71	-2.39422	0.000146732	CrCr_C	ATTCTACCCCGAATTCTA
ii_seq_10336106_x161	12.5611	-3.81849	0.000148002	CrCr_C	AAATACACAGCTTATCGA
ii_seq_9756831_x270	18.3195	-3.05521	0.000149248	CrCr_C	TCTCCACACTTAGATCGTATCG
ii_seq_9529500_x331	26.6022	-3.35352	0.000149748	CrCr_C	GAATATCTCGCCGTCGAAAAAATTTCTCCAT
ii_seq_9630979_x303	25.0032	3.01016	0.000149909	CrFg_C	TAGCGATGGTAGCATGCCCTTTGGCACATA
ii_seq_9901941_x239	17.9781	-3.57717	0.000150663	CrCr_C	TCTAGTAGCCAACAAAATTA
ii_seq_10543157_x132	10.5373	-4.16529	0.000150997	CrCr_C	TAGCCAACAAAATTAATGAA
ii_seq_10378502_x155	13.2611	-3.42207	0.000152524	CrCr_C	CTCTGGGTCTCGGCGCCA
ii_seq_8311288_x987	58.5713	-2.39466	0.000152623	CrCr_C	TCGATAAGCTGTGTATTTAACTAC
ii_seq_9201646_x446	54.5172	-3.38428	0.000163442	CrCr_C	GACGACCAGCGAATACCTGCTGTTGTATG
ii_seq_6678993_x3762	229.574	-2.38278	0.000165764	CrCr_C	TTTACCAGATGTGACCGTGGAATTGGCCCAAT
ii_seq_9244450_x427	24.2763	-2.90382	0.00016673	CrCr_C	CAGATGTGACCGTGGAATTGGCCCAATTG
ii_seq_6472985_x4366	355.14	-1.87595	0.000168346	CrCr_C	ATCTCTTGATGACATTTCGTCACCTGACT
ii_seq_10277479_x170	11.7285	-3.70587	0.000170421	CrCr_C	TTTAAAGTATTTGGCCTTG
ii_seq_9993906_x218	13.9206	4.54854	0.000170932	CrFg_C	TATGAGTACGACCTGGCGTGAGAATTATTT
ii_seq_8645821_x734	45.8669	-3.00435	0.000172792	CrCr_C	CACTTAGATCGTATCGATAAG
ii_seq_10313032_x164	12.9766	-3.40087	0.000173993	CrCr_C	ATACACAGCTTATCGATACG
ii_seq_9896922_x239	14.1054	4.16837	0.000178781	CrFg_C	TGTTCTTTGGAATCTGGACC
ii_seq_10173760_x187	14.1194	-3.173	0.000180526	CrCr_C	GGAAAGGAATGCAATCCGTAG
ii_seq_9762495_x269	21.7026	-3.44394	0.000191399	CrCr_C	TCCTTCGGGACATTTAGTCTA
ii_seq_6804284_x3367	153.329	2.74491	0.000191399	CrFg_C	TGGAGAACAGACTGGATAACC
ii_seq_8802752_x637	45.4978	2.40777	0.000193549	CrFg_C	GGTATTCTCATTCCAAACGATAGGCCA
ii_seq_10481223_x140	11.807	-3.97929	0.000193549	CrCr_C	TAACTACTGGCTGGGGGGATG
ii_seq_8402509_x911	31.9908	3.00739	0.000193653	CrFg_C	TGGAGAACAGACTGGATAACCC
ii_seq_10357599_x157	11.6329	-3.95564	0.000196329	CrCr_C	ACTTTGTTGGTAGGTAGCTT
ii_seq_7517286_x1861	119.854	-2.1337	0.000198722	CrCr_C	GAATTAGTAACTTAATTAGGTAAAGGATTT
ii_seq_9371434_x380	24.7293	-2.94976	0.000201729	CrCr_C	CACAGCTTATCGATACGA
ii_seq_9503437_x337	22.7347	-3.52841	0.000204498	CrCr_C	TATCGATACGATCTAAGTG
ii_seq_9922748_x234	15.2148	-3.29511	0.000205697	CrCr_C	TATGTACACACACGATTCTA
ii_seq_10279853_x169	12.4417	-3.55504	0.00021202	CrCr_C	TGAGGAAGGGAGATAGTTA
ii_seq_8462758_x858	56.3749	-2.40224	0.000212626	CrCr_C	CAGATGTGACCGTGGAATTGGCCCAAT
ii_seq_7620424_x1682	191.055	-3.02895	0.000220157	CrCr_C	TATCATAATAAAGTGGTTGTTTCTCATCCAAG
ii_seq_8238618_x1053	58.5603	-2.15981	0.000220157	CrCr_C	TGGGGGGATGCAGACAACTGCC
ii_seq_10618926_x124	10.9939	-4.22082	0.000222937	CrCr_C	TACTGGCTGGGGGGATGCAGAC
ii_seq_10837257_x101	13.434	-4.52898	0.000226015	CrCr_C	CCGGAATGGCCCCTCCTGTCAAGACCCCCA
ii_seq_10536520_x133	10.9661	-3.87617	0.000227218	CrCr_C	CTAGTAGCCAACAAAATTA
ii_seq_9747595_x273	17.2149	-3.20054	0.000229022	CrCr_C	ACACTTAGATCGTATCGATAAGC
ii_seq_9685089_x288	35.5891	-3.72456	0.00023112	CrCr_C	GCATGTTCGACCAACAAAGT
ii_seq_9877630_x243	15.6034	-3.03097	0.000232837	CrCr_C	CAGCCAGTAGTTAAATACACA
ii_seq_10658564_x119	10.3993	-4.14184	0.000234739	CrCr_C	CGACAATGTACTTCGCCTTTGGTAACT
ii_seq_7548496_x1805	121.817	-2.16528	0.000237503	CrCr_C	GAATTAGTAACTTAATTAGGTAAAGGATTTC
ii_seq_9837798_x252	15.912	3.52798	0.000239696	CrFg_C	TAAACAAGAACTAGGCAGCC
ii_seq_9185050_x452	27.9835	-2.92666	0.000242579	CrCr_C	TGGGACCTTCCATCGAACTCACCTCTTGCCTT
ii_seq_9897400_x239	16.8863	-3.16061	0.00024305	CrCr_C	GTGTTCAGTTGCTGTAGTGA
ii_seq_5948998_x6423	450.865	-2.1474	0.000248472	CrCr_C	GGCTCAAGAGGCGAGAACA
ii_seq_9799295_x261	20.2227	-3.10452	0.000248472	CrCr_C	TTCTGTAGTGATCTGGCCTT
ii_seq_10015147_x215	14.6484	3.52232	0.000250783	CrFg_C	TTCGGCACCTGTAGCTTCTCCA
ii_seq_9906230_x238	18.1509	-2.90392	0.000261653	CrCr_C	AACTCAGATCACCAGCAAT
ii_seq_7292993_x2278	144.531	-2.17436	0.000265063	CrCr_C	ACCAGATGTGACCGTGGAATTGGCCCAATT
ii_seq_9606748_x310	14.5158	3.7985	0.000265063	CrFg_C	CGGCACCTGTAGCTTCTCCATCAACTG
ii_seq_10090604_x201	13.1661	-3.88049	0.000265115	CrCr_C	TCGAATCTACACATGCTGTA
ii_seq_9796946_x261	16.7439	-3.03024	0.000266267	CrCr_C	TAAATACACAGCTTATCGATACGATC
ii_seq_8906858_x581	37.0914	-2.45223	0.000270751	CrCr_C	TGACCGTGGAATTGGCCCAAT
ii_seq_10055292_x207	15.0735	-4.70487	0.000274601	CrCr_C	CAAGTAAATGAAAGACAAGGGTGAGGTGAGA
ii_seq_8050940_x1225	57.9209	2.52036	0.000275058	CrFg_C	CATTATTGACAATGACTCGGA
ii_seq_10207790_x181	12.4223	-3.32463	0.000275058	CrCr_C	TGGCTGGGGGGATGCAGACAACT
ii_seq_10106583_x198	11.8791	-3.7183	0.000284361	CrCr_C	TAAGTGTGGAGACGATAAGCAA
ii_seq_10258283_x173	10.3035	-3.78263	0.000285545	CrCr_C	CCCTCCTCCTTGCCATGGCGACA
ii_seq_9701678_x284	18.683	-3.63312	0.000285545	CrCr_C	TGAGGAATTGGAACCATTTCAACCT
ii_seq_9790653_x263	16.6781	-3.78617	0.000286154	CrCr_C	CAAGTAAATGAAAGACAAGGGTGAGGTG
ii_seq_4553155_x15395	712.162	-2.07659	0.000286154	CrCr_C	CCAGATGTGACCGTGGAATTGGCCCAATT
ii_seq_9251263_x425	22.8181	-3.01837	0.000287997	CrCr_C	CTGCTGTGGACTCGACTCATATGCC
ii_seq_9959259_x226	15.9873	3.13978	0.000288493	CrFg_C	TCCGCTCTCCCATAGTCAAGCC
ii_seq_8884523_x595	32.4391	3.22189	0.000290805	CrFg_C	TGACTGGAAGCCTTTTGTTCC
ii_seq_7608573_x1709	74.6183	2.13563	0.00030243	CrFg_C	GCACGTTTCAGAGTGATGTCAAGGGT
ii_seq_10157972_x189	10.7795	-3.57542	0.00030243	CrCr_C	TTCTCCCTGCTCTGGGTCTCGGCGCC
ii_seq_9649630_x298	23.1539	-2.83144	0.00030433	CrCr_C	GGGATCGCGTGTTCTCGAA
ii_seq_5708080_x7404	497.563	-2.09127	0.000304456	CrCr_C	TCAAACACAATTAGCGGTC
ii_seq_10515410_x136	10.7814	-3.8774	0.000305601	CrCr_C	GCCAACAAAATTAATGAAA
ii_seq_8835995_x617	23.9176	-2.43584	0.000307774	CrCr_C	TCAAACTTTTCACCCGGGTATA
ii_seq_7719534_x1569	89.8012	-2.49374	0.000311249	CrCr_C	TAACCCAGCGCCGGAGAC
ii_seq_10273225_x171	13.2269	3.75601	0.000311249	CrFg_C	TTGTTCTATCTCTGAATCACATTGGCCAGCC
ii_seq_9285967_x411	23.5822	2.80522	0.00031523	CrFg_C	CAAATGTGGCTGAACGGGAC
ii_seq_8765978_x656	40.201	2.42889	0.000317508	CrFg_C	TCTGTGGTATTCTCATTCCAAACGATAGGCCA
ii_seq_8806568_x635	43.0904	-2.59439	0.000328386	CrCr_C	TAAGCTGTGTATTTAACTACTGGC
ii_seq_10605005_x125	9.63472	-4.01912	0.000329495	CrCr_C	TGGCTGGGGGGATGCAGA
ii_seq_8500802_x832	52.8942	-2.21629	0.000340187	CrCr_C	TGCCGGCTGGTTAATGAAGATAATTAAATGAT
ii_seq_8117604_x1159	83.3373	-2.91422	0.000341198	CrCr_C	GGGGCGGAATTTTTGATCTTTGA
ii_seq_9623062_x306	18.3549	-2.62303	0.000344575	CrCr_C	CACTCTGAGCCGTTGGCAGCACAC
ii_seq_9311136_x401	24.0772	-2.74031	0.000346673	CrCr_C	GATAGTTAGCACCAATATTCA
ii_seq_10046751_x209	10.9404	-3.58601	0.000349541	CrCr_C	AGGTAGAGGCGGACAGATATCACAGCCCAT
ii_seq_10071333_x204	11.7514	-3.23697	0.000349541	CrCr_C	CAGCCCTAAAAAGTAAGTTTTTG
ii_seq_10026704_x213	9.59233	-4.03924	0.000349541	CrCr_C	CTGTGGCTACAGTTCCTCGGACATCTA
ii_seq_9876415_x243	17.6035	-2.75696	0.000360025	CrCr_C	TAGTTAAATACACAGCTTATCGA
ii_seq_10348258_x159	12.2495	3.90531	0.000365946	CrFg_C	TCGTTGTTGGCATAACCGAGCCCTTTGCACTC
ii_seq_7959010_x1320	69.7976	-2.4969	0.000369646	CrCr_C	TAGTACGAGAGTGAAGCAG
ii_seq_10278669_x170	11.2061	-3.91864	0.000372149	CrCr_C	ATAGTTAGCACCAATATTCA
ii_seq_4656628_x14187	783.719	-1.87893	0.000374314	CrCr_C	CATTTTTATTCCAAATTGTTCCTACTGATA
ii_seq_10671163_x118	9.63262	-4.02665	0.000374636	CrCr_C	TCCCTGCTCTGGGTCTCGGCGCCA
ii_seq_10176375_x186	14.478	-3.05522	0.000376164	CrCr_C	CGTATCGATAAGCTGTGTATTTA
ii_seq_9775063_x266	15.9093	-2.9444	0.000390833	CrCr_C	TTGCTTATCGTCTCCACACTTA
ii_seq_8091884_x1182	70.5001	2.17058	0.000392515	CrFg_C	CATGGAGCAGTCGTCCTCA
ii_seq_10688772_x117	10.9578	-3.58923	0.000394311	CrCr_C	TTTAAAAGCCCAATTATTTTCGTACTC
ii_seq_10010840_x216	14.3732	-3.02416	0.000395899	CrCr_C	TAGCGACGCCCCAGGTCAAC
ii_seq_8568431_x794	40.5512	-2.35433	0.000402176	CrCr_C	AAAATAAACTGAAAAGATCTGACT
ii_seq_8869517_x603	39.4246	2.6515	0.000402383	CrFg_C	TACAGGTGATTCCGCAGCC
ii_seq_7490982_x1913	128.303	-2.38013	0.000402968	CrCr_C	CTGGTTGAGCTGAGGAAGGGA
ii_seq_8994027_x533	33.4778	-2.44681	0.000402968	CrCr_C	TACCAGATGTGACCGTGGAATTG
ii_seq_10554734_x131	10.4797	-3.51544	0.000402968	CrCr_C	TTTTCCCTCTGTGGAACCCTATGCCCT
ii_seq_9658828_x295	16.0147	-2.69674	0.000405506	CrCr_C	GGGTCTCATGCCCCATACAACGCCGACGCCAT
ii_seq_10239422_x176	9.87684	-3.71683	0.000410091	CrCr_C	CTCCATTTATTGTCATTTCGAGTCTTGTACCA
ii_seq_8186106_x1087	74.2221	-2.44229	0.000410674	CrCr_C	GAATATGCTAACTATTACACCAACCCGCA
ii_seq_10561389_x130	10.325	-3.79983	0.000413057	CrCr_C	GCCAACAAAATTAATGAAAA
ii_seq_8484873_x844	41.969	2.51833	0.000413057	CrFg_C	TACTGCGGATATTGCATGACT
ii_seq_9824846_x255	11.7472	-3.46032	0.000422102	CrCr_C	CGGGTGGTACAAGTCTGACAAAGACGAAAACA
ii_seq_9711846_x281	36.3765	-3.51237	0.000436921	CrCr_C	CCAGCGAATACCCGCTGTTGTATGT
ii_seq_9039503_x513	35.1978	-2.80776	0.000436921	CrCr_C	TGATGTGTTTTGAGATAGAAC
ii_seq_9744038_x274	38.7133	-3.77947	0.000439995	CrCr_C	GCTTGCTACCTTATTTTTTCTTTGTCTGACT
ii_seq_9014648_x524	33.2121	-2.87776	0.000451632	CrCr_C	AAGTGTGGAGACGATAAGCAA
ii_seq_9895003_x240	13.2437	-2.90267	0.000452458	CrCr_C	CTAGCAAAATTCCTTTCTCAGCTCAACGCTT
ii_seq_10698859_x115	9.73668	-3.6978	0.000455315	CrCr_C	GTTAAATACACAGCTTATCGATA
ii_seq_9410669_x366	14.625	-3.2578	0.000461591	CrCr_C	TGGCATATTGAATCCTGAGC
ii_seq_8607501_x769	36.7908	-2.26192	0.000462106	CrCr_C	AGGGTCGAATACTATAGAAATGATT
ii_seq_9358013_x386	10.9425	-3.33467	0.000462106	CrCr_C	ATTCAAACTTTTCACCCGGGTA
ii_seq_9767864_x267	15.9516	-2.94953	0.000462424	CrCr_C	ATCGATACGATCTAAGTGTG
ii_seq_8164160_x1111	77.3167	-2.38108	0.000464041	CrCr_C	TATCGGAGCCAGCCCTCGA
ii_seq_10593947_x126	10.8002	-3.56816	0.000464454	CrCr_C	AAGCTGTGTATTTAACTA
ii_seq_9382033_x377	27.2193	-2.3538	0.000464528	CrCr_C	GGGAGATAGTTAGCACCAATA
ii_seq_10629747_x122	9.3565	-3.97308	0.000477724	CrCr_C	ATCTGATGGATTTGGTTTCTCGATGGGAT
ii_seq_10104199_x199	12.5521	-3.1537	0.000481064	CrCr_C	CGAGCTGAGAAGGCGCCTAATAACACCGTTG
ii_seq_6464236_x4375	185.284	2.2049	0.000481966	CrFg_C	TACCAGTAGAATAGCAGCAAC
ii_seq_8847053_x611	43.5203	-2.05964	0.000486407	CrCr_C	GGAAATCCTTTACCTAATTAAGTTACTAATTC
ii_seq_8388740_x923	55.0017	-2.24125	0.000494311	CrCr_C	TGTGACCGTGGAATTGGCCCAATTG
ii_seq_9391052_x374	21.2021	-2.60534	0.000495729	CrCr_C	AGCCAATTCTACTACACTA
ii_seq_9868856_x245	9.87264	-4.07525	0.000495729	CrCr_C	TGTGAAGGCCTCGTAGAACGA
ii_seq_7180106_x2534	170.146	-2.00314	0.000503944	CrCr_C	GACCGCTAATTGTGTTTGA
ii_seq_8597450_x776	32.3199	-2.28215	0.000506878	CrCr_C	CCCGGCTGGATTCTCTCA
ii_seq_8829177_x622	42.6909	2.40519	0.000507166	CrFg_C	ACTCAGTGAGTTTCAGTACTA
ii_seq_10149218_x191	11.0208	-3.34665	0.000507889	CrCr_C	CGAGGATGAGGTTCGGACTTTAGAGATGACCA
ii_seq_8662599_x725	51.0421	-2.30255	0.000508892	CrCr_C	AGGACGTCGAGAGCGCACCAGAC
ii_seq_9815360_x257	11.358	4.24545	0.000509234	CrFg_C	GACCTGGCGTGAGAATTATTT
ii_seq_9987548_x220	14.6015	-3.23825	0.000511051	CrCr_C	TTCTGTAGTGATCTGGCCTTGGGCA
ii_seq_10218791_x180	12.6681	4.40809	0.00051204	CrFg_C	ACCCAAATGTGGCTGAACGGGAC
ii_seq_10826923_x102	9.43487	-3.63883	0.000515239	CrCr_C	TTTCCGGGCTTCTCTTGT
ii_seq_9801383_x261	11.5585	-3.44966	0.00051725	CrCr_C	AATCGCCTGAGGATGTGACAAAACG
ii_seq_10560609_x130	10.624	-3.54849	0.000526993	CrCr_C	ATACGATCTAAGTGTGGAGA
ii_seq_9873982_x244	17.14	-2.92336	0.000526993	CrCr_C	TTGTGTTTGAGATTAAAACAG
ii_seq_10347622_x159	10.522	-3.52624	0.000535738	CrCr_C	CGATCTAAGTGTGGAGACGATA
ii_seq_10764553_x109	9.81096	-4.04232	0.000545018	CrCr_C	TGCCCCCCTCCTTGTGAGGGCCCTTACTG
ii_seq_10312048_x164	13.5879	-3.09228	0.000553485	CrCr_C	CGGCTTGGTAAGCCCAGTCGGCGCGCGG
ii_seq_10405642_x150	21.2358	-3.82937	0.000554522	CrCr_C	GATCAGGAAAAAATTAGAGTTAACATGTAC
ii_seq_10029255_x212	13.9785	-3.14105	0.000558105	CrCr_C	CGGGGTATGTGAGCGGAACCAGTCCCTCGCT
ii_seq_10057569_x207	12.847	-3.36472	0.000558718	CrCr_C	CCTCTTGTGCGTCATTCACTCTTTCAACCCG
ii_seq_10333691_x161	14.9009	3.02948	0.000558718	CrFg_C	CGACCAGCGAATCCCGGCTGTTGTAGGT
ii_seq_10513778_x136	15.1879	-3.85933	0.000560407	CrCr_C	TATCAGATACCGTTGTAGTCTATAATTT
ii_seq_8589667_x779	56.3036	-2.21536	0.000565063	CrCr_C	CGAATATGCTAACTATTACACCAACCCGCA
ii_seq_9932985_x231	15.484	-2.88029	0.000570156	CrCr_C	TAGTCAGAGAGTCCGATTTTG
ii_seq_10308752_x165	11.5036	3.85728	0.000586841	CrFg_C	CCGCTCTCCCATAGTCAAGCC
ii_seq_9185954_x452	26.1647	-2.67256	0.000600311	CrCr_C	TGTTGCTTATCGTCTCCAC
ii_seq_8386894_x923	57.1074	-1.96961	0.000604274	CrCr_C	TCGTATCGATAAGCTGTGTATT
ii_seq_10470107_x141	9.36689	-3.6208	0.000605686	CrCr_C	GCTAGATCTTATACCACTA
ii_seq_9072831_x498	23.2547	2.6725	0.000605686	CrFg_C	TAACGGGCTGGCCTGAAGCC
ii_seq_8958255_x550	44.6609	-2.87036	0.000606249	CrCr_C	ACCAGATGTGACCGTGGAATTGGCCCAATTG
ii_seq_10387420_x153	12.6756	-3.16739	0.000616648	CrCr_C	CAGGCCGAAGCCAATGAAAAGAAGGGAAAAT
ii_seq_10422505_x148	13.0642	-3.8567	0.000619321	CrCr_C	GGGACCTTCCATCGAACTCACCTCTTGCCTT
ii_seq_10119219_x197	14.1124	-3.32358	0.000629237	CrCr_C	CAGCTCATCGCGCATCCACAGGGCTT
ii_seq_9921812_x234	11.0548	-3.35389	0.000630858	CrCr_C	CAGATGTGACCGTGGAATT
ii_seq_8213100_x1072	48.4387	2.45999	0.000635813	CrFg_C	GGTTATCCAGTCTGTTCTCCA
ii_seq_10156452_x190	24.865	-3.55354	0.000637595	CrCr_C	CATACAACAGCGGGTATTCGCT
ii_seq_10291803_x167	11.1942	4.22198	0.000661315	CrFg_C	AAGGGGCGGATTAGTAGTT
ii_seq_9940360_x229	29.1611	-3.69813	0.000663314	CrCr_C	GTGTGATTATAAATGCCTATGACTGATT
ii_seq_10813810_x103	9.11847	-3.59824	0.000680223	CrCr_C	AGTTAGCACCAATATTCA
ii_seq_8764004_x658	37.5858	-2.09598	0.000680223	CrCr_C	CAGTTTTAATGAGGCTCGCTA
ii_seq_10101015_x199	12.3044	-3.79521	0.000690225	CrCr_C	CCCGACATCTCAACACAATGAAC
ii_seq_9645449_x299	22.7119	-2.79601	0.000692976	CrCr_C	TTTTTCATAGTTACTCTGACG
ii_seq_9367240_x382	18.3345	2.74484	0.00069476	CrFg_C	AAGATTCGGCACCTGTAGCTTCTCCAT
ii_seq_9676412_x291	21.461	-3.06628	0.00069476	CrCr_C	CGGCTTGGTAAGCCCAGTCGGCGCGCGGTGAG
ii_seq_10623481_x123	11.9998	-3.47424	0.000695504	CrCr_C	TCCCCCCAGCCAGTAGTTAAAT
ii_seq_7575393_x1775	87.0366	2.32368	0.000711968	CrFg_C	ACTTTATCCAAGTTGATCAAA
ii_seq_6569779_x4079	180.107	2.13077	0.000714313	CrFg_C	TCCGAGTCATTGTCAATAATG
ii_seq_9358399_x386	31.8616	-2.68731	0.00072244	CrCr_C	AATTAGTAACTTAATTAGGTAAAGGATTTCC
ii_seq_8513249_x827	34.0697	-2.23853	0.00072421	CrCr_C	CACAAGTGCCCATCTACCTCTCTGCCCA
ii_seq_9950415_x228	16.5072	-2.75415	0.000726533	CrCr_C	GGGAGATAGTTAGCACCAA
ii_seq_9335417_x394	26.3793	-2.6127	0.000726533	CrCr_C	TACCCATTCGAGAACACGCGATC
ii_seq_10682337_x117	8.48368	-3.83188	0.000748656	CrCr_C	GATAGCGACAATGTACTTCGCCTTTGGTAACT
ii_seq_9454108_x352	26.0703	2.73347	0.000752703	CrFg_C	ATTGTCTGAACTTCATTGACGATTACAACT
ii_seq_9840318_x252	19.7923	2.86481	0.000769183	CrFg_C	AATCTTACAGTTGCGTAAGCAGGGCATA
ii_seq_9512854_x335	20.2613	-2.98172	0.000769183	CrCr_C	ATAGTTAGCACCAATATTCAA
ii_seq_10123532_x196	12.0546	3.87476	0.000769183	CrFg_C	TAAGGGGCGGATTAGTAGTTGGGTC
ii_seq_10727092_x112	8.80008	-3.87541	0.000777737	CrCr_C	GTTCAGTCGCTGTAGTGGA
ii_seq_10880259_x97	8.98251	-3.56062	0.000790027	CrCr_C	TACTGGCTGGGGGGATGC
ii_seq_10160996_x189	11.6598	-3.02044	0.000795359	CrCr_C	CCAGCCAGTAGTTAAATACA
ii_seq_10453708_x144	10.651	4.1477	0.000795359	CrFg_C	CTCGGCTTAGCGTCTTAGCAGG
ii_seq_7306589_x2242	102.858	-1.93951	0.000802843	CrCr_C	TCAAACTTTGCTCGGGAG
ii_seq_7920286_x1350	62.5905	1.99485	0.000807401	CrFg_C	AAGATTCGGCACCTGTAGCTTCTCCA
ii_seq_10611982_x124	12.5078	-4.06944	0.000819541	CrCr_C	CAGTGAAAGCAGTCTTGACAGGGTAT
ii_seq_10482343_x140	9.76858	-3.42518	0.0008293	CrCr_C	ATGAAGAGCTTCGAGTCCA
ii_seq_9913102_x236	11.4101	3.84847	0.000834374	CrFg_C	TTCGGCAACAAGGTATAATGC
ii_seq_10465566_x142	11.365	-3.38521	0.000837511	CrCr_C	CTGAGCCGTTGGCAGCACAC
ii_seq_7960330_x1319	111.845	-2.92208	0.000854237	CrCr_C	TTTTTATCACCAAGATCTCTGACC
ii_seq_8762029_x659	45.9433	2.42111	0.000858267	CrFg_C	TACGGATCGCCATCGGGCAC
ii_seq_9720532_x279	14.8954	3.1105	0.00086017	CrFg_C	AAGGGGCGGATTAGTAGTTGGGT
ii_seq_10500237_x138	10.8703	-3.11638	0.000883382	CrCr_C	CAACTGCCTGGTTGAGCTGA
ii_seq_9728333_x278	14.3225	-3.04653	0.000889481	CrCr_C	GTACTTCGCCTTTGGTAACTG
ii_seq_9707340_x282	15.2745	-2.75212	0.000892253	CrCr_C	GTCAGAGCCAATTCTACTA
ii_seq_9785124_x264	8.27555	-3.78999	0.000896313	CrCr_C	GAGGGTATTTCTAATATACCTATA
ii_seq_10176561_x186	12.5222	-2.9865	0.000898029	CrCr_C	AAGTGTGGAGACGATAAGCA
ii_seq_8478954_x847	52.3763	2.10649	0.00090612	CrFg_C	ACGACCAGCGAATACCGGCTGTTGTAGGT
ii_seq_9709314_x282	15.5429	2.87799	0.000916039	CrFg_C	CGGGCGGACATATCGAGCC
ii_seq_10883654_x97	8.34143	-3.8194	0.000919222	CrCr_C	ACCGGATTATTGAGTAGCAA
ii_seq_9970045_x224	12.148	4.3389	0.000919222	CrFg_C	CGGGATCCCGTCCGCTCTCCC
ii_seq_10067451_x205	12.8449	-3.0061	0.000919222	CrCr_C	TAGAATTGGCTCTGACATG
ii_seq_10434423_x146	10.8238	-3.86287	0.00092732	CrCr_C	AAACACAATTAGCGGTCTA
ii_seq_10267069_x171	12.0865	-3.08002	0.00092732	CrCr_C	GATGGAAGACTGGTTCGA
ii_seq_9030238_x516	66.2257	-3.2459	0.000934242	CrCr_C	ACATACAACAGCGGGTATTCGCTGGTCGTC
ii_seq_9987768_x220	14.0596	-3.17629	0.000935	CrCr_C	CTCCACACTTAGATCGTATC
ii_seq_8554830_x803	60.7833	2.13577	0.000939647	CrFg_C	TAGCGATGGTAGCATGCCCTTTGGCACAT
ii_seq_10092815_x201	15.6883	2.88957	0.000939857	CrFg_C	CGTTGTTGGCATAACCGAGCCCTTTGCACT
ii_seq_10202166_x182	14.3595	-4.00611	0.000943281	CrCr_C	CAAGTAAATGAAAGACAAGGGTGAGGTGAG
ii_seq_10662491_x119	11.0271	-3.3303	0.000950742	CrCr_C	AGCCCAATTATTTTCGTACTC
ii_seq_9846340_x250	12.1065	4.33449	0.000950742	CrFg_C	GGGTTAGACCGTCGTGAGACAGGT
ii_seq_10948386_x91	9.36899	-3.61454	0.000953556	CrCr_C	TATATTTACAAGAGTTGCACGGCTGTTTCCAG
ii_seq_6287575_x5209	345.211	-2.27015	0.000953556	CrCr_C	TCTCAAACTTTGCTCGGG
ii_seq_9176880_x455	24.0952	-2.61284	0.000953556	CrCr_C	TCTGATATAATAAGGCCC
ii_seq_10708613_x114	8.62384	-3.85321	0.000973373	CrCr_C	AGGACGATACTCAACCGAA
ii_seq_10468690_x142	9.18236	-3.59612	0.000973373	CrCr_C	AGGTTCTCCCTGCTCTGGGTCTCGGCGCC
ii_seq_7311070_x2236	285.503	-2.95381	0.000985627	CrCr_C	GACGACCAGCGAATACCCGCTGTTGTATGT
ii_seq_10731908_x112	10.1953	-4.10227	0.000986324	CrCr_C	CGTGCTTGGGCTTATGCAGTCGATTTG
ii_seq_10524876_x135	10.8724	-3.1099	0.000997446	CrCr_C	TCGAGTGGGTATGGTCGTA
ii_seq_9913574_x236	15.2378	-3.1221	0.00101532	CrCr_C	TTCTCTCAAACTTTGCTCG
ii_seq_7167403_x2545	151.464	2.06346	0.00102974	CrFg_C	TCGGACATTGTGTTACGGTC
ii_seq_10901084_x95	8.31163	-3.79073	0.00102974	CrCr_C	TGAGGAAGGGAGATAGTTAG
ii_seq_9313542_x401	22.9013	-2.58347	0.00103256	CrCr_C	CGATGTCTCCATCGACAAATGACACGG
ii_seq_10987011_x88	10.7899	-4.18717	0.00104612	CrCr_C	CAAAGACGAAAACACAATACCGGGGCTG
ii_seq_9585775_x316	10.216	-3.23831	0.00104845	CrCr_C	AGTCACTCAGCTCGACAGATCCCCGGG
ii_seq_6748901_x3584	137.839	-2.022	0.00104902	CrCr_C	TTCAAACTTTTCACCCGGGTA
ii_seq_9628548_x304	22.8625	-2.88977	0.00105194	CrCr_C	TCTGCATCCCCCCAGCCAGTAG
ii_seq_9280194_x413	30.3623	-2.6019	0.00106122	CrCr_C	CGGAAAAGGAAAATGCCCGAGCACG
ii_seq_9197631_x447	33.3626	-3.0212	0.00106344	CrCr_C	CTGCCTTCTCCCCAACCTGCAAAACCCT
ii_seq_10183805_x185	11.8783	-2.87501	0.00107528	CrCr_C	ATAGGTCAAAGACTCTAGTTTGCGGTTTA
ii_seq_10680114_x117	9.08238	-3.59542	0.00107709	CrCr_C	TCTCCACACTTAGATCGTAT
ii_seq_10178421_x186	10.8771	4.17507	0.00111541	CrFg_C	CGGGATCCCGTCCGCTCTCCCA
ii_seq_10308587_x165	10.5497	-3.54686	0.00111637	CrCr_C	AGGTTTTATCTGCAATCAA
ii_seq_10565289_x130	9.39878	-3.63753	0.0011256	CrCr_C	AGATAGTTAGCACCAATA
ii_seq_8167487_x1102	48.3108	-1.94774	0.00113271	CrCr_C	TACCAGATGTGACCGTGGAATT
ii_seq_6297976_x5190	584.954	-3.27369	0.00113271	CrCr_C	TATCAGAGATCTTGGTATGGTAAATTGGG
ii_seq_9302273_x404	28.9295	-2.50002	0.00113327	CrCr_C	TTCTCTCAAACTTTGCTC
ii_seq_9190913_x449	21.0118	2.76968	0.00114586	CrFg_C	GCGCTGGAAGAATTCGAACAA
ii_seq_8904533_x582	28.4476	2.58652	0.00114586	CrFg_C	TACGCGAGACTGCCTGAATC
ii_seq_10081919_x203	14.2803	-2.7487	0.00114973	CrCr_C	AATCCACTACAGCAACTGA
ii_seq_9491227_x341	21.5817	-2.87913	0.00115113	CrCr_C	TGGCCGGTCTGTCCTGATTTCAATGCACCT
ii_seq_10583164_x127	10.7836	4.16483	0.0011631	CrFg_C	TGGCTGAACGGGACTTGGCAGC
ii_seq_10478843_x140	15.0055	-4.08615	0.00116698	CrCr_C	TGCCCTGGCAGTGCTCTGT
ii_seq_9860505_x247	14.8741	-2.68788	0.00117334	CrCr_C	CTAGCAAAATTCCTTTCTCAGCT
ii_seq_10251337_x174	13.9785	-2.70512	0.001186	CrCr_C	CAAAAATAGGAATAATCACGA
ii_seq_8734036_x673	39.4509	-2.48161	0.00121115	CrCr_C	CACTCTGAGCCGTTGGCAGCAC
ii_seq_9519205_x333	20.4271	-2.71877	0.00122238	CrCr_C	CACTTAGATCGTATCGATAA
ii_seq_10721679_x113	9.18236	-3.30456	0.00124158	CrCr_C	ACTCTTTCTAGTAGCCAACAA
ii_seq_8335778_x972	73.8048	-2.51419	0.00124703	CrCr_C	TGGGAGTCATCACATTGGTTCAGTAGC
ii_seq_10511874_x136	10.7766	-3.09619	0.00124703	CrCr_C	TGTGGAGACGATAAGCAACAG
ii_seq_9540707_x328	18.0714	2.98777	0.00124878	CrFg_C	GATTCGGCACCTGTAGCTTCTCCA
ii_seq_9993031_x219	12.0719	-2.92045	0.00125203	CrCr_C	CATGAAGAGCTTCGAGTCCA
ii_seq_9749231_x272	18.8333	2.72003	0.00126407	CrFg_C	GTGCCCGATGGCGATCCGTA
ii_seq_9812525_x258	20.99	-2.74854	0.00126891	CrCr_C	CAGTTGCTGTAGTGATTGGT
ii_seq_4160389_x18863	850.627	1.7491	0.00126948	CrFg_C	TAGCGATGGTAGCATGCCCTTTGGCACA
ii_seq_8312275_x987	73.5696	-1.97196	0.00128228	CrCr_C	GCTCAAGAGGCGAGAACA
ii_seq_9800600_x261	21.0586	2.71418	0.00128492	CrFg_C	TAAGGGTTATTACTGCACC
ii_seq_10856449_x99	9.80886	-4.05028	0.00131468	CrCr_C	CGTGCTTGGGCTTATGCAGTCGATTTGT
ii_seq_10963043_x90	8.06531	-3.75657	0.0013166	CrCr_C	TCACTCAAAGAGATCCGGC
ii_seq_8232281_x1058	49.6549	2.09075	0.00132457	CrFg_C	TAAAGGGCCAGAATGCGAAAC
ii_seq_10799878_x105	7.96125	-3.73494	0.00133081	CrCr_C	GCTTATCGATACGATCTAAGTG
ii_seq_7389354_x2076	160.499	2.10966	0.00133668	CrFg_C	GATCAGAGAATGATACTG
ii_seq_9991060_x219	12.0753	3.21965	0.0013501	CrFg_C	AAGGGGCGGATTAGTAGTTGGGTCGGTG
ii_seq_9464974_x349	25.9133	-2.95352	0.0013501	CrCr_C	TTATCTCTAGAATTACACTGATT
ii_seq_9784860_x264	7.82109	-3.71249	0.00136325	CrCr_C	GAGGGTATTTCTAATATACCTA
ii_seq_10998346_x87	8.45389	-3.80549	0.00136415	CrCr_C	TAGTTAGCACCAATATTCA
ii_seq_10884042_x97	8.66202	-3.8478	0.00137316	CrCr_C	TAAATACACAGCTTATCGATACGAT
ii_seq_9853574_x249	12.7124	3.13641	0.00137379	CrFg_C	TGGCTGACGGACTCTCGAGG
ii_seq_6096120_x5844	403.222	-2.10451	0.0013756	CrCr_C	GGGCTCAAGAGGCGAGAACA
ii_seq_8146228_x1129	53.9986	-1.93286	0.00138954	CrCr_C	ACTCCATTCACCTAATCTTTGGAACCTT
ii_seq_9890199_x241	16.7983	2.90625	0.00138954	CrFg_C	CGGCACCTGTAGCTTCTCCA
ii_seq_9396646_x372	29.1885	-2.65548	0.00139395	CrCr_C	CCCAGACCGAACGCTGCGGTGGTCGCCCACT
ii_seq_10793893_x105	12.1338	-3.73461	0.00141268	CrCr_C	ACACCGCTGTGAAAACCCCACTG
ii_seq_8024824_x1261	58.9247	-2.12994	0.00141268	CrCr_C	CGTGGATTATCTCCTCAATCAGCGGCT
ii_seq_9529169_x331	22.5244	2.39704	0.00141268	CrFg_C	CTATGTGATGATCAAAACGACAC
ii_seq_9830449_x254	17.0189	2.81317	0.00141339	CrFg_C	GATTCTTTTCCGAATACGTGGCTCA
ii_seq_7552105_x1802	222.738	-2.99182	0.00142213	CrCr_C	ACATACAACAGCAGGTATTCGCT
ii_seq_7368175_x2152	160.021	-1.87828	0.00142378	CrCr_C	GTCTGGTGCGCTCTCGACGTCCT
ii_seq_10521771_x135	10.0066	3.64659	0.00146644	CrFg_C	CGGCACCTGTAGCTTCTCC
ii_seq_9791705_x263	14.1524	2.95137	0.0014673	CrFg_C	TCTCAGGTAACGTTATGAGATGAGCGCCGAA
ii_seq_9399991_x371	25.5266	-2.60474	0.00147126	CrCr_C	AGATCGAACGACCAAGATGTTGGTGGGCTG
ii_seq_10681167_x117	8.90834	-3.88422	0.00148557	CrCr_C	AAAGTGTGAAATCTGCCCGGTGCCGGCTGGT
ii_seq_9541035_x328	13.2998	3.01821	0.00148557	CrFg_C	AACCGGATCTGTGTGCAGC
ii_seq_10795573_x105	7.71912	-3.67895	0.00148557	CrCr_C	TTTAACTACTGGCTGGGGG
ii_seq_10653527_x120	10.1274	-3.45104	0.00148593	CrCr_C	ATGGGCTCAAGAGGCGAGAA
ii_seq_9922280_x234	15.588	-2.65177	0.00151544	CrCr_C	TCCTCTTGTGCGTCATTCACTCTTTCAACCCG
ii_seq_8902785_x583	39.5105	-2.15622	0.00153709	CrCr_C	CCTGGTTGAGCTGAGGAAGGGA
ii_seq_8617431_x759	51.6333	-2.33008	0.00156735	CrCr_C	GGGGGCGGAATTTTTGATCTTTGA
ii_seq_9476792_x346	22.496	-3.06779	0.00159125	CrCr_C	TAGACCGCTAATTGTGTTT
ii_seq_4908724_x12258	871.685	-1.8953	0.00160213	CrCr_C	TGCGGGTTGGTGTAATAGTTAGCATATTCGGC
ii_seq_10592054_x127	8.17358	-3.75994	0.00161477	CrCr_C	TACATTCGACGGTGCTGCT
ii_seq_9385800_x376	29.407	2.2634	0.0016238	CrFg_C	AAGCTTGCATACTGACCACTATACTCCGGAAG
ii_seq_7568266_x1787	72.0116	1.97455	0.0016238	CrFg_C	CGGACTATTTCGATAGCCTGAGCACC
ii_seq_9448814_x354	24.0515	-2.38542	0.0016238	CrCr_C	TAGATCGTATCGATAAGCTGT
ii_seq_9552778_x325	23.2571	-2.52534	0.00162625	CrCr_C	AAGCTGTGTATTTAACTACTGGC
ii_seq_10335945_x161	16.6839	2.85679	0.001645	CrFg_C	CGTTGTTGGCATAACCGAGCCCTTTGCACTC
ii_seq_8908599_x579	40.7018	-2.26675	0.00167031	CrCr_C	CCGAATTATAGAATAAATGAT
ii_seq_10389103_x153	8.4178	-3.45118	0.00167712	CrCr_C	CACCAATCCACTACAGCAAC
ii_seq_8615909_x761	34.6427	-2.02039	0.00168372	CrCr_C	TGGATGGAAGACCAGGTTGT
ii_seq_11216952_x70	7.72122	-3.66785	0.00168637	CrCr_C	CAGCTAACTGGCCTACCCCAAGTGTTT
ii_seq_8804025_x636	38.9253	2.55194	0.00169249	CrFg_C	CGTAACACAATGTCCGAGATA
ii_seq_10241886_x176	18.5138	-2.62375	0.00169249	CrCr_C	TTTGAAGTTACCTTTAGTGTGTCTGAAT
ii_seq_10491677_x139	9.73876	4.01083	0.0016959	CrFg_C	CGTGGTAATTCTAGAGCTAATACATGCTAAA
ii_seq_9593331_x313	11.8625	3.02687	0.00170043	CrFg_C	TCGAACGCCTTCAACCCGGAC
ii_seq_9846090_x250	10.2056	-3.02472	0.00170846	CrCr_C	ATTTAAGCAAGGTCTAGGGTTGGAATAAGT
ii_seq_8206656_x1075	68.0504	-1.88607	0.00171066	CrCr_C	CAGATGTGACCGTGGAATTGGCCCAA
ii_seq_9961741_x225	12.6026	-2.68808	0.00174363	CrCr_C	GGGACTAGAACAGGAACATCATGT
ii_seq_9873006_x244	15.5768	-2.65268	0.00176043	CrCr_C	ACACTTAGATCGTATCGAT
ii_seq_9869590_x244	19.3878	-2.44025	0.00182394	CrCr_C	TTTTCCCTCTGTGGAACCCTATGCC
ii_seq_11229482_x70	10.722	-4.17701	0.00182916	CrCr_C	AGCATGATCTCAATATCGAATCTGAAG
ii_seq_10230581_x178	12.7603	-3.16932	0.00184419	CrCr_C	CTACCGGTCGTAACAGGTTCTCGTCGGCT
ii_seq_10762373_x109	10.112	-3.19103	0.00186151	CrCr_C	ATATTTACAAGAGTTGCACGGCTGTTTCCA
ii_seq_9111131_x483	25.3391	-2.15615	0.00190821	CrCr_C	GCTCAACGGGGCAGTGAAAGCCG
ii_seq_10867298_x98	9.575	3.98432	0.00191042	CrFg_C	CTCGGCTTAGCGTCTTAGCAGGCGA
ii_seq_8327006_x976	70.8063	-2.27885	0.00197609	CrCr_C	TTTAATCTCAAACACAATTA
ii_seq_5451683_x8700	1094.98	-2.90689	0.00199029	CrCr_C	AGCGAATACCTGCTGTTGTATGT
ii_seq_9533138_x330	8.11179	-3.40128	0.00199029	CrCr_C	CCTGCTCTGGGTCTCGGCGCC
ii_seq_7878862_x1407	68.7503	-1.77255	0.00200097	CrCr_C	ATGTGACCGTGGAATTGGCCCAATT
ii_seq_10111335_x198	10.2404	4.08509	0.00200097	CrFg_C	GGTTAGACCGTCGTGAGA
ii_seq_9612629_x309	23.5543	-2.79873	0.00200486	CrCr_C	CTCGAAAATAAACTGAAAAGATCTGACT
ii_seq_9424495_x362	16.7778	2.78598	0.00200739	CrFg_C	TCAAGTTTGGAAAAGGACT
ii_seq_6101964_x5817	400.823	-1.89588	0.00200918	CrCr_C	GCCGAATATGCTAACTATTACACCAACCCGCA
ii_seq_10838166_x101	9.43906	-3.62834	0.00202452	CrCr_C	TTCCATCGAACTCACCTCTTG
ii_seq_10524471_x135	8.21376	-3.43241	0.00206426	CrCr_C	AGGTAGAGGTTTCAGTAGAAGCCCAAG
ii_seq_10039194_x211	23.5134	-2.95285	0.00206442	CrCr_C	ACATACAACAGCGGGTATTCGCTG
ii_seq_9158969_x464	27.1204	2.24453	0.00206442	CrFg_C	GTCCTAGCAAGGCATACTGA
ii_seq_10831298_x101	10.5288	3.66298	0.00211301	CrFg_C	AGTATGGCACGTTTCAGAGTGATGTCAAGGG
ii_seq_9963991_x225	15.8622	-3.05219	0.00212739	CrCr_C	CATTTGATGTTGACAGAACCCCCGGTTA
ii_seq_10234481_x177	10.9188	3.11044	0.00212739	CrFg_C	TTCGGCACCTGTAGCTTCTCCATCA
ii_seq_10999738_x87	7.40692	-3.60797	0.00214328	CrCr_C	GAGGTTCGGACTTTAGAGATGACCACCT
ii_seq_9511513_x336	14.7355	-2.69189	0.00215036	CrCr_C	AAAAAAATTGAATACGGTCT
ii_seq_9172319_x457	40.9035	-2.97024	0.00215036	CrCr_C	AGGACAATGGAGCAAGGACGACACCGC
ii_seq_9387679_x375	21.7888	2.56611	0.00215036	CrFg_C	TCGAGAGTCCGTCAGCCACTG
ii_seq_9111614_x483	24.9081	2.47398	0.00215036	CrFg_C	TTCTTTAACATGTTGGAACC
ii_seq_10342523_x160	12.2925	-2.94168	0.00215895	CrCr_C	ACTTAGATCGTATCGATAAGCT
ii_seq_9926251_x233	18.4513	2.65138	0.00215895	CrFg_C	CCAATGCCGACCTTTCTATGGGGACCC
ii_seq_8289220_x1011	25.5658	-2.23471	0.00217028	CrCr_C	AGGCGGACAGATATCACAGCCCATCCGAGAT
ii_seq_10265179_x172	10.9869	-3.12407	0.00217028	CrCr_C	TGTGTTTGAGATTAAAACAGT
ii_seq_10066631_x205	14.2053	-2.73172	0.0021726	CrCr_C	TAGTTAAATACACAGCTTATCG
ii_seq_10200346_x182	10.4776	-2.86386	0.00217531	CrCr_C	ATTCAACACTCTTCCTGGCAACACG
ii_seq_9875200_x243	12.3668	-2.63295	0.00217531	CrCr_C	TCTACTCATCGTCGAGGTCTTGGGAATGCCGA
ii_seq_9331075_x396	19.2546	-2.27355	0.00218238	CrCr_C	CGGTAGCTACTCTGTATACGCGATTC
ii_seq_8885118_x594	32.5971	2.04948	0.00219171	CrFg_C	GGCACCTCGATGTCGGCT
ii_seq_9112579_x482	37.7153	-2.82726	0.00219171	CrCr_C	TATCAGATACCGTTGTAGTCTATAATTTGGG
ii_seq_6213373_x5384	292.789	-1.9633	0.00219478	CrCr_C	TTTTTATTCCAAATTGTTCCTACTGATA
ii_seq_8888084_x592	50.3497	-2.21892	0.00219634	CrCr_C	AAGCACCAGGTCATACCAA
ii_seq_6716216_x3688	219.287	-1.80017	0.00220698	CrCr_C	AGAAGATTAGCATGGCCCCAGCACATGGATG
ii_seq_10982083_x88	7.68513	-3.66801	0.00220698	CrCr_C	CACACTTAGATCGTATCG
ii_seq_10210686_x181	9.14363	3.91795	0.00221649	CrFg_C	GAAATCGTCAAAATAGCGTGAATAT
ii_seq_7564690_x1789	102.756	-2.02766	0.00221649	CrCr_C	GTTGAGCTGAGGAAGGGAGATA
ii_seq_11042011_x83	7.4728	-3.64254	0.00221649	CrCr_C	TTAAATACACAGCTTATCG
ii_seq_9547244_x326	16.2055	3.03455	0.00222766	CrFg_C	GTTTCGCATTCTGGCCCTTTA
ii_seq_8703133_x697	40.001	-2.17879	0.00222882	CrCr_C	TGACCGTGGAATTGGCCCAA
ii_seq_10482483_x140	13.8939	-2.97599	0.00226491	CrCr_C	TTTTATAATACGCAAATTTTCTGATG
ii_seq_10099018_x200	10.7897	-3.58462	0.00227088	CrCr_C	CAGCTTATCGATACGATCTAA
ii_seq_9254235_x424	22.7797	-2.50329	0.00227237	CrCr_C	TGTTATGATGCACAGTACCTGAGA
ii_seq_9743764_x274	8.64041	-3.22103	0.00228024	CrCr_C	CGCCTGAGGATGTGACAAAACG
ii_seq_10087383_x202	12.359	2.94451	0.00228041	CrFg_C	AGTCCGTTGGATTCCATCAGCAAGAG
ii_seq_11009918_x86	10.792	-4.18786	0.0022901	CrCr_C	CATACAACAGCAGGTATTCGCTGGTCGTC
ii_seq_9844588_x251	15.0408	-2.83612	0.00229974	CrCr_C	AATGCAGGCCATCCGTACTAAATCCCCCAAT
ii_seq_9301060_x405	20.0781	-2.34046	0.00230332	CrCr_C	CCAGATGTGACCGTGGAATTG
ii_seq_9408102_x367	15.2907	2.71597	0.0023248	CrFg_C	TGGTATGCCAAGGACAAAATTCGACTA
ii_seq_9854567_x248	19.192	2.3837	0.00232696	CrFg_C	GTGAGGCGTCCGGACTGGCCA
ii_seq_10192110_x184	10.6829	-2.88167	0.00232696	CrCr_C	TATCGATACGATCTAAGTGTGGA
ii_seq_9184598_x452	31.1575	-2.49325	0.00233361	CrCr_C	TGGCGGGCTGGATTACGATC
ii_seq_9816131_x257	17.4605	-2.53248	0.00234971	CrCr_C	ACGCGTGATGTAGTTCGGGA
ii_seq_9453404_x352	18.9848	-2.39693	0.0023551	CrCr_C	GGCAGTTGTCTGCATCCCCCCA
ii_seq_9561200_x323	19.7769	2.57532	0.00237802	CrFg_C	TCTTGCATCGATGTCTGGGC
ii_seq_10476875_x141	9.8504	-2.93047	0.0023799	CrCr_C	GTTGAGCTGAGGAAGGGAGA
ii_seq_10319088_x163	10.7252	-2.89281	0.00238497	CrCr_C	TTTCCAGATTCACTCGGAAACG
ii_seq_11075923_x81	8.3324	-3.13776	0.00240791	CrCr_C	GTTAGCACCAATATTCAAGA
ii_seq_10013642_x215	18.1497	-2.91712	0.00242324	CrCr_C	GTTCAGAGGGTTGAAGAAAAAGTTT
ii_seq_9501752_x337	17.1704	2.60502	0.00242324	CrFg_C	TGACTTAACGGGCTGGCCT
ii_seq_10723939_x113	7.79749	-3.34399	0.00243238	CrCr_C	GCTTATCGATACGATCTAAGTGT
ii_seq_10164384_x188	10.9891	3.79463	0.00243238	CrFg_C	GGCGTAAAAAAGTTCCTGAA
ii_seq_9913338_x236	10.7261	-2.88748	0.00243238	CrCr_C	TATCAACAATATATGATAATTTCAGACAG
ii_seq_10333208_x161	12.57	-2.65485	0.00243398	CrCr_C	GATAAGCTGTGTATTTAACTACT
ii_seq_10839782_x101	8.21176	-3.75559	0.00244334	CrCr_C	GACAAATCCATCCCGGACACGGGGGG
ii_seq_10542233_x132	10.0266	-2.95212	0.00245371	CrCr_C	CAAGAGTTGCACGGCTGTTTCCAGTTAAT
ii_seq_9416507_x364	23.7908	-2.36175	0.00246554	CrCr_C	AGGAGGCTTCCTTTATTGGTAAGAAGGGTTGA
ii_seq_9546592_x326	28.5948	-2.89073	0.00247193	CrCr_C	CCCCGTGACGCCCAGACCGAACGCT
ii_seq_8808473_x634	35.0315	2.34199	0.00247193	CrFg_C	TCAGAGAATTCGTCTGCACCA
ii_seq_10141173_x192	16.6711	-2.5487	0.00247193	CrCr_C	TTACAAGAGTTGCACGGCTGTTTCCAGTTAA
ii_seq_9924853_x233	14.7475	2.65744	0.00249385	CrFg_C	TGGCCGCATCCGGGTTTGTAGATCGCAGACA
ii_seq_7949731_x1330	69.913	-1.74831	0.00249385	CrCr_C	TTATATGATGAGCATCATACGTTAAACCCAG
ii_seq_7093152_x2742	147.51	-1.7919	0.00251732	CrCr_C	AGTTTTAATGAGGCTCGCTACTTCGCT
ii_seq_10887799_x96	7.75731	-3.67091	0.00253499	CrCr_C	CGCGTAGGACCCTGTTGGTG
ii_seq_9526852_x331	20.7107	2.7624	0.0025399	CrFg_C	GACATTGTGTTACGGTCCGTTA
ii_seq_10769955_x108	8.82649	3.86254	0.00255383	CrFg_C	GTCCGCTCTCCCATAGTCAAGCC
ii_seq_9094074_x490	24.356	-2.32352	0.00256308	CrCr_C	ATAAAAAGACAAGAGAAGAAGGGATT
ii_seq_9462529_x350	20.8524	-2.24769	0.00256308	CrCr_C	CTACCGGTCGTAACAGGTTCTCGTCGG
ii_seq_9490886_x341	22.1242	2.27474	0.00256687	CrFg_C	AACCGTACCTAGATACTGAAACAAGTAAGCA
ii_seq_9733039_x276	30.8143	-3.2389	0.002581	CrCr_C	ATTATCTCTAGAATTACACTGATT
ii_seq_10263975_x172	9.03179	3.8954	0.0025899	CrFg_C	ATTCTAGAGCTAATACATGCTAA
ii_seq_11221362_x70	8.61062	-3.19297	0.0025899	CrCr_C	CTGGGGGGATGCAGACAA
ii_seq_10278499_x170	9.78316	-2.93944	0.0025899	CrCr_C	GTTTACGCGACCTACATTA
ii_seq_9635218_x302	11.335	-3.003	0.00260834	CrCr_C	TCGCCTGAGGATGTGACAAAACG
ii_seq_9564423_x322	10.3353	-3.52243	0.00262671	CrCr_C	ATCGCCTGAGGATGTGACAAAACG
ii_seq_10455719_x143	10.5137	-2.86544	0.00262671	CrCr_C	GACAAAATCAAAAATTACGCCC
ii_seq_8253297_x1042	65.5401	2.18451	0.00262966	CrFg_C	TCAGTATGCCTTGCTAGGAC
ii_seq_10607130_x125	8.11179	-3.40098	0.00264338	CrCr_C	GAGGCGAGATATGAAAGGATCTGTACT
ii_seq_10542761_x132	11.4302	-2.9742	0.00265534	CrCr_C	TACAAGAGTTGCACGGCTGTTTCCAGTTAA
ii_seq_9815617_x257	16.8092	-2.67031	0.00267701	CrCr_C	GTGTTCTCGAATGGGTATGGTCGTATGT
ii_seq_11003296_x86	7.33894	-3.58429	0.00269981	CrCr_C	TAGAATTGGCTCTGACAT
ii_seq_10573424_x129	8.00153	-3.36242	0.00269981	CrCr_C	TCAGATCCCCCCCGTGACGCCCAG
ii_seq_8935999_x563	41.641	-2.35165	0.00269983	CrCr_C	TTATCAATCTCTCGCTCTTGCCCG
ii_seq_8368262_x938	94.6455	-2.82641	0.00272016	CrCr_C	TGTCAGAGATGCACAGAGTGCTTGTTGCTT
ii_seq_7627150_x1677	119.629	-2.37776	0.00272016	CrCr_C	TTTTATCACCAAGATCTCTGACC
ii_seq_7274607_x2313	170.468	1.62493	0.00275469	CrFg_C	CGACCAGCGAATACCGGCTGTTGTATGT
ii_seq_11128802_x77	7.51309	-3.62209	0.0027579	CrCr_C	CTCCCTGCTCTGGGTCTCGGCGCCATCG
ii_seq_9419055_x363	26.5324	-2.13054	0.00276325	CrCr_C	ATCATTTAATTATCTTCATTAACCAGCCGGCA
ii_seq_9676703_x290	14.1651	3.19524	0.00276544	CrFg_C	TGGAGATACTTTCTGACAGC
ii_seq_8742767_x669	46.321	-2.27012	0.00277359	CrCr_C	CACACTTAGATCGTATCGAT
ii_seq_10209238_x181	11.7766	3.46899	0.00280337	CrFg_C	GGAACAAAAGGCTTCCAGTCA
ii_seq_9657052_x296	31.9362	-3.0228	0.00281517	CrCr_C	CTTTTTTTCATAGTTACTCTGACG
ii_seq_10299811_x166	17.3643	-3.08735	0.0028313	CrCr_C	CCCCCCGTGACGCCCAGACCGAACGCTGCGGT
ii_seq_9873250_x244	17.3628	-2.51308	0.0028313	CrCr_C	TTACAAGAGTTGCACGGCTGTTTCCAGTTAAT
ii_seq_10819681_x102	13.7011	-3.48074	0.00285214	CrCr_C	AGCGAATACCCGCTGTTGTA
ii_seq_10654127_x120	7.02045	-3.54602	0.00287339	CrCr_C	GCTCTAATCGCCTGAGGATGTGACAAAACG
ii_seq_10464714_x142	8.3345	-3.12738	0.00290069	CrCr_C	CGCTGTGCTTTTTTTGGTTTAG
ii_seq_9813041_x258	14.5762	2.71649	0.00290678	CrFg_C	AATATTGTGTCCTCCACAAGACCGT
ii_seq_10978211_x88	8.52397	-3.82152	0.0029108	CrCr_C	CGTGCTTGGGCTTATGCAGTCGATTTGTTG
ii_seq_10480243_x140	18.1817	-3.42613	0.0029639	CrCr_C	ACATACAACAGCAGGTATTCGCTGGT
ii_seq_8947745_x556	33.4528	-2.11369	0.00296988	CrCr_C	TAGCGGCACCTGCTGAAAGGATG
ii_seq_8763346_x658	47.5926	-2.4241	0.00299188	CrCr_C	CACGGAAAAGGAAAATGCCCGAGCACG
ii_seq_10766931_x108	10.3235	3.2701	0.00300184	CrFg_C	TATGTCCGGTCAAATCATCGTACCCAAGTGC
ii_seq_10055913_x207	10.6088	-2.85531	0.00300249	CrCr_C	AAGTAGTACTAGCTTTAGAACT
ii_seq_10895095_x96	9.96482	3.578	0.00300249	CrFg_C	ATGCCGACCTTTCTATGGGGACCC
ii_seq_10233242_x177	9.00064	3.8904	0.00303044	CrFg_C	TCCGGATGATCACTTCAAAAC
ii_seq_10602255_x125	11.0736	-2.91952	0.00305538	CrCr_C	TACAAGAGTTGCACGGCTGTTTCCAGTTAAT
ii_seq_10024787_x213	13.284	-2.4838	0.00310185	CrCr_C	GGAGGCAGAACCGGTCTATCTCGACTGCGG
ii_seq_10473491_x141	9.45774	-3.08596	0.00310708	CrCr_C	AGTAGCCAACAAAATTAATGA
ii_seq_10171329_x187	12.7117	-3.00208	0.00311494	CrCr_C	CTTGTGCGTCATTCACTCTTTCAACCCG
ii_seq_10690170_x116	9.81516	-4.04129	0.00313768	CrCr_C	AGGAAGCCGCCCGAAGACCAAAAATAGGAA
ii_seq_7104067_x2709	184.351	-2.35666	0.00314354	CrCr_C	TGAGGGGCGGATTAGTAGTT
ii_seq_10928949_x92	7.02045	-3.54541	0.0031722	CrCr_C	CTAGTAGCCAACAAAATTAATGAAAA
ii_seq_9491909_x341	9.31129	-3.08661	0.00318553	CrCr_C	CGGACAGATATCACAGCCCATCCGAGAT
ii_seq_10991386_x87	7.75941	-3.66312	0.00318875	CrCr_C	AGGTTCTCCCTGCTCTGGGTCTCGGCGCCA
ii_seq_9885861_x241	19.7162	-2.93785	0.00318875	CrCr_C	TATCACCAAGATCTCTGACCCA
ii_seq_9857047_x247	15.4347	-2.3093	0.00319401	CrCr_C	CTGAGCCGTTGGCAGCACA
ii_seq_10494303_x138	7.90365	-3.35604	0.00319766	CrCr_C	TGGTGCTAACTATCTCCCT
ii_seq_9038477_x513	39.765	-2.94384	0.00320906	CrCr_C	AGGCTCGAAAATAAACTGAAAAGATCTGACT
ii_seq_9815874_x257	16.9214	-2.69056	0.00320906	CrCr_C	GATACGATCTAAGTGTGGAGACG
ii_seq_10954210_x91	7.73161	-3.30994	0.00322384	CrCr_C	TCTTTCTAGTAGCCAACAAAA
ii_seq_9368004_x382	34.0828	-2.88128	0.0032321	CrCr_C	GCTACCTTATTTTTTCTTTGTCTGACT
ii_seq_10237838_x176	9.6451	-3.13287	0.00323619	CrCr_C	CACTCTGAGCCGTTGGCAGCACA
ii_seq_10940633_x92	8.7342	-3.85745	0.00323619	CrCr_C	GCGTGTTCTCGAATGGGTA
ii_seq_10813295_x103	6.98855	-3.52049	0.00323619	CrCr_C	TATCTCCCTTCCTCAGCT
ii_seq_11072521_x81	8.86803	3.86577	0.00324833	CrFg_C	TTCGGAATGGCTGTAGAGGCTCGGGCGACT
ii_seq_10407292_x150	10.7933	-2.88052	0.00324968	CrCr_C	AAAGCAACTCGATCGCGGTCCCTGAACTG
ii_seq_10281205_x169	12.6388	-2.97631	0.00326517	CrCr_C	TGTTTCTCATCCAAGGCCCGAAGGGCTCAGCG
ii_seq_8512422_x827	49.1893	2.03419	0.00327157	CrFg_C	GACCGTAACACAATGTCCGA
ii_seq_11093502_x79	10.4541	-3.78513	0.00327611	CrCr_C	TATCAGGTAATATTAATGCCTTGTCAAA
ii_seq_10873275_x97	7.65324	-3.28989	0.00333067	CrCr_C	TGCCGTGCCGAGCTTCACTG
ii_seq_10064786_x205	14.8492	-3.08799	0.00337546	CrCr_C	ATAGTTATCAATCTCTCGCTCTTGCCCG
ii_seq_10338521_x161	13.8474	-2.97892	0.00343618	CrCr_C	ATCAAGCAACTTTGTGACCCCCATGAAT
ii_seq_9035395_x515	41.4528	-1.85956	0.00343618	CrCr_C	CGGGTTGGTGTAATAGTTAGCATATTCGGC
ii_seq_9230681_x432	29.3639	-2.3213	0.00343766	CrCr_C	CAGAAAGTGAACGGTTCTA
ii_seq_10401719_x151	11.1055	-2.93334	0.00344994	CrCr_C	AAGATCGAACGACCAAGATGTTGGTGGGCTG
ii_seq_11078340_x80	7.02464	-3.52067	0.00347528	CrCr_C	TAGTTAGCACCAACATTCAA
ii_seq_9347155_x389	20.8763	2.2633	0.0034757	CrFg_C	ACATACGACCATACCTACCAG
ii_seq_8985460_x537	25.1982	-2.25341	0.00349531	CrCr_C	AAGTGCCCATCTACCTCTCTGCCCA
ii_seq_9102873_x487	24.2055	-2.01663	0.00349834	CrCr_C	CCGTTGGCAGCACACTCCC
ii_seq_10667013_x119	8.17777	-3.74851	0.00349834	CrCr_C	CGGAAGCCGGGGGGGTCGCTATGTCTGCCTG
ii_seq_10718854_x113	10.438	3.3405	0.00349834	CrFg_C	CGGTCCCCTAGAACACCC
ii_seq_10439533_x146	9.94408	-2.75584	0.00349834	CrCr_C	GCCAATTCTACTACACTA
ii_seq_7752253_x1547	143.341	-2.8223	0.00352211	CrCr_C	AATCATAAGTCGTCTTCGTA
ii_seq_9787234_x263	16.3908	2.67628	0.00352211	CrFg_C	TACATTTGATCAAACGATTGAT
ii_seq_10948568_x91	7.62544	-3.29715	0.00352211	CrCr_C	TCCTTTTCCGATAATTTCCT
ii_seq_10856647_x99	6.77832	-3.4818	0.00352676	CrCr_C	TAGGGAGAACGAATATATC
ii_seq_11017874_x85	6.91848	-3.50751	0.00358071	CrCr_C	ATCTAAGTGTGGAGACGA
ii_seq_10896809_x95	6.91848	-3.50751	0.00358071	CrCr_C	CCGTCATGCCGGACGTGAACTTGCGG
ii_seq_8069157_x1208	76.1826	-2.10518	0.00358837	CrCr_C	ACCAGATGTGACCGTGGAATTGGCCCAAT
ii_seq_11164801_x74	7.27715	-3.22323	0.00364212	CrCr_C	TAGTAGATGCTTCGACTGTC
ii_seq_9730273_x277	17.2452	2.44421	0.00364954	CrFg_C	ACATACGACCATACCTACCA
ii_seq_10403380_x151	8.53215	-3.2133	0.00365168	CrCr_C	ATGCTGTCCGCGACTGATTGGCTGCTGGCGAC
ii_seq_10124708_x196	18.5416	-2.62832	0.00365473	CrCr_C	AAGCCCAATTATTTTCGTACTCT
ii_seq_11283450_x66	8.87602	3.87309	0.00368732	CrFg_C	GGAAACCAAGAGAGGGTCGAATACTA
ii_seq_9036938_x513	23.8942	2.37767	0.00371382	CrFg_C	TAGGTCTGTATTTCGTTGTG
ii_seq_8822315_x626	43.2792	1.84202	0.00372921	CrFg_C	ACGTTTCAGAGTGATGTCAAGGGT
ii_seq_10297481_x167	7.95013	-3.05718	0.00374986	CrCr_C	TCTACTCATCGTCGAGGTCTTGGGAATGCCG
ii_seq_8125689_x1151	26.1812	-2.00112	0.00377722	CrCr_C	AGGCGGACAGATATCACAGCCCATCCGAGA
ii_seq_10703459_x115	8.73829	-2.9759	0.00377722	CrCr_C	TCATGTTTCCGGGCTTCT
ii_seq_10702194_x115	12.5182	-3.54446	0.00384207	CrCr_C	TACCCCCCCGACTGTCGTCATG
ii_seq_10157592_x190	11.3448	-2.61834	0.00385026	CrCr_C	TGAAGAGCTTCGAGTCCACA
ii_seq_10667132_x119	8.56927	3.81876	0.00385957	CrFg_C	AGTACGACCTGGCGTGAGAATTATTTC
ii_seq_10887703_x96	7.30705	-3.56316	0.00385957	CrCr_C	TATGACTTTGCGCACCCAACCAACTGGGCTG
ii_seq_10086373_x202	14.3641	-2.38939	0.00386099	CrCr_C	CCGAATTATAGAATAAATGA
ii_seq_10209962_x181	10.9251	-2.58629	0.00386099	CrCr_C	CCTGCTGTGGACTCGACTCATATGCC
ii_seq_10574198_x129	8.30406	3.76754	0.00386371	CrFg_C	AGTCCGTTGGATTCCATCAGCAAG
ii_seq_9700826_x284	13.7236	2.57925	0.00386661	CrFg_C	CTTGAAGATTCGGCACCTG
ii_seq_7847538_x1438	97.2138	-2.14052	0.00387227	CrCr_C	ACATACGACCATACCCATTCGAGAACAC
ii_seq_5752026_x7230	359.561	2.26898	0.00390801	CrFg_C	TTTGATCAACTTGGATAAAGT
ii_seq_10264491_x172	11.8049	-2.71576	0.00392107	CrCr_C	AGGTATTCGCTGGTCGTCA
ii_seq_10490287_x139	8.89679	3.87508	0.00392107	CrFg_C	GGCCTGGTTGGCAAGCATCTCATGACCCT
ii_seq_8200190_x1081	71.5759	-2.0124	0.00395409	CrCr_C	TCCCAATAGTCTTTGTCAGGACGTCTTCTATT
ii_seq_10642909_x121	7.99943	-3.37438	0.00395708	CrCr_C	GATCAGGAAAAAATTAGAGTTAACA
ii_seq_9847090_x250	20.8406	-2.26398	0.00395708	CrCr_C	TCAGTTGCTGTAGTGATT
ii_seq_10674231_x118	9.62768	-2.71436	0.00398178	CrCr_C	ATACACAGCTTATCGATACGATC
ii_seq_8948856_x555	27.3742	2.15771	0.00398178	CrFg_C	TTCTTGGTGTGTTCTGACC
ii_seq_8896928_x587	29.7695	-1.85916	0.00400377	CrCr_C	CGGGTTGGTGTAATAGTTAGCATATTCGGCT
ii_seq_5624454_x7828	628.319	-2.27037	0.00400736	CrCr_C	TTTATCACCAAGATCTCTGACC
ii_seq_9397390_x372	16.8401	2.50522	0.00405051	CrFg_C	TGAACGGGACTTGGCAGCT
ii_seq_10018372_x215	8.9866	-3.28527	0.00406108	CrCr_C	TATTTGGCTGAGAATTTTC
ii_seq_6790747_x3401	193.542	1.68339	0.00406194	CrFg_C	CTATGTGATGATCAAAACGACA
ii_seq_9198524_x446	31.9317	2.01606	0.00409806	CrFg_C	AGCGATTGTGGAATGCGCACC
ii_seq_9513524_x335	10.9009	2.93973	0.00411445	CrFg_C	TGGACCAACGGCTCCGATCGT
ii_seq_0_x247506	6128.79	-2.36196	0.00414575	CrCr_C	GCACCATGAGATAAATGTTTATTCTGACC
ii_seq_7414108_x2044	116.256	-2.11132	0.00414999	CrCr_C	AGTCATCACATTGGTTCAGTAGC
ii_seq_11155994_x75	8.45808	-3.79979	0.00423283	CrCr_C	CCCCCGTGACGCCCAGACCGAACGCTGCGGT
ii_seq_10401115_x151	9.48153	3.1438	0.00423471	CrFg_C	TTGGCGTACAGTTCTCTCAGC
ii_seq_7728932_x1562	134.3	-2.70244	0.00424846	CrCr_C	ATCCCGTCCGCTCTCGCCTA
ii_seq_10202712_x182	12.951	-2.86189	0.00425416	CrCr_C	TGTTGTATCAGTCCAGCGCGGGGTGTTCT
ii_seq_9210534_x443	35.1734	-2.01039	0.00425886	CrCr_C	TCGAGAACACGCGATCCCGTCCGCTCTCGCC
ii_seq_10721114_x113	8.50957	3.40044	0.00427565	CrFg_C	ACCTACAACAGCCGGTATTCGCTGGTCGTC
ii_seq_10108167_x198	15.1731	-2.58297	0.00430512	CrCr_C	AATAGTTATCAATCTCTCGCTCTTGCCCG
ii_seq_6682755_x3761	208.197	-1.74096	0.00430512	CrCr_C	TGTGTGTGTATTCAATCTCA
ii_seq_10423097_x148	15.7075	-3.04154	0.00431016	CrCr_C	CATTATCTCTAGAATTACACTGATT
ii_seq_10924580_x93	6.81441	-3.48126	0.00431016	CrCr_C	GTTGCTTATCGTCTCCACA
ii_seq_7120275_x2687	142.101	-1.71105	0.0043446	CrCr_C	CACGGAAAAGGAAAATGCCCGAG
ii_seq_10126855_x195	10.23	3.25399	0.0043446	CrFg_C	TAACTTGGCGTTATGGGGC
ii_seq_10712033_x114	8.0676	3.72651	0.0043446	CrFg_C	TGCTCTATTGTCCTTCGGGGCCA
ii_seq_8014704_x1269	134.448	-2.82796	0.00436421	CrCr_C	GATGACATCTATTTCTTACATATTCTGAAA
ii_seq_10635603_x122	9.19555	3.45606	0.00436626	CrFg_C	CGGCACCTGTAGCTTCTCCATCAA
ii_seq_9881750_x242	17.4369	-2.2547	0.00436626	CrCr_C	TGGCTGCTACTGTTATTGA
ii_seq_10335462_x161	9.43288	-3.62788	0.00437228	CrCr_C	AAGTAAATGAAAGACAAGGGTGAGG
ii_seq_9794851_x262	12.8718	-2.56615	0.00441058	CrCr_C	GTTTGAGAGATGGTTGCAAATG
ii_seq_10924022_x93	6.5362	-3.41369	0.00441058	CrCr_C	TTCGTGCATCTGGATCTGAGTTCGACT
ii_seq_9760341_x270	20.0417	2.41548	0.00441724	CrFg_C	TCGGCACCTGTAGCTTCTCCA
ii_seq_10814943_x103	6.57229	-3.41282	0.00445244	CrCr_C	AGGTTCGGACTTTAGAGATGACCACCTGAGGG
ii_seq_9984685_x221	14.5619	-2.41881	0.00446629	CrCr_C	TGAGGAAGGGAGATAGTTAGC
ii_seq_9240165_x430	23.6013	-2.21515	0.00447549	CrCr_C	TTCAGGGCTGTTTCCTCTGTG
ii_seq_8592783_x778	47.0221	-2.01973	0.00447795	CrCr_C	CGAATGGGTATGGTCGTATGT
ii_seq_9005173_x528	31.7296	-2.04754	0.00448612	CrCr_C	GTCTCCGGCGCTGGGTTA
ii_seq_10191190_x184	13.3881	-2.3778	0.00448612	CrCr_C	TATTTAACTACTGGCTGGGG
ii_seq_9912866_x236	20.3087	-2.70023	0.00452704	CrCr_C	TCGAAAATAAACTGAAAAGATCTGACT
ii_seq_10460724_x143	9.34318	-3.09914	0.00453476	CrCr_C	GTGGAGACGATAAGCAACA
ii_seq_9679023_x290	17.1492	-2.40746	0.0045381	CrCr_C	TATCTCTAGAATTACACTGATT
ii_seq_10304625_x166	10.5491	-2.66359	0.00453955	CrCr_C	TGTCAGAGCCAATTCTACTA
ii_seq_10718063_x113	7.23697	-3.55126	0.00454426	CrCr_C	AAATCCCGCGTCCATCAGCGACTTTGTTGGTT
ii_seq_10698169_x115	11.7457	2.69412	0.00454693	CrFg_C	TAGTCTGCATTGACAAGGTT
ii_seq_10950297_x91	8.50655	-2.91828	0.00458956	CrCr_C	CTCCGCCCGACGAGACTG
ii_seq_8550005_x805	47.4577	-1.87365	0.00458956	CrCr_C	TCACCTAATCTTTGGAACCTT
ii_seq_10120592_x196	12.2536	-2.6185	0.00459079	CrCr_C	TATCGATAAGCTGTGTATTTAA
ii_seq_10200164_x182	14.8736	-3.11001	0.00463012	CrCr_C	TAAGGGGCCGATTAGTAGTT
ii_seq_8701739_x697	38.4002	1.97783	0.00465217	CrFg_C	TCCAGTGCTTCCTGGTAGGTATGGTCGTATGT
ii_seq_9912394_x236	16.0681	-2.30716	0.00465767	CrCr_C	TGTTTTAATCTCAAACACAA
ii_seq_10829983_x102	9.38147	-3.31906	0.00468744	CrCr_C	GAGTACGAAAATAATTGGGCTT
ii_seq_10850793_x100	8.17777	-3.39414	0.00469849	CrCr_C	TGTGGAAGACCTGGCCGCC
ii_seq_10231826_x177	10.6399	-2.66765	0.00470387	CrCr_C	CTGGTTGTTCTGAATTAAAGTGAAGAGTGCTG
ii_seq_3133059_x36039	2121.44	-1.8259	0.00470847	CrCr_C	CCAGATGTGACCGTGGAATTGGCCCAA
ii_seq_10156262_x190	10.2199	3.31379	0.00470847	CrFg_C	TTGCCTATGGAACTAGAATACC
ii_seq_7694200_x1592	51.5132	1.87691	0.0047156	CrFg_C	TGACTATGGCTCATGAACACCCG
ii_seq_8658969_x727	48.2377	1.91284	0.00472448	CrFg_C	TTTATATCGTCAATGAAGTTCAGCCGGTA
ii_seq_10591419_x127	8.88883	-2.99477	0.00472539	CrCr_C	ACTCAGATCACCAGCAAT
ii_seq_10407142_x150	9.88649	-2.73483	0.00472539	CrCr_C	CATGAGCTAGGGAACTTGGAACA
ii_seq_8404330_x910	32.43	-1.94664	0.00472666	CrCr_C	CACGAATCCTGTCGCCCGGGCCCGAG
ii_seq_10174321_x187	8.86803	3.86286	0.00473055	CrFg_C	TAAGGGGCGGATTAGTAGTTGGGTCG
ii_seq_9657348_x296	14.6901	2.69859	0.00474875	CrFg_C	CGGCACCTGTAGCTTCTCCATCAACT
ii_seq_9063825_x502	29.6371	2.04462	0.0047506	CrFg_C	CACGTTTCAGAGTGATGTCAAGGGT
ii_seq_10030527_x212	11.931	-2.43663	0.00477751	CrCr_C	ATTTCGTCTTATTTTGTACAAATTGGGGGATC
ii_seq_9517201_x334	13.9478	-2.33316	0.00477751	CrCr_C	CAGTCACTCAGCTCGACAGATCCCCGGG
ii_seq_6633276_x3869	292.158	-2.49396	0.00477751	CrCr_C	CGATCCCGTCCGCTCTCGCCTA
ii_seq_9682783_x289	28.9909	2.04558	0.00478137	CrFg_C	GGTCGAATACTATAGAAA
ii_seq_9677283_x290	18.355	-2.71522	0.00480861	CrCr_C	TTATTCCTATTTTTGGCTTCAGGGCTGTTT
ii_seq_9810461_x258	10.3521	-2.64857	0.00481734	CrCr_C	TTCAAACTTTTCACCCGGGTATA
ii_seq_8842152_x614	14.3558	-2.61861	0.00484026	CrCr_C	AGGCGGACAGATATCACAG
ii_seq_11160953_x74	6.88868	-3.46972	0.00484587	CrCr_C	CAGCAGAGAGGACTGTGGTATAGCTATGCAAG
ii_seq_10225775_x178	7.74892	-3.70268	0.00487466	CrCr_C	TTGGCCGAGAGCTTTGTAGC
ii_seq_10698054_x115	7.94593	-3.078	0.00489627	CrCr_C	AAGTACGACTACAAATTGGA
ii_seq_10679646_x117	7.24526	-3.19781	0.00489627	CrCr_C	ATTAGTAACTTAATTAGGTAAAGGATTT
ii_seq_10375557_x155	11.0715	-2.58402	0.00492776	CrCr_C	TCAACCCTTCTTACCAATAAAGGAAGCCTCCT
ii_seq_8383197_x925	38.6356	1.92391	0.00493187	CrFg_C	ACCGGATCTGTGTGCAGC
ii_seq_8430460_x889	36.2287	-1.80834	0.00493259	CrCr_C	CAAGTGCCCATCTACCTCTCTGCCCA
ii_seq_11042841_x83	6.99065	-3.50943	0.00506758	CrCr_C	CTTGCTTGCACTCGTTCTTTTCCAG
ii_seq_9675830_x291	18.4636	-2.18053	0.0050692	CrCr_C	TTTATTTCTCGGCTACATCA
ii_seq_10350961_x159	10.1592	-2.80011	0.0050778	CrCr_C	AATGCTCGCAGCCACAATAA
ii_seq_10744935_x111	7.7297	3.66003	0.00508334	CrFg_C	ACGGGATCCCGTCCGCTCTCCCATAGTCAAGC
ii_seq_10112127_x197	17.3101	-2.61194	0.00508334	CrCr_C	TCCGGGCTTCTCTTGTCAC
ii_seq_10094618_x200	11.0416	-2.44314	0.00509677	CrCr_C	AACAGATGTTATAATAGTTTAGAATG
ii_seq_8079977_x1197	102.419	-2.00437	0.00509773	CrCr_C	AGGGCAGACCGCGAAAAGGGT
ii_seq_11097373_x79	9.02489	-3.54939	0.00510733	CrCr_C	CCCCCCGTGACGCCCAGACCGAACGCTG
ii_seq_9941505_x229	16.1403	-2.31034	0.00515747	CrCr_C	TCAATAACAGTAGCAGCCA
ii_seq_10661539_x119	9.09906	-3.28017	0.00522467	CrCr_C	CTGTGTATTTAACTACTGGCT
ii_seq_8835377_x618	37.0145	-2.44471	0.00526349	CrCr_C	ACGGATGAGGGGCCGATTAGTAGTTGGGTCG
ii_seq_9863951_x246	14.3898	-2.18291	0.0053164	CrCr_C	AGCCGAATATGCTAACTATTACACCAACCCG
ii_seq_9917350_x236	14.6576	-2.43063	0.0053164	CrCr_C	GTAGTTAAATACACAGCTTATCGA
ii_seq_10067656_x205	10.373	2.97576	0.0053164	CrFg_C	TAAGGGGCGGATTAGTAGTTGGGT
ii_seq_11117791_x77	7.71931	3.65823	0.0053364	CrFg_C	CAACGCCTGGCAGCACATTTACCTGAACA
ii_seq_9177790_x455	30.1871	2.21593	0.00536948	CrFg_C	ACCTACAACAGCCGGTATTCGCTGGTCGT
ii_seq_11120717_x77	6.39604	-3.3861	0.00538259	CrCr_C	TGCCATTTGGATCACGGTCAA
ii_seq_10932169_x92	6.50221	-3.39946	0.00538259	CrCr_C	TTAAATACACAGCTTATCGAT
ii_seq_10569167_x129	12.3315	-2.94743	0.00538259	CrCr_C	TTTTTTTCATAGTTACTCTGACG
ii_seq_10800088_x105	7.41731	-3.24869	0.00540982	CrCr_C	TACTTCGCCTTTGGTAACTGTTCAATCACA
ii_seq_9563135_x322	11.6632	-2.52989	0.00541198	CrCr_C	CGAGCTGAGAAGGCGCCTAATAACACCG
ii_seq_11010090_x86	6.32806	-3.35663	0.00541198	CrCr_C	TGGTGTAGTAGAATTGGCT
ii_seq_11447130_x57	6.92267	-3.48425	0.00541378	CrCr_C	TCCCCCCAGCCAGTAGTTAA
ii_seq_10751986_x110	8.26252	3.2959	0.00542083	CrFg_C	CAATCTGTCATCCTCATTGTG
ii_seq_8364499_x943	65.9372	1.73521	0.00547605	CrFg_C	CATTGTCTGAACTTCATTGACGATTACAACT
ii_seq_10267582_x171	6.85878	-3.13226	0.00554187	CrCr_C	TCCCTGCTCTGGGTCTCGGCGCC
ii_seq_10912340_x94	9.77623	-3.12773	0.00557083	CrCr_C	CGGGGGTAGAGCCTGCCAGTTGCTTTCGGG
ii_seq_10104398_x199	8.3456	3.77008	0.00563354	CrFg_C	AGCGCACCATGAGATAAATGTTTATTCTGAC
ii_seq_8357879_x948	39.5325	2.04399	0.00564286	CrFg_C	GTTGCTGCTATTCTACTGGTA
ii_seq_10028619_x212	13.8202	-2.42331	0.00566342	CrCr_C	AGCGACAATGTACTTCGCCTTTGGTAACT
ii_seq_10645087_x121	8.14578	-2.86368	0.00567422	CrCr_C	TTTTCTTGGCCAAAATAGAACAC
ii_seq_10664395_x119	8.65289	-2.95543	0.00567784	CrCr_C	TCCAGTCTGTTCTCCAGT
ii_seq_10549493_x132	8.36849	-3.14033	0.00568975	CrCr_C	TGCCCTCCTCCTTGCCATGGCGACA
ii_seq_8989216_x536	31.1288	-2.23826	0.00570779	CrCr_C	TAAAACAGTTTACGCGACCTA
ii_seq_10159295_x189	14.0747	2.38179	0.00571623	CrFg_C	TGTCTACCGACGAAGCCACTGGGTTCGAGGCC
ii_seq_10609626_x124	8.28383	-3.14887	0.00579215	CrCr_C	ACGAGACTTATGATAACTTTC
ii_seq_10051344_x208	12.8656	-2.42969	0.00580025	CrCr_C	TGTCAGACTGTTGAGCTTGATAATTGA
ii_seq_9109678_x485	29.68	2.06142	0.00580764	CrFg_C	ACATACGACCATACCTACC
ii_seq_9913810_x236	11.052	-2.44044	0.00580764	CrCr_C	TTTCCCGTTATGTGATCCTTGGTCATG
ii_seq_7136266_x2630	154.699	-1.58604	0.00582701	CrCr_C	ACATACGACCATACCCATTCG
ii_seq_8448928_x869	28.2769	2.22273	0.00582735	CrFg_C	AGTCGACGATGTTTCTCTTTCCTCCA
ii_seq_10297314_x167	7.56155	-3.00689	0.00582859	CrCr_C	ATCTGATGGATTTGGTTTCTCGATGGGATAG
ii_seq_10676709_x118	9.46812	-2.86213	0.00582859	CrCr_C	CAACTGCATTGTTGACCGCCGCTGGCCCTCA
ii_seq_10770603_x108	6.8227	-3.13248	0.00582859	CrCr_C	TTATCGTCTCCACACTTAGATCG
ii_seq_8586548_x780	45.7868	-1.68655	0.00583001	CrCr_C	TTTTTGCTTTATTTTCAGGATTATTAGGTACT
ii_seq_10754626_x110	7.38122	-3.24748	0.00583949	CrCr_C	AGCCAACAAAATTAATGAAAA
ii_seq_9509497_x336	23.2418	-2.00531	0.00588941	CrCr_C	TCCTCTGTGGAACCCTATGCCC
ii_seq_5722862_x7327	311.928	-1.91618	0.00590808	CrCr_C	AGGGATTCCAAAAATTCCTCTTCCACAATAAA
ii_seq_10234658_x177	12.6165	-2.38732	0.00592298	CrCr_C	CGAGGGCGCGTGTTGGGGTTCTACCCGATT
ii_seq_10498167_x138	7.90384	3.69215	0.00594049	CrFg_C	ATGAGTACGACCTGGCGTGAGAATTATTT
ii_seq_8727935_x680	41.6576	-1.8436	0.00600437	CrCr_C	ATGTGCAATGCTCGCAGCCA
ii_seq_10635969_x122	7.24526	-3.19897	0.00607318	CrCr_C	TCGATAAGCTGTGTATTTAACTACTGGC
ii_seq_11192777_x72	7.34314	-3.57041	0.0060981	CrCr_C	CACGGATGAAGGCTCGAAAATAAACTGAAA
ii_seq_10192478_x184	10.0247	2.92233	0.0060981	CrFg_C	TGAGAATATCTCGGCAGATA
ii_seq_8798926_x638	38.9873	2.2486	0.00611779	CrFg_C	TAACCGTACCTAGATACTGAAACAAGTAAGCA
ii_seq_7187698_x2519	133.292	-1.82583	0.00614264	CrCr_C	CGGGTAGGTAAATTTCAGGTTATGCACG
ii_seq_10109553_x198	12.6748	-2.42467	0.00615779	CrCr_C	GAACCGAATTATAGAATAAATG
ii_seq_9507144_x337	18.6472	2.33273	0.00616667	CrFg_C	ATAGCGATGGTAGCATGCCCTTTGGCAC
ii_seq_8379489_x929	69.3216	-1.88953	0.00617387	CrCr_C	TTACCAGATGTGACCGTGGAATTGGCCCAATT
ii_seq_8438436_x882	99.4435	-2.53221	0.00619089	CrCr_C	CAGCGAATACCCGCTGTTGTATGT
ii_seq_7290712_x2281	105.374	-2.37208	0.00619089	CrCr_C	CTTATCGATACGATCTAAGTGT
ii_seq_10407442_x150	7.72542	-3.29873	0.0062769	CrCr_C	AGGAGTGCTCAGGAGATCGACCGA
ii_seq_8914947_x575	23.1967	-1.9342	0.0062769	CrCr_C	CAGAGCCGGCGGCCCTGGAGCCT
ii_seq_10844893_x100	6.70824	-3.46608	0.0062769	CrCr_C	TGGCCGAGAGCTTTGTAGCG
ii_seq_10158539_x189	6.93096	-3.13147	0.00631298	CrCr_C	AGGATTGGGATGACACTGGGACAGCCT
ii_seq_8165271_x1109	111.687	-2.27335	0.00631304	CrCr_C	TATCATAATAAAGTGGTTGTTTCTCATCCAA
ii_seq_10998868_x87	7.09262	-3.54554	0.00633207	CrCr_C	TTAATCTCAAACACAATTA
ii_seq_10330787_x162	9.17762	2.88537	0.0064183	CrFg_C	ACAGGACATCGAAATGGACT
ii_seq_10429580_x147	6.82689	-3.1037	0.00645591	CrCr_C	GGGATTCCAAAAATTCCTCTTCCACAATAAA
ii_seq_8956054_x551	27.3531	-1.87299	0.00645591	CrCr_C	TGCTTCGGCAGTCTTCTCTCCTTGG
ii_seq_9588299_x315	16.1718	2.36861	0.00655069	CrFg_C	AAGATTCGGCACCTGTAGCTTCTCC
ii_seq_10074393_x204	16.1293	-2.58751	0.00655202	CrCr_C	TAGAGCCTGTCCCTGTCT
ii_seq_9908603_x237	12.6463	-2.40558	0.00656412	CrCr_C	TGCCTTTTACCAGATGTGAC
ii_seq_10755396_x110	9.25999	-2.62026	0.00661725	CrCr_C	CATCTTCACAATAACTTATAACAACG
ii_seq_10506144_x137	11.6342	-3.196	0.00662479	CrCr_C	TCTCTAGAATTACACTGATT
ii_seq_10734372_x112	7.56365	-2.99508	0.00665585	CrCr_C	TAGTTAAATACACAGCTTATC
ii_seq_10165324_x188	14.5679	2.51919	0.00666868	CrFg_C	GCGATTGTGGAATGCGCACCC
ii_seq_8979002_x540	37.4665	-1.97558	0.00672971	CrCr_C	TGAGGGGCGGATTAGTAGT
ii_seq_10280867_x169	14.2427	-2.35331	0.00673652	CrCr_C	CCTATTGCACCAGTTCGGA
ii_seq_8942172_x559	42.8982	-2.19307	0.00681548	CrCr_C	CATGAGCTAGGGAACTTGGAACAAGGTAAGT
ii_seq_10232357_x177	15.2739	-2.72781	0.0069066	CrCr_C	GCCTTTTACCAGATGTGACCG
ii_seq_9402950_x369	28.7911	2.09334	0.00692703	CrFg_C	GATTAGCATGGCCCCAGC
ii_seq_10409992_x150	8.10936	3.32862	0.00692703	CrFg_C	GGCTAATCAGTACCAATGCA
ii_seq_10301139_x166	9.99265	-2.56596	0.00694395	CrCr_C	CCTTCCATCGAACTCACCTCT
ii_seq_10985867_x88	8.75497	-2.94798	0.00696092	CrCr_C	AAAAGCCCAATTATTTTCGTACTC
ii_seq_10759757_x109	6.47032	-3.37163	0.00696303	CrCr_C	AGAGGCGGACAGATATCACAGCCCATCCGAGA
ii_seq_10998259_x87	7.92652	-2.78567	0.00696303	CrCr_C	AGGAAGGGAGATAGTTAGCA
ii_seq_9658532_x296	18.0801	-2.30907	0.00697065	CrCr_C	TTGGCCCAATTGACTCCATTCACCTAATCTT
ii_seq_10295978_x167	8.44705	3.32474	0.00699256	CrFg_C	CGGCACCTGTAGCTTCTCCATCA
ii_seq_9532148_x330	21.3929	-2.03777	0.00702782	CrCr_C	TCTCCGGCGCTGGGTTATC
ii_seq_9413593_x365	28.2287	-1.98769	0.00703107	CrCr_C	AGCGGCACCTGCTGAAAGGATG
ii_seq_9334235_x394	19.4662	-1.98211	0.00703233	CrCr_C	TCGAGCTCCGCCGTCGACT
ii_seq_8354071_x954	73.2883	-1.93194	0.00703233	CrCr_C	TGTAGGACTACCAATGACGG
ii_seq_8625736_x751	34.3527	-1.8765	0.00703663	CrCr_C	CTCACAAGTGCCCATCTACCTCTCTGCCCACT
ii_seq_10509154_x136	7.76759	-3.05953	0.00709009	CrCr_C	TTGGCCGAGAGCTTTGTAGCG
ii_seq_10542893_x132	10.241	-2.62681	0.00709765	CrCr_C	AGCTGTGTATTTAACTACTGG
ii_seq_10792094_x106	8.01192	-3.36392	0.00710714	CrCr_C	CTCCCTGATGATAGAAATTCAATGAGCTTTA
ii_seq_8678425_x713	44.3822	-1.89471	0.00713068	CrCr_C	AAATCCTTTACCTAATTAAGTTACTAATTC
ii_seq_10689474_x116	7.20917	-2.89752	0.00713971	CrCr_C	AACCCCCGGTTAAAGGCGGCCTTAACG
ii_seq_10643756_x121	10.2069	2.88457	0.00713971	CrFg_C	AGGCAGTTCATGCTGAATCTCCGG
ii_seq_8305335_x994	68.5524	-1.99033	0.00713971	CrCr_C	GCTTGGGCGGCGTCAGAGGAACCGGACATAC
ii_seq_10584307_x127	7.5244	3.61814	0.00715996	CrFg_C	GGTATGCCAAGGACAAAATTCGACTA
ii_seq_9704513_x283	15.9275	2.65943	0.00718774	CrFg_C	TTTGAAATGACGCTCAGAC
ii_seq_11578898_x50	6.40024	-3.35696	0.00719308	CrCr_C	CCGATGAGTATTGGCCCTGGGGGC
ii_seq_10226131_x178	14.7278	-2.78435	0.00719355	CrCr_C	AATCAGTAGGATTAAACAACCTTGCGCGTTCG
ii_seq_8948301_x555	27.5953	-2.06594	0.00719355	CrCr_C	AGATGTGACCGTGGAATTG
ii_seq_11029837_x84	6.39185	-3.40995	0.00719355	CrCr_C	TGCGGCGTTCGGAGTTGAT
ii_seq_11215054_x71	6.65275	-3.06157	0.00722446	CrCr_C	ATCCCCCCAGCCAGTAGTTA
ii_seq_10779313_x107	8.0676	3.72159	0.00722446	CrFg_C	CTCGGCTTAGCGTCTTAGCAGGCG
ii_seq_10924952_x93	6.22609	-3.31117	0.00723494	CrCr_C	TGGCGAGGCATCCGGGCTG
ii_seq_10602755_x125	8.85786	3.08968	0.00725243	CrFg_C	TGTTTTGATCATGTTGTCAGC
ii_seq_10443169_x145	8.59121	-2.90932	0.0072926	CrCr_C	AAAAAGTTTCTCATCATCGAC
ii_seq_9669995_x293	8.5485	3.34501	0.0072926	CrFg_C	CACCCGAGACGATGGAACAC
ii_seq_10623112_x123	6.18581	-3.34288	0.0072926	CrCr_C	CGGGTGCGGGAAATATGTTGGCCCGACAG
ii_seq_10361210_x157	13.6031	-2.55454	0.0072926	CrCr_C	GGAAATCCTTTACCTAATTAAGTTACTAATT
ii_seq_11600683_x49	7.90166	-3.69	0.00729879	CrCr_C	GCTACAGCCACAGTCCCGACAGGCG
ii_seq_9125066_x478	29.2903	-2.14969	0.00731649	CrCr_C	TGAGGGGCGGATTAGTAGTTG
ii_seq_10970562_x89	6.18371	-3.35667	0.00732463	CrCr_C	CGGACGGGGTATGAATCTCGAAAAGAGGCTC
ii_seq_10782095_x107	6.64236	-3.06549	0.00734355	CrCr_C	TAAGTGTGGAGACGATAAGCAAC
ii_seq_6719904_x3669	229.673	-1.62447	0.00735926	CrCr_C	ACATACGACCATACCCATTC
ii_seq_9995868_x218	12.9801	-2.44325	0.00741662	CrCr_C	CCAATCCACTACAGCAACT
ii_seq_10038561_x211	8.36658	2.9985	0.00748155	CrFg_C	AGATTCGGCACCTGTAGCTTCTCCATCAA
ii_seq_10317621_x163	9.59337	3.15303	0.00748158	CrFg_C	TGGTGGAGAACCCTGAAGCAAG
ii_seq_9957903_x226	11.5744	-2.38063	0.00748935	CrCr_C	GATCAGGAAAAAATTAGAGTTAA
ii_seq_9375987_x379	28.1173	-2.26638	0.00748985	CrCr_C	AAGGCTCGAAAATAAACTGAAAAGATCTGACT
ii_seq_11139677_x76	6.15602	-3.29631	0.00748985	CrCr_C	CGAGGATGAGGTTCGGACTTTAGAGATG
ii_seq_10793154_x106	8.73303	3.37581	0.00748985	CrFg_C	TAATGGAAACAGAATTATGAAA
ii_seq_9814073_x258	17.7191	2.15414	0.00749793	CrFg_C	TAGCGATTGTGGAATGCGCACC
ii_seq_11234540_x69	5.97767	-3.28498	0.00766116	CrCr_C	TGTGTTTGAGATTAAAACA
ii_seq_10847293_x100	8.19854	-3.08957	0.00766775	CrCr_C	CGAGTATGGATCTGCTGAAAGTA
ii_seq_10204168_x182	10.6871	-2.69289	0.00766775	CrCr_C	TCGGGGGCCGGCTCTGAT
ii_seq_9794589_x262	16.7754	2.25473	0.00767128	CrFg_C	TCATACTTAATATATCATGTGGATTACGTTGT
ii_seq_9848090_x250	13.9404	-2.56846	0.00769372	CrCr_C	TATGCAGACCGTTCCTCGA
ii_seq_8952737_x554	26.2387	2.12884	0.00769372	CrFg_C	TGCATTGGTACTGATTAGCC
ii_seq_10116067_x197	13.3367	-2.25587	0.00771116	CrCr_C	TTCGACTTCAGTCCCTTGA
ii_seq_10625326_x123	11.356	-3.15494	0.00774768	CrCr_C	ACCTTCCATCGAACTCACCTCTTGCCTTT
ii_seq_9750319_x272	13.4477	2.51721	0.00785266	CrFg_C	CGGGATCCCGTCCGCTCTCC
ii_seq_10102408_x199	8.93939	-2.79098	0.00787311	CrCr_C	CGGGTGGTACAAGTCTGACAAAGACGAAAA
ii_seq_10140213_x192	7.05653	-3.54285	0.00788161	CrCr_C	CGGACAGATATCACAGCCCATCCGAGATT
ii_seq_10462011_x143	9.62978	-2.52487	0.00788468	CrCr_C	TACGACCATACCCACTCGAA
ii_seq_8460177_x861	46.1607	1.9352	0.00789533	CrFg_C	AGCGATGGTAGCATGCCCTTTGGCAC
ii_seq_8839080_x616	30.7803	1.99561	0.0078959	CrFg_C	AGTGCTGTCTAGTAGGTATGGTCGTAGAT
ii_seq_7833069_x1454	82.9749	-1.60793	0.00790601	CrCr_C	TATGGTCCTAGGATGTTTCT
ii_seq_9316743_x400	23.4397	2.10709	0.00795864	CrFg_C	ACCGTACCTAGATACTGAAACAAGTAAGCA
ii_seq_9604261_x311	21.4163	-2.21514	0.00795864	CrCr_C	ATTAGTAACTTAATTAGGTAAAGGATT
ii_seq_10702309_x115	7.95432	-3.03963	0.00795864	CrCr_C	ATTTGATGTTGACAGAACCCCCGGTTAAAGGC
ii_seq_10293139_x167	10.1855	-2.43263	0.00795864	CrCr_C	CACATATCACTCTATACCCGCTTGGATG
ii_seq_9918761_x235	11.5571	-2.6435	0.00795864	CrCr_C	GCACAGCGACGAACTGGTCAACCACCCGGA
ii_seq_10587609_x127	20.4144	-4.83114	0.00795864	CrCr_C	GTTTTTTTATCACCAAGATCTCTGACCC
ii_seq_10421173_x148	8.15068	3.26638	0.00795864	CrFg_C	TTCGGCACCTGTAGCTTCTCCATCAA
ii_seq_10368249_x156	8.84372	-2.73531	0.00795864	CrCr_C	TTTTAATGAGGCTCGCTACTTCGCT
ii_seq_10314508_x164	9.21654	3.15045	0.00797386	CrFg_C	GGCTGCGAAATTCTTCCTTA
ii_seq_7710059_x1581	69.6962	1.82712	0.0080169	CrFg_C	TTCAACTGTATTTATTGGCCT
ii_seq_10745490_x111	8.39	-2.90952	0.00804357	CrCr_C	AAAGTACGACTACAAATTGGA
ii_seq_10137709_x193	15.1946	2.36863	0.00804357	CrFg_C	CAACAGCTGTCTCTATGATTGACTC
ii_seq_9338957_x392	19.0341	-2.24733	0.00804357	CrCr_C	CACAAGTGCCCATCTACCTCTCTGCCCACT
ii_seq_9204319_x445	33.2051	-2.15147	0.00806057	CrCr_C	ACCGCTAATTGTGTTTGA
ii_seq_9093583_x491	28.3184	2.08772	0.00815862	CrFg_C	TAAGGAAGAATTTCGCAGCC
ii_seq_8543545_x809	49.1703	-1.87259	0.00815862	CrCr_C	TACATACATCGTTAGCCTT
ii_seq_9277711_x414	31.8008	2.15858	0.00816427	CrFg_C	TGTCATGGGTCTTGCATCGATGTC
ii_seq_10700814_x115	7.06692	-3.18251	0.00816481	CrCr_C	ACAATCCGCTATCTGGCA
ii_seq_10646418_x121	7.813	3.26733	0.00816481	CrFg_C	AGAATACAGTGGCTGACGGACTC
ii_seq_10901179_x95	9.23709	3.08871	0.00818961	CrFg_C	TGTGGTATTCTCATTCCAAACGATAGGCC
ii_seq_9135060_x475	28.0421	-1.88398	0.00824246	CrCr_C	TTCACCTAATCTTTGGAACCTT
ii_seq_8679138_x713	53.075	-2.33609	0.00830202	CrCr_C	TAGGCGAGAGCGGACGGGATCG
ii_seq_9866896_x245	22.4504	-2.61093	0.00830849	CrCr_C	ATCACCAAGATCTCTGACCCA
ii_seq_8012164_x1270	95.5618	-2.1991	0.00832332	CrCr_C	TCAAACACAATTAGCGGT
ii_seq_10429286_x147	8.81875	-2.55962	0.00836795	CrCr_C	ACGACCTTTATTACTTTGACCGGCTCCCG
ii_seq_10747916_x110	7.5244	3.61644	0.00838697	CrFg_C	AAGGGGCGGATTAGTAGTTGGG
ii_seq_11019149_x85	6.05195	-3.26546	0.00839812	CrCr_C	GAGGTTCGGACTTTAGAGATG
ii_seq_10271002_x171	8.22098	3.28358	0.00839812	CrFg_C	GATTCAGGCAGTCTCGCGTA
ii_seq_9622144_x306	16.0314	2.51872	0.00842402	CrFg_C	ATTCGGCACCTGTAGCTTCTCCA
ii_seq_7763033_x1528	105.655	-1.87818	0.00842402	CrCr_C	TGACGACCAGCGAATACCTG
ii_seq_11343921_x62	5.94369	-3.26883	0.00844607	CrCr_C	TACACACACACAAGTCCGACCAATTCAG
ii_seq_10945747_x91	5.9097	-3.25293	0.00845002	CrCr_C	TCCCCCCAGCCAGTAGTTAAATA
ii_seq_10785946_x106	8.44896	-2.668	0.00845669	CrCr_C	CCCCCAGCCAGTAGTTAAATA
ii_seq_10130937_x194	7.61012	-2.73634	0.00848789	CrCr_C	ACCGGACCGGCAATGGTGGCCTCCGCACCCG
ii_seq_8104811_x1167	46.6537	1.82454	0.00856181	CrFg_C	ATAGCGATGGTAGCATGCCCTTTGGCACA
ii_seq_9471939_x347	16.3796	-2.06362	0.00856181	CrCr_C	CATACGACCATACCCATTCGA
ii_seq_11178047_x73	6.47441	-3.04955	0.00861642	CrCr_C	GTTTAAAGTATTTGGCCTTG
ii_seq_9503100_x337	21.9417	-2.12739	0.0086507	CrCr_C	ATCTGCTGCCCCTGCTGTCGCAAG
ii_seq_9984022_x221	17.944	-2.06072	0.00865296	CrCr_C	TCCTCTGTGGAACCCTATGCC
ii_seq_9968253_x224	13.0787	-2.47271	0.00866601	CrCr_C	TAGAATTGGCTCTGACATGGT
ii_seq_11123643_x77	7.23842	3.55371	0.00866896	CrFg_C	TCACCAAGATCTCTGACCCAA
ii_seq_8681275_x712	36.5055	-1.7627	0.00868453	CrCr_C	TTGAGGTCTTCTGCTGGAT
ii_seq_10039616_x211	16.461	-2.98109	0.0087631	CrCr_C	TGCACCGTGCACTGTCCTGA
ii_seq_10556175_x131	7.67777	3.18186	0.0087788	CrFg_C	CAGTGGCTGACGGACTCTCGA
ii_seq_10940541_x92	8.11198	3.00448	0.0087788	CrFg_C	GGGGACAAAGACAAGTCATCATGGCCT
ii_seq_9906706_x238	11.8692	-2.42934	0.0087788	CrCr_C	TTGAGTACCTCAACGAAATA
ii_seq_10936033_x92	6.5362	-3.05253	0.00878631	CrCr_C	GGTCCAGACGCGTGCGCGA
ii_seq_10702884_x115	6.4786	-3.01862	0.0088183	CrCr_C	CCTACCGGTCGTAACAGGTTCTCGTCGGCTA
ii_seq_10014072_x215	6.65065	-3.07656	0.00882091	CrCr_C	AGCAAGGTCTAGGGTTGGAATAAGT
ii_seq_10200528_x182	12.3016	2.41804	0.00882091	CrFg_C	GGACCACGACATCCATTTAGGGAAA
ii_seq_9590504_x315	17.412	2.31171	0.00900545	CrFg_C	TCGGTTACGAATTGGCGGC
ii_seq_9991936_x219	11.1242	-2.30084	0.0090071	CrCr_C	GGAAAAGGAAAATGCCCGAGCA
ii_seq_7873215_x1413	70.3798	-1.65039	0.00900922	CrCr_C	CATCGGACGCGATGGAAAAAAGCTCTGAAC
ii_seq_11022294_x85	9.02424	2.85801	0.00900922	CrFg_C	CGCCCAGGATTGTTGTTTGTGT
ii_seq_9724717_x279	10.8044	2.77133	0.00900922	CrFg_C	TGTACAGCCTTGATCTGGGTG
ii_seq_9028690_x516	25.7331	-1.85296	0.009101	CrCr_C	CGGGTAGGTAAATTTCAGGTTATGCACGC
ii_seq_10597097_x126	6.95456	-2.84758	0.0091375	CrCr_C	AGGTTCGGACTTTAGAGATGACCACCTGAGG
ii_seq_10659159_x119	7.22803	3.55172	0.00916238	CrFg_C	AGTCCGTTGGATTCCATCAGCAAGA
ii_seq_10622251_x123	7.23697	-3.19562	0.00916415	CrCr_C	GATTATTCCTATTTTTGGCTTCAGGGCTGTTT
ii_seq_11403841_x59	6.15602	-3.29795	0.00916415	CrCr_C	GTCTTAAACACTCTTTCTA
ii_seq_10997911_x87	7.31534	-2.91235	0.00916415	CrCr_C	TCTGAGCCGTTGGCAGCACA
ii_seq_10575740_x128	12.1968	-2.6026	0.00916415	CrCr_C	TGTTTCCGGGCTTCTCTTGT
ii_seq_10248544_x175	8.11168	-3.13644	0.00923273	CrCr_C	CGGGTGCGGGAAATATGTTGGCCCGACAGA
ii_seq_10916852_x94	7.54917	-3.27285	0.00925261	CrCr_C	TTAAAAGCCCAATTATTTTCGTACTC
ii_seq_10831601_x101	6.98119	3.50366	0.00930675	CrFg_C	CGTGGTAATTCTAGAGCTAATACATGCTAAAA
ii_seq_10685847_x117	8.62803	-2.71587	0.00933786	CrCr_C	ATTCGGCGCATCCTGTTCGGCCTTTCCACCCG
ii_seq_9712408_x281	16.8224	2.35504	0.00933786	CrFg_C	CGAATCCCGACTGTTGTATGT
ii_seq_10975813_x89	6.99158	3.50513	0.00933786	CrFg_C	CGGGATCCCGTCCGCTCTCCCATAGTCAAGC
ii_seq_11117945_x77	6.44461	-3.00322	0.00933786	CrCr_C	GCGGTTTAGGGGGACGGGTA
ii_seq_10612974_x124	9.64017	-2.52191	0.00933786	CrCr_C	TAAATACACAGCTTATCGATACGA
ii_seq_8426895_x893	40.793	2.00846	0.00933786	CrFg_C	TATAAGGCCATGGGACTCGA
ii_seq_9402581_x369	17.3181	2.12713	0.00933786	CrFg_C	TCGGGATACGACCAAGTGAC
ii_seq_8640670_x738	41.3672	1.64736	0.00937459	CrFg_C	GCCATTTTATATCGTCAATGAAGTTCAGCCGG
ii_seq_7962968_x1317	34.3826	2.09348	0.00937459	CrFg_C	TTCGTGACACTTTGAAGCCT
ii_seq_10444184_x145	7.87585	-2.81059	0.00942702	CrCr_C	ACAGCTTATCGATACGATCTA
ii_seq_9013073_x525	27.4915	2.08672	0.00944955	CrFg_C	TGCCCGATGGCGATCCGTACT
ii_seq_10259667_x173	14.2707	-2.7657	0.00947262	CrCr_C	CAAGAGTTGCACGGCTGTTTCCAGTTAA
ii_seq_10828351_x102	7.38951	-2.9563	0.00957028	CrCr_C	CACACTTAGATCGTATCGATA
ii_seq_9438510_x357	15.7593	2.27512	0.00960129	CrFg_C	GCGCTGGAAGAATTCGAACA
ii_seq_9953824_x227	13.5157	2.35909	0.00960129	CrFg_C	GTTTCAGAGTGATGTCAAGGGT
ii_seq_10451836_x144	9.20594	2.78295	0.00960129	CrFg_C	TACTTACCTTGTTCCGAATTCCCCAGA
ii_seq_9694271_x286	11.3325	2.40588	0.00960129	CrFg_C	TCGAGTCCCATGGCCTTATA
ii_seq_9200308_x446	27.8063	-2.1066	0.00960129	CrCr_C	TTGGGAGTCATCACATTGGTTCAGTAGCAGAA
ii_seq_9757911_x270	23.5437	-2.33732	0.00960129	CrCr_C	TTTCATAGTTACTCTGACG
ii_seq_8142833_x1132	36.108	1.85486	0.00960872	CrFg_C	TTGGCACTCACTCTCTGGAG
ii_seq_9365710_x383	19.327	2.27269	0.00961127	CrFg_C	TAAGGGGCGGATTAGTAGTTGGGTCGGTG
ii_seq_8550810_x805	36.4885	1.77961	0.00964311	CrFg_C	CATAGCGATGGTAGCATGCCCTTTGGCAC
ii_seq_10806660_x104	6.08804	-3.26638	0.00964333	CrCr_C	ATAGCGACAATGTACTTCGCCTTTGGTA
ii_seq_9364943_x384	8.67366	-2.52732	0.00965465	CrCr_C	AGGCGGACAGATATCACAGCCCATCCGAGATT
ii_seq_10625449_x123	5.97558	-3.2975	0.00967415	CrCr_C	GAGGGTATTTCTAATATACCTATATAACTCAA
ii_seq_9776924_x265	13.4976	-2.15826	0.0097009	CrCr_C	AGCTGGGCCACCGGGCTATCTCGTCCGGGAAA
ii_seq_11218912_x70	6.8382	3.46948	0.0097009	CrFg_C	TCGACCGATCCTGATGTTCT
ii_seq_8258499_x1038	98.3461	-2.1138	0.00974593	CrCr_C	ACATACAACAGCAGGTAT
ii_seq_10705989_x115	9.74298	-2.92776	0.00978843	CrCr_C	CCCCCCGTGACGCCCAGACCGAACGCT
ii_seq_10358384_x157	11.6611	-2.53349	0.00981642	CrCr_C	AGCTGTGTATTTAACTACTGGC
ii_seq_10598483_x126	8.49826	-2.68802	0.00981642	CrCr_C	CCTTCGGGACATTTAGTCTA
ii_seq_10441719_x145	7.35761	-2.67486	0.00989885	CrCr_C	AGGACTCATGACTACAATGGGTAAATA
ii_seq_10182695_x185	13.0971	2.46456	0.00991507	CrFg_C	TCTCAGGTAACGTTATGAGATGAGCGCCGA
ii_seq_9989308_x219	10.4042	2.71408	0.00992973	CrFg_C	TATGACCCGTGCCTCCTGATC
ii_seq_6353644_x4913	252.267	-1.67991	0.0099824	CrCr_C	ACATACGACCATACCCATTCGAGAAC
ii_seq_10053216_x208	13.184	-2.13783	0.0099824	CrCr_C	AGTACCTAATAATCCTGAAAATAAAGCAAAAA
ii_seq_9054769_x505	50.3463	-2.24042	0.0100393	CrCr_C	ACCAGCGAATACCGGCTGTTGTATGT
ii_seq_11309330_x64	6.15811	-3.28319	0.0100597	CrCr_C	AACTCGGAGAATCTTAAAGTTGGAACAAG
ii_seq_11188529_x72	5.69946	-3.20752	0.0101208	CrCr_C	CTTATCGTCTCCACACTTA
ii_seq_10179909_x186	8.71668	-2.98414	0.0101271	CrCr_C	CCACACTTAGATCGTATCGA
ii_seq_8800202_x638	63.506	-2.65288	0.0101563	CrCr_C	ATGTTTTTTTATCACCAAGATCTCTGACC
ii_seq_10686081_x117	6.71653	-3.11405	0.010224	CrCr_C	ATCGATACGATCTAAGTGT
ii_seq_6277127_x5225	188.968	1.53076	0.010224	CrFg_C	CATAGCGATGGTAGCATGCCCTTTGGCACA
ii_seq_9888994_x241	16.2235	-2.18474	0.010224	CrCr_C	CGCATGATTCCGTCCACAGTGTCCCTGGTAT
ii_seq_10415822_x149	14.4644	2.54754	0.010224	CrFg_C	CTCGTGACTGTGGGGTGGTCTCG
ii_seq_11102034_x79	6.43423	-3.00787	0.010224	CrCr_C	TCTCCCCAACCTGCAAAACCCT
ii_seq_9960841_x225	13.6821	2.26529	0.010224	CrFg_C	TTCTGACAGCTAACATATCCC
ii_seq_8652409_x730	91.3137	-2.65908	0.0102281	CrCr_C	ACCAGCGAATACCTGCTGTTGTATGT
ii_seq_10555913_x131	9.84495	-2.56937	0.0102687	CrCr_C	ACCGTGGAATTGGCCCAATTG
ii_seq_9227647_x434	25.6579	2.12007	0.0102891	CrFg_C	GACGGACTATTTCGATAGCCTGAGCACC
ii_seq_10537318_x133	9.74014	-2.90642	0.010316	CrCr_C	GGCAAGCCAAAAGGACGTCGACGGACCAGA
ii_seq_10457435_x143	6.79666	3.46268	0.0103165	CrFg_C	TCGAGATCGTCTTGTAACTTGA
ii_seq_10619050_x124	6.5383	-3.03814	0.0103833	CrCr_C	CCTGCTCTGGGTCTCGGCGCCA
ii_seq_9640045_x301	15.1175	-1.98056	0.0104095	CrCr_C	TTGACTCCATTCACCTAATCTTTGGAACCTT
ii_seq_9747049_x273	16.7077	2.15716	0.0104195	CrFg_C	GGCTGCGGAATCACCTGTA
ii_seq_8892219_x590	44.0349	2.1503	0.0104243	CrFg_C	CTTCTTTTTCATTTCTTGGGAC
ii_seq_11563845_x51	6.22819	-3.30005	0.0104243	CrCr_C	TGAGCTATCTAGAGAACAACCCAGCCGGGAAT
ii_seq_10572005_x129	6.85897	3.47186	0.0104371	CrFg_C	AGGTATTCCGGCACAGCCAG
ii_seq_10905929_x95	7.28334	-2.94171	0.0104371	CrCr_C	TATCTGATGGATTTGGTTTCT
ii_seq_9843835_x251	12.5617	2.35818	0.0104664	CrFg_C	GCGAAGGATTCCCTGCCCGAA
ii_seq_9315543_x400	20.1135	-1.90585	0.0105363	CrCr_C	ACCTTCCATCGAACTCACCT
ii_seq_10695158_x116	9.79281	-2.53233	0.0105723	CrCr_C	CGGCTTGGTAAGCCCAGTCGGCGCGCGGTGA
ii_seq_7090406_x2746	149.3	-1.69916	0.0106587	CrCr_C	CGCATGATTCCGTCCACAGTGTCCCTGGTA
ii_seq_8170793_x1101	33.5976	-1.9306	0.0106587	CrCr_C	TAGATAGAATGATTGCACC
ii_seq_10165888_x188	12.6762	-2.15959	0.0106587	CrCr_C	TTCCGAGTTGGCTAATGGGTAGGCCCTAAAT
ii_seq_11247347_x68	5.77164	-3.20449	0.0107251	CrCr_C	TCTGATGGATTTGGTTTCTCGATGGGATA
ii_seq_8735382_x673	37.9361	-2.49378	0.0108031	CrCr_C	TCGATACGATCTAAGTGTGG
ii_seq_6328742_x4998	479.705	-2.10748	0.0108756	CrCr_C	ATACCTGCTGTTGTATGT
ii_seq_9964441_x225	15.373	-2.28927	0.0108789	CrCr_C	CAGCTCATCGCGCATCCACAGGGCT
ii_seq_10356022_x158	14.8444	-2.92665	0.0109003	CrCr_C	TTTTTATCACCAAGATCTCTGACCC
ii_seq_9844086_x251	20.6069	-2.16197	0.0109268	CrCr_C	TAGTTTGCGGTTTACAAGTGTCATCAGGAA
ii_seq_11100612_x79	6.36415	-2.99335	0.0109276	CrCr_C	TGCATCCCCCCAGCCAGTAGTT
ii_seq_8874337_x602	30.8076	-1.94215	0.0109409	CrCr_C	TTGGGCTTTGTGATATCAAAC
ii_seq_11414520_x59	6.26218	-3.31606	0.0109501	CrCr_C	AAGAGACCCGGTTGGGATTGATGGTTCGATA
ii_seq_10854865_x99	5.83962	-3.23705	0.0109505	CrCr_C	CAAAATCGGACTCTCTGACTA
ii_seq_11368296_x61	5.66757	-3.17137	0.0109505	CrCr_C	CATGGCAACTATATCTCAATTTATCACTGG
ii_seq_10907828_x94	5.66757	-3.17137	0.0109505	CrCr_C	GCCTTTAACCGGGGGTTCTGTCAACATCAA
[truncated: 1,236 more rows]

## Sheet: CrFg_AC-CrCr_AC
id	baseMean	log2FoldChange	FDR	More expressed in	sequence	gene
ae_seq_713462_x2596	222.281	-8.56854	5.14079e-21	CrCr_AC	CACCAATGATCTCGGCAACACCCTTGGCAACG	CRV2T00019450_1
ae_seq_924815_x909	75.4601	-4.88157	3.35928e-14	CrCr_AC	ACCTGAGGATGGAAGCTCCCTGGCCCCACGAG	CRV2T00002086_1
ae_seq_277875_x17263	1111.01	-3.58837	4.42195e-13	CrCr_AC	TGGTCGAGCTGAGGAAGG	CRV2T00019646_1
ae_seq_822322_x1541	104.761	-4.5687	3.61034e-12	CrCr_AC	TTGCTTATCGTCTCCACA	CRV2T00019646_1
ae_seq_1023966_x491	48.0496	-6.3449	1.16633e-10	CrCr_AC	CACCAATGATCTCGGTAACACCCTTGGCAACG	CRV2T00019450_1
ae_seq_988297_x613	60.2439	-5.33614	1.9178e-10	CrCr_AC	TGGGTACGAGAAGATCGAGTATGACTTCG	CRV2T00001726_1
ae_seq_311890_x15779	946.657	-3.33674	1.9178e-10	CrCr_AC	TTGCTTATCGTCTCCACACT	CRV2T00019646_1
ae_seq_1058488_x406	40.1626	-6.08275	2.24354e-10	CrCr_AC	ACCAATGATCTCGGCAACACCCTTGGCAACG	CRV2T00019450_1
ae_seq_1075066_x365	39.0206	-5.4445	3.19767e-10	CrCr_AC	ACGGCAACTACAAGAACCGTCTCGGAGCCT	CRV2T00001726_1
ae_seq_811234_x1632	98.8448	-4.29645	3.19767e-10	CrCr_AC	TGCTTATCGTCTCCACACT	CRV2T00019646_1
ae_seq_799508_x1705	91.8812	-3.91932	3.75758e-10	CrCr_AC	GATCTAAGTGTGGAGACGA	CRV2T00019066_1
ae_seq_590620_x5286	285.391	-3.94587	3.93494e-10	CrCr_AC	TCGTCTCCACACTTAGATC	CRV2T00019646_1
ae_seq_620054_x4270	275.761	-3.69255	4.36758e-10	CrCr_AC	CCTTCCTCAGCTCGACCA	CRV2T00019066_1
ae_seq_0_x55370	2714.29	-3.52373	7.40767e-10	CrCr_AC	TGCCTGGTCGAGCTGAGGAA	CRV2T00019646_1
ae_seq_831443_x1489	72.4434	-4.50885	7.7742e-10	CrCr_AC	GCCTGGTCGAGCTGAGGAA	CRV2T00019646_1
ae_seq_1080138_x357	32.8702	-4.7585	9.1097e-10	CrCr_AC	ACACCCTCCTTGGTATCGTCGACTCTATG	CRV2T00001726_1
ae_seq_432115_x8914	554.1	-3.04308	1.1337e-09	CrCr_AC	TGGTCGAGCTGAGGAAGGG	CRV2T00019646_1
ae_seq_372951_x13761	661.043	-3.51515	1.1337e-09	CrCr_AC	TTCCTCAGCTCGACCAGGCA	CRV2T00019066_1
ae_seq_544584_x6347	345.808	-3.52649	1.23719e-09	CrCr_AC	TTAGATCGTATCGATAAGC	CRV2T00019646_1
ae_seq_905678_x1004	49.2178	-5.18424	1.68196e-09	CrCr_AC	TCCACACTTAGATCGTAT	CRV2T00019646_1
ae_seq_797801_x1707	94.765	-3.40841	1.78612e-09	CrCr_AC	TTGCTTATCGTCTCCACAC	CRV2T00019646_1
ae_seq_894443_x1052	52.6804	-4.33534	2.78813e-09	CrCr_AC	ACTGCCTGGTCGAGCTGAGGAA	CRV2T00019646_1
ae_seq_778153_x1854	102.285	-3.06158	3.46708e-09	CrCr_AC	TGTTGCTTATCGTCTCCACA	CRV2T00019646_1
ae_seq_990734_x605	40.3375	-3.84443	4.91014e-09	CrCr_AC	TGCTTATCGTCTCCACACTT	CRV2T00019646_1
ae_seq_585239_x5381	317.494	-3.28442	5.10905e-09	CrCr_AC	AGTGTGGAGACGATAAGCAA	CRV2T00019066_1
ae_seq_1022483_x496	33.136	-4.77923	5.92919e-09	CrCr_AC	TGTGGAGACGATAAGCAA	CRV2T00019066_1
ae_seq_441029_x8191	439.739	-3.45311	6.63267e-09	CrCr_AC	TCCACACTTAGATCGTATC	CRV2T00019646_1
ae_seq_837364_x1450	73.755	-4.52953	9.42588e-09	CrCr_AC	AGTTAAATACACAGCTTA	CRV2T00019066_1
ae_seq_1127252_x268	28.8392	-5.26583	1.4617e-08	CrCr_AC	CTACGGCAACTACAAGAACCGTCTCGGAGCCT	CRV2T00001726_1
ae_seq_1005821_x553	30.4324	-3.91105	1.46364e-08	CrCr_AC	GTGTGGAGACGATAAGCAA	CRV2T00019066_1
ae_seq_1123160_x277	26.5396	-5.47406	1.56473e-08	CrCr_AC	CCAATGATCTCGGCAACACCCTTGGCAACG	CRV2T00019450_1
ae_seq_1002464_x565	42.0373	-4.52763	1.66971e-08	CrCr_AC	GCAGCAAGAACTCAAGTCAACGAGG	CRV2T00006553_1
ae_seq_1116664_x287	25.966	-4.6127	2.67825e-08	CrCr_AC	ACCTGAGGATGGAAGCTCCCTGGCCCCACG	CRV2T00002086_1
ae_seq_1125090_x273	26.2528	-5.45803	3.45986e-08	CrCr_AC	ACCTGAGGATGGAAGCTCCCTGGCCCCA	CRV2T00002086_1
ae_seq_579751_x5488	288.686	-3.05513	4.06102e-08	CrCr_AC	CAGTAGTTAAATACACAGCTT	CRV2T00019066_1
ae_seq_156677_x33715	1890.36	-2.98263	4.82823e-08	CrCr_AC	TTAGATCGTATCGATAAGCT	CRV2T00019646_1
ae_seq_1142640_x241	22.9546	-5.25962	1.07336e-07	CrCr_AC	CACTAATGATCTCGGCAACACCCTTGGCAACG	CRV2T00019450_1
ae_seq_1144788_x236	21.9508	-5.19339	1.07336e-07	CrCr_AC	CTGGTATCCTTGGATCTCTTGCCTGCACCCT	CRV2T00019450_1
ae_seq_1165452_x206	21.5206	-4.83316	1.12632e-07	CrCr_AC	ACACCCTCCTTGGTATCGTCGACTCTA	CRV2T00001726_1
ae_seq_744419_x2170	129.164	-2.92592	1.39409e-07	CrCr_AC	CCCTTCCTCAGCTCGACCA	CRV2T00019066_1
ae_seq_828449_x1498	70.616	-3.82409	1.41411e-07	CrCr_AC	AGTAGTTAAATACACAGCTT	CRV2T00019066_1
ae_seq_806302_x1653	99.5339	-2.87693	1.48159e-07	CrCr_AC	TTGCTTATCGTCTCCACACTT	CRV2T00019646_1
ae_seq_503410_x7214	376.192	-3.31577	1.58469e-07	CrCr_AC	TGCCTGGTCGAGCTGAGGA	CRV2T00019646_1
ae_seq_214492_x23426	1087.37	-3.31172	1.82842e-07	CrCr_AC	TGCCTGGTCGAGCTGAGG	CRV2T00003085_1
ae_seq_1005265_x556	41.3571	-3.50096	1.98843e-07	CrCr_AC	GGAGCATTACCGACGAGG	CRV2T00012220_1
ae_seq_648270_x3816	253.462	-2.69412	1.98843e-07	CrCr_AC	TGGTCGAGCTGAGGAAGGGAGA	CRV2T00019646_1
ae_seq_1076889_x364	25.966	-5.11305	2.2364e-07	CrCr_AC	CGGCCTTGGCCCAAGAGTTCTGGA	CRV2T00007935_1
ae_seq_911652_x984	51.124	-3.17449	2.2364e-07	CrCr_AC	TCGTATCGATAAGCTGTG	CRV2T00019646_1
ae_seq_918372_x932	49.9821	-3.48739	2.30578e-07	CrCr_AC	TAGATCGTATCGATAAGCTG	CRV2T00019646_1
ae_seq_480962_x7614	353.657	-3.31443	2.4729e-07	CrCr_AC	GTAGTTAAATACACAGCTTA	CRV2T00019066_1
ae_seq_1009643_x539	28.5629	-3.39914	2.76118e-07	CrCr_AC	AGTGTCATCAGAGGAACCATCACCCTTGGCA	CRV2T00004496_1
ae_seq_1146199_x235	21.9508	-5.19337	3.35727e-07	CrCr_AC	CCTGAGGATGGAAGCTCCCTGGCCCCA	CRV2T00002086_1
ae_seq_595906_x5095	231.816	-3.16071	3.63764e-07	CrCr_AC	TATCGTCTCCACACTTAGA	CRV2T00019646_1
ae_seq_785484_x1806	96.2042	-3.29792	3.78709e-07	CrCr_AC	TCCTCAGCTCGACCAGGCA	CRV2T00019066_1
ae_seq_1012293_x524	33.157	-3.45893	4.04823e-07	CrCr_AC	AGTGTGGAGACGATAAGCA	CRV2T00019066_1
[truncated: 4,445 more rows]
