# Supplementary material for: Comparative Small RNA and Degradome Sequencing Provides Insights into Antagonistic Interactions in the Biocontrol Fungus Clonostachys rosea
Source: Appl Environ Microbiol. 2022 Jun 13;88(13):e00643-22. doi: 10.1128/aem.00643-22 (PMC9275246; doi:10.1128/aem.00643-22)
Supplement: Supplemental file 2 — Data Set S2. Download aem.00643-22-s0002.xlsx, XLSX file, 0.02 MB [file aem.00643-22-s0002.xlsx]

## Sheet: milRNAs
Dataset 2:Sequence, abundance, origin and genome coordinates of the milRNAs detected in this study.
milRNA	reads	mature	star	Precursor	Coordinates	Origin
cro-mir-62	1892	gaucgcuaucacuuggau	uucaaauuccguuuuagugc	gaucgcuaucacuuggaugcgaagcuaagccuguuaguuuucauucaaauuccguuuuagugc	unitig_680:262152..262215:-	intergenic
cro-mir-63	1006	uguuaugaugcacaguaccugaga	ucaaggacugcgaugucaaacaggacu	uguuaugaugcacaguaccugagaugcaggguucggcuuggaaucaaggacugcgaugucaaacaggacu	unitig_821:179476..179546:+	intron
cro-mir-64	973	ucguugauuggauggauugg	cuuuaccacugagccaacgggg	cuuuaccacugagccaacggggcuucugaucguugauuggauggauugg	scf_005:3626075..3626124:-	intergenic
cro-mir-65	297	acggcaucguacaguaugaucug	agauugugcuuggcgauguuguc	agauugugcuuggcgauguugucauuaguaacggcaucguacaguaugaucug	unitig_585:159716..159769:+	five_prime_UTR
cro-mir-66	216	ucccggaaugaagaaucuu	cguucuuuauaccugggggac	cguucuuuauaccugggggacggcguggucgaaaggaggucccggaaugaagaaucuu	unitig_737:1422376..1422434:-	intergenic
cro-mir-67	96	ugacgagaagagcugaacug	uaagaacuucuuuguggug	ugacgagaagagcugaacuggguggauuauagaaguugguuugguaagaacuucuuuguggug	unitig_723:84591..84654:+	intergenic
cro-mir-68	75	uugcaccgggacacaucuuug	uaagauggucauguacgua	uugcaccgggacacaucuuugaugggacgagaagugccuugagacugucagcugggcacuuaagauggucauguacgua uugcaccgggacacaucuuugaugggacgagaagugccuugagacuguuagcugggcacuuaagauggucauguacgua	unitig_673:142109..142188:- unitig_170:44571..44650:+	intron; five_prime_UTR intergenic
cro-mir-69	37	uggcacagcucgucgaugag	ucucggaggcggugcucg	uggcacagcucgucgaugaggauggggacgagaggcuguugccgucucaacucucggaggcggugcucg	scf_008:3630644..3630713:+	CDS
cro-mir-70	153	uugagcgcgcucuugcugcu	cuuggaagauuggcuccaaa	cuuggaagauuggcuccaaacuuugagcgcgcucuugcugcu	scf_014:281440..281482:+	promoter
cro-mir-71	1238	acaccauaucggauaacucgug	uccugaaagcguagugugcu	uccugaaagcguagugugcuaaccguuacaccauaucggauaacucgug	scf_025:603969..604018:+	promoter
cro-mir-72	58191	uugguuagcguacgagacu	acuugauacucuaccacga	acuugauacucuaccacgacgucgccaaucauccuccgguuggcgcaauugguuagcguacgagacu	unitig_821:1630013..1630080:-	intergenic
cro-mir-73	68	uucguaucgaugggacccc	aguuccauucucuuauaccgaga	uucguaucgaugggacccccuggaagaaggucauguagaguugcauguaccugaucaaauaguuccauucucuuauaccgaga	scf_010:1029385..1029468:+	intergenic
cro-mir-74	72	uagccaagucuucgaggac	cccgaagagccagu	uagccaagucuucgaggacaaugucccgaagagccagu	scf_007:135152..135190:-	CDS
cro-mir-1*	194746	uagaauucgggguagaau	uaccccgaauucuauggcg	uaccccgaauucuauggcggcaaugugaauguuaggaucgcggcagguuaguugccgccauagaauucgggguagaau uaccccgaauucuauggcggcaacuaaccugccgcgauccuaacauucacauugccgccauagaauucgggguagaau	scf_002:2259338..2259416:+ scf_002:2259334..2259412:-	intergenic intergenic
cro-mir-2*	192794	uagaauucgggguagaaug	uaccccgaauucuauggcg	uaccccgaauucuauggcggcaacuaaccugccgcgauccuaacauucacauugccgccauagaauucgggguagaaug	scf_002;2259334;2259412;-	intergenic
cro-mir-3*	53661	uuagccucgagacuuugca	ggcaaagucucgaggcugagc	uuagccucgagacuuugcaggauauauucuuuuucuuuuucgccguaaagaaaacaaagcuauccggcaaagucucgaggcugagc	scf_005;590453;590538;+	three_prime_UTR
cro-mir-4*	5747	ucagccucgagacuuugcc	ugcaaagucucgaggcuaag	ucagccucgagacuuugccggauagcuuuguuuucuuuacggcgaaaaagaaaaagaauauauccugcaaagucucgaggcuaag	scf_005:590451..590536:-	intergenic
cro-mir-5*	68	uugcaaugauuugcauuucgc	ccgaaaugcaagucauuguaaaa	ccgaaaugcaagucauuguaaaauauuauuacaucgaaauacacuuugcaaugauauuuugcaaugauuugcauuucgc	scf_008;955011;955089;-	intergenic
cro-mir-6*	11364	uaggacucgaguaguuauaac	ugacugcucgagcccuagg	uaggacucgaguaguuauaaccaagcugacugcucgagcccuagg	scf_024:790172..790217:-	intergenic
cro-mir-8*	47169	acccugucguugucgcca	gcgagggggagggggucu	gcgagggggagggggucugauggggcagcaauuguguaacagaccuccgcagacccugucguugucgcca	unitig_114:191580..191650:+	intergenic
cro-mir-9*	444	ucggacguauauugacuacuc	gaaguugauaucgagu	gaaguugauaucgagucugcaguaccaaucucugaaauuucuauggcagcaaaucacguacugcaaccucggacguauauugacuacuc	unitig_171;42054;42142;+	promoter
cro-mir-10*	317.67	ucggugggauguuugagacu	ucucgaaacaucucccuuuc	ucggugggauguuugagacuugagugugcguaaguucuccaccgucucgaaacaucucccuuuc	unitig_289;25849;25912;+	promoter, intron
cro-mir-11*	622	uagaguuuuuggagaugcu	cuaucacuacucuagc	cuaucacuacucuagcauggccaaguuauauacuugacaagcccuucuuagaguuuuuggagaugcu	unitig_614:10711..10778:-	intergenic
cro-mir-12*	77	ugagccgcucgucagaucc	auuuggccugccucuuu	ugagccgcucgucagaucccuauuuggccugccucuuu	unitig_658;575055;575092;+	three_prime_UTR
cro-mir-13*	11383	uucuuccuugaugcguccc	ugacaccaaggauucuca	ugacaccaaggauucucauuucuuccuugaugcguccc	unitig_680;499194;499231;+	three_prime_UTR
cro-mir-14*	40	ugugcauccggcuguucgc	ggguuaucugacggacagg	ugugcauccggcuguucgcccugugugaggagcacucauuguuuuucaccuugugcggguuaucugacggacagg	scf_001:1243022..1243097:+	five_prime_UTR; promoter
cro-mir-15*	92	uagggcggacgagauuucuc	gagaugucgggaauugcuugugc	gagaugucgggaauugcuugugcugguagaggagcgggaugcugaacgaggguagggcggacgagauuucuc	scf_001:2015373..2015445:-	intergenic
cro-mir-17*	10	uuggcaugccagucuggacc	ucuagacuggggccggcg	ucuagacuggggccggcgcucguuggcaugccagucuggacc	scf_003;1287822;1287863;-	promoter
cro-mir-22*	63	ugcgugcagacugaacccgag	ucgauacuucggucugcgc	ugcgugcagacugaacccgagccucgauacuucggucugcgc	scf_005;3026359;3026400;+	CDS
cro-mir-23*	446	ctggcaggtatggtcgtagatg	taatcggccccttgccagc taatcggccccttgccagc tagacaccaatactcccagaa tcctgtgatatgtgcctcatatagat	taatcggccccttgccagcttaacgtgcggagagcaaacgggatccagtgctgtctggcaggtatggtcgtagatg taatcggccccttgccagcttaacgtgcggagagcaaacgggatccagtgctgtctggcaggtatggtcgtagatg tagacaccaatactcccagaatgcgaggacaagacgggatccagtgctgtctggcaggtatggtcgtagatg ctggcaggtatggtcgtagatggaagagtcctgtgatatgtgcctcatatagat	scf_005;1322117;1322192;- unitig_1016;189310;189385;+ unitig_674;87196;87267;+ unitig_674;87246;87299;+	intergenic intergenic intergenic intergenic
cro-mir-24*	10	ucggccucggccucugccu	gagugguggugcugcag	gagugguggugcugcaggccguccuuggcugcgggggggaagucgcggcgggcgggaccgaggucuucggccucggccucugccu	scf_005;1337230;1337314;-	CDS
cro-mir-25*	62	ucauugacuuuugacgcacc	ggccucacauucugugaug	ggccucacauucugugaugaguauaggcgcaaugccucgcuagcagaucccccaucauugacuuuugacgcacc	scf_007;978948;979021;+	intergenic
cro-mir-26*	20	uaccugacuguggcauguc	cuuggcugcagcgagagcaga	cuuggcugcagcgagagcagacauaccugacuguggcauguc	scf_008;2695856;2695897;+	intergenic
cro-mir-27*	19	uugguagaauucccgcaagg	cuacgggaaucguacauacc	cuacgggaaucguacauaccgcaucaacugcacuauaguguaugcaugcgcacucguggauguugguagaauucccgcaagg	scf_008;2839538;2839619;+	three_prime_UTR
cro-mir-32*	60	ucgcagugauuuccgcacug	aaaugaugaauuugauggau	ucgcagugauuuccgcacuggcauggcggugagaguuugauuuccugcugugaaaaugaugaauuugauggau	scf_022;301134;301206;-	promoter, CDS
cro-mir-33*	24	uuucgguagaucucagccu	gucgaucaaccuaggaaua	gucgaucaaccuaggaauauaugggcagucccccauuuuucgguagaucucagccu	scf_022;1818632;1818687;-	intergenic
cro-mir-34*	88	uuggagucagacaugaaguc	uggcauccagucuucgacg	uuggagucagacaugaagucaaacuggaguaucucccacaucaggggaacgcugagauauaucuuugauggcauccagucuucgacg	scf_024:622912..622999:+	CDS
cro-mir-36*	60015	ucaaacacaauuagcgguc	gaccgcuaauuguguuugagau	ucaaacacaauuagcggucuauacccaacuuuuccaaaaauuuuccagaguggaagguuuggguauagaccgcuaauuguguuugagau ucaaacacaauuagcggucuauacccaaaccuuccacucuggaaaauuuuuggaaaaguuggguauagaccgcuaauuguguuugagau	unitig_169:298125..298214:- unitig_169:298128..298217:+	intergenic three_prime_UTR
cro-mir-37*	19	ucaguacucgauuuuggcc	ccaaaaucaucaagaag	ccaaaaucaucaagaagcgugaguuucaguacucgauuuuggcc	unitig_169;41135;41178;-	intron, CDS
cro-mir-41*	32	cuugacaaccucugacgugagcuuc	gggcaugaucaaggaga	cuugacaaccucugacgugagcuucuggaauugcguggugcgcugauucugggccgcgugauugcuaucgccgcaggugggcaugaucaaggaga	unitig_608;203500;203594;+	CDS
cro-mir-42*	59	uacacccaaugucgcugaug	gcagugauguuggguguuug	gcagugauguuggguguuugggcucggucguugcaucucgugaaugguucuacacccaaugucgcugaug	unitig_614;9680;9749;-	promoter
cro-mir-43*	17	ugacgagagaagccgcgagc	ucguaucuugaauccgcc	ucguaucuugaauccgccgucgcuuguuaggcugcagggcggcuagcuggcgucggggugacgagagaagccgcgagc ucguaucuugaauccgccgucgcuuguuaggcugcagggcggcuagcuggcgucggggugacgagagaagccgcgagc	unitig_674;31;108;+ unitig_738;6776;6853;-	CDS CDS
cro-mir-44*	16	ugcagaccgcagugggacc	agcuacaucgagucagcaucggc	ugcagaccgcagugggaccacuggguucgccgggaaccugcccaacagcuacaucgagucagcaucggc	unitig_719;210545;210613;-	promoter, intron
cro-mir-47*	31	uugcacugaccucuggcgc	gugggcucagucucggaagg	gugggcucagucucggaaggcgaauccgaagagucgauuucgccuugcacugaccucuggcgc cucuugguucuggcaucacgcagcgaaaugcccgguuuuuaaaaugcguucuucaucgaugccagaaccaagagau	scf_003;2806472;2806534;+ unitig_154;103597;103659;-	CDS promoter, CDS
cro-mir-48*	69	cagggcugagaauacggauuugggg	ugacgucacgacucggcaagggu	ugacgucacgacucggcaaggguagaggcgagaaccagggcugagaauacggauuugggg	scf_004;1646018;1646077;+	intergenic
cro-mir-50*	30	uacgaaacaauggucggcc	ugaccaugcguccagaggc	ugaccaugcguccagaggcgaucuuucacacgcccuacgaaacaauggucggcc	scf_005;1070374;1070427;+	intron, CDS
cro-mir-52*	35	cggccucuggugcagaucuuggug	uaggcggacuuggaggcc	uaggcggacuuggaggccggugacgaagccuggguuggacggccucuggugcagaucuuggug	scf_005;4163961;4164023;+	intergenic
cro-mir-56*	11	uacguucguauugccaguaug	uggugguuaugcaaacguagu	uggugguuaugcaaacguagucccggucaagacguucaagaggcucagcuugcucuaauugaucgggacuacguucguauugccaguaug_x000D_ uggugguuaugcaaacguagucccggucaagacguucaagaggcucagcuugcucuaauugaucgggacuacguucguauugccaguaug_x000D_ uggugguuaugcaaacguagucccggucaagacguucaagaggcucagcuugcucuaauugaucgggacuacguucguauugccaguaug	unitig_300;3271;3360;+ unitig_300;12541;12630;- unitig_821;2684947;2685036;+	intergenic, intergenic, intergenic
cro-mir-58*	33	ucaggcggacuggacugcc	ccaagugcgucugaugagg	ucaggcggacuggacugccuucauaagcaagcuggccaagugcgucugaugagg	unitig_595;112434;112487;-	intergenic
*Known milRNA (Piombo et al., 2021).
