# Supplementary material for: Comparative Small RNA and Degradome Sequencing Provides Insights into Antagonistic Interactions in the Biocontrol Fungus Clonostachys rosea
Source: Appl Environ Microbiol. 2022 Jun 13;88(13):e00643-22. doi: 10.1128/aem.00643-22 (PMC9275246; doi:10.1128/aem.00643-22)
Supplement: Supplemental file 3 — Data Set S3. Download aem.00643-22-s0003.xlsx, XLSX file, 0.1 MB [file aem.00643-22-s0003.xlsx]

## Sheet: CrBc_C_up-regulated
Dataset 3: Endogenous transcripts (endogenous gene targets) putatively cleaved by differentially expressed sRNAs
sRNA seq		degradome seq
sRNA or milRNA	log2(FC)_sRNA	Transcript ID (gene target)	Position	log2(FC)_degradation-site	Degradation site	sRNA alignment	sRNA sequence	pvalue	notes	Best characterized BLAST hit	Cleaveland category	annotation
cro-mir-72	3.1	CRV2T00009845_1	526-545	1.64	CGUCUCGACCGCAUGGCCGA	UUGGUUA-GCGUACGAGACU	UUGGUUAGCGUACGAGACU	0.9548		None	2	F:DNA-binding transcription factor activity; P:regulation of transcription, DNA-templated
ii_seq_11333720_x63	2.72117	CRV2T00003211_1	1295-1313	2.93679	ACGACAUGAUCGACGAGCG	UGUUCGUCGAUUAAAAAGU	UGUUCGUCGAUUAAAAAGU	0.4878		None	2	F:serine-type endopeptidase activity; P:proteolysis
ii_seq_8357879_x948	2.10401	CRV2T00002502_1	370-394	2.66147	UACCACGUGGGCAAAGGGCGGCGAC	GUUGCUGCU---AUUCUAC-UGGUA	GUUGCUGCUAUUCUACUGGUA	0.9832		None	2
ae_seq_1072858_x370	2.03419	CRV2T00003211_1	1324-1343	2.54777	GAGCGCAAGUUCAGCAUUGG	UCGAUGCGGAACUUG-GCUC	UCGAUGCGGAACUUGGCUC	0.9106		None	2	F:aminopeptidase activity; C:extracellular region; P:proteolysis; F:serine-type peptidase activity
ii_seq_11060044_x82	3.00272	CRV2T00005370_1	1852-1870	2.42538	ACUCACGAUGGUUCCACCU	GGGUUAGACCGUCGUGAGA	GGGUUAGACCGUCGUGAGA	0.9105		ORY56632.1| dipeptidyl-peptidase V [Pseudomassariella vexata] ID 70.8%	2
ae_seq_987684_x613	1.89285	CRV2T00003211_1	986-1007	2.42473	ACAUCGAGGAGAUCUUCACCCG	CGGGUGACGAGCUCCUCGAUGU	CGGGUGACGAGCUCCUCGAUGU	0.1615		None	2	F:nucleotide binding; F:oxidoreductase activity; P:obsolete oxidation-reduction process
ae_seq_1240161_x136	2.61991	CRV2T00003239_1	1013-1030	2.36612	CCCGAUCCCAUGCC--AGCC	GGUUAAGGCGUGGGAUUGCA	GGUUAAGGCGUGGGAUUGCA	0.9882		FAD dependent oxidoreductase [Fusarium albosuccineum] ID 79.8%	2
ii_seq_10129967_x194	2.39117	CRV2T00003211_1	1225-1244	2.28235	GAGCGUGACAUCGAGGAGCU	GGCACCUCGAUGUCG-GCUU	GGCACCUCGAUGUCGGCUU	0.9482		None	2
ii_seq_10314508_x164	3.22024	CRV2T00015983_1	681-706	2.08075	CGAGGAGGAGAUGGAUGAGCGCAGCC	GGCUGCG------AAAUUCUUCCUUA	GGCUGCGAAAUUCUUCCUUA	0.9576		None	2	F:1,4-alpha-glucan branching enzyme activity; F:hydrolase activity, hydrolyzing O-glycosyl compounds; P:glycogen biosynthetic process; F:cation binding; F:1,4-alpha-glucan branching enzyme activity (using a glucosylated glycogenin as primer for glycogen synthesis)
ii_seq_9285967_x411	2.74339	CRV2T00007976_1	2760-2779	2.00909	CUCUUGUUCAGCUGCAUUGG	CAAAUGUGGCUGAACGGGAC	CAAAUGUGGCUGAACGGGAC	0.7977	CBM48+GH13_8	1,4-alpha-glucan-branching enzyme-like protein [Acremonium chrysogenum ATCC 11550] ID 85.1%	2	F:hydrolase activity
ii_seq_9985127_x221	2.36278	CRV2T00014719_1	638-667	1.80245	AGAUGGAGCAGGUGCUGCGGGAUGCCGGCG	AUUCGGCA-CCUGUAGC---UUCUCCAUCA	AUUCGGCACCUGUAGCUUCUCCAUCA	0.2086		Phosphorylated carbohydrates phosphatase [Tolypocladium ophioglossoides CBS 100239] ID 84.5%	2	F:inorganic phosphate transmembrane transporter activity; P:phosphate ion transport; F:symporter activity; C:integral component of membrane; P:transmembrane transport
ae_seq_1308887_x92	2.54375	CRV2T00014725_1	1445-1469	1.77743	UGUACUCUGCCUGGUCCACUGGCAC	GUGCCAG-GAACUAUGUAGGGUAUU	GUGCCAGGAACUAUGUAGGGUAUU	0.4632		Phosphate transporter [Metarhizium guizhouense ARSEF 977] ID 78.5%	2	F:ATP binding; F:ATP hydrolysis activity
ii_seq_9896922_x239	3.6883	CRV2T00013038_1	2252-2271	1.45555	GGUCCAGAAGCUCAAGAACC	UGUUCUUUGGAAUCUGGACC	UGUUCUUUGGAAUCUGGACC	0.443		None	1.25	P:mitotic spindle elongation; F:structural constituent of ribosome; F:GTPase activity; F:structural constituent of cytoskeleton; F:GTP binding; C:ribosome; C:spindle microtubule; C:cytoplasmic microtubule; P:translation; F:rRNA binding; P:cytoplasmic microtubule organization; C:tubulin complex; P:intracellular distribution of mitochondria; P:establishment or maintenance of cell polarity regulatin…
ii_seq_9881266_x242	2.20604	CRV2T00001070_1	759-780	1.34215	GGUGACCUGAACUACCUGGUCU	UGAUGAGGUAGU-CAGG--ACC	UGAUGAGGUAGUCAGGACC	0.9513		KHN99105.1| beta-tubulin [Metarhizium album ARSEF 1941] ID 85.3%	2	F:MAP kinase activity; F:ATP binding; C:nucleus; C:cytoplasm; P:protein phosphorylation; P:stress-activated MAPK cascade; F:protein serine kinase activity; F:protein threonine kinase activity
ii_seq_10335623_x161	2.97809	CRV2T00004440_1	2611-2632	1.11818	AGGAGGGCUUUGGCGGCCAUUA	UAAUGGCUGCGAAAUUCUUCCU	UAAUGGCUGCGAAAUUCUUCCU	0.0448		Mitogen-activated protein kinase-like protein [Acremonium chrysogenum ATCC 11550] ID 91.2%	2	F:DNA binding; C:cytoplasm
ii_seq_8884523_x595	3.00071	CRV2T00001761_1	285-306	1.02067	GGGACAGAAGGGUCUCCAGGCC	UGACUGGA-AGCCUUUUGUUCC	UGACUGGAAGCCUUUUGUUCC	0.7682		KHN99566.1| cold response protein 1 [Metarhizium album ARSEF 1941] ID 62.0%	2

## Sheet: CrBc_C_down-regulated
sRNA seq		degradome seq
sRNA or milRNA	log2(FC)_sRNA	transcript (gene target)	Position	log2(FC)_degradation-site	Degradation site	sRNA alignment	sRNA sequence	pvalue	notes	Best characterized BLAST hit	Cleaveland category	annotation
cro-mir-70	-2.79	CRV2T00001434_1	1772-1790	-1.43	AGUGGCGAGA-CGUGCUCUC	UUGAGCGCGCUCUUGCUGCU	UUGAGCGCGCUCUUGCUGCU	0.3787		ABC transporter transmembrane region 2 domain-containing protein [Sarocladium implicatum] ID 90.95%	0.5	F:ATP binding; C:integral component of peroxisomal membrane; F:ABC-type transporter activity; P:fatty acid transmembrane transport
cro-mir-1	-2.09	CRV2T00005300_1	2002-2019	-3.76	AUUGUACCCCGAAUUCUU	UAGAAUUCGGGGUAGAAU	UAGAAUUCGGGGUAGAAU	0.0745		None	2
ae_seq_1191638_x178	-2.0174	CRV2T00017144_1	1632-1662	-4.57909	GGGCUCGGACUCCAAGAACUCC-AGGUCCACG	UGUGGACCUUGGAGUUCU-------CGA-CCU	UGUGGACCUUGGAGUUCUCGACCU	0.5928		None	2	P:proteolysis; P:cell adhesion; F:metallopeptidase activity; F:zinc ion binding; F:carbohydrate binding
ii_seq_10727092_x112	-2.77639	CRV2T00006986_1	635-653	-4.53569	CCCACAACAGUGACGGGAC	GUUCAGUCGCUGUAGUGGA	GUUCAGUCGCUGUAGUGGA	0.9966		None	2
ii_seq_8130286_x1148	-1.82157	CRV2T00006986_1	612-630	-4.22723	AGGCCAGGUCAUCGCGACU	UUCUGUAGUGAUCUGGCCU	UUCUGUAGUGAUCUGGCCU	0.9996		None	2
ii_seq_9657052_x296	-3.10037	CRV2T00016685_1	1080-1103	-4.16194	CGUCGG-GUGGCUAAUGAAGAAAAC	CUUUUUUUCAU-AGUUACUCUGACG	CUUUUUUUCAUAGUUACUCUGACG	0.3363		bacterial lipase, partial [Fusarium flagelliforme] ID 80.9%	2	C:integral component of membrane
ae_seq_277875_x17263	-4.05783	CRV2T00000627_1	140-157	-3.86886	CCUUCUUCAGCACGCCCU	UGGUCGAGCUGAGGAAGG	UGGUCGAGCUGAGGAAGG	0.282		ATG5 protein [Purpureocillium lilacinum] ID 76.0%	0	P:autophagy; C:phagophore assembly site membrane
ii_seq_10748246_x110	-1.97953	CRV2T00017486_1	783-800	-3.73903	CGCUGCGGAUGGCGAGGG	UCUGAGCCGUUGGCAGCA	UCUGAGCCGUUGGCAGCA	1		None	2	C:integral component of membrane
ii_seq_10133459_x194	-2.38474	CRV2T00017144_1	1526-1543	-3.73777	AUCCCA--GCCUCGGCGAUA	CAUCGUCGAGGUCUUGGGAA	CAUCGUCGAGGUCUUGGGAA	0.9901		None	2	P:proteolysis; P:cell adhesion; F:metallopeptidase activity; F:zinc ion binding; F:carbohydrate binding
ae_seq_1056439_x412	-2.35672	CRV2T00017144_1	1630-1650	-3.72708	CUGGGCUCGGACUCCAAGAAC	GUUC---GAGUCCGGGUUCGA	GUUCGAGUCCGGGUUCGA	1		None	2	P:proteolysis; P:cell adhesion; F:metallopeptidase activity; F:zinc ion binding; F:carbohydrate binding
ii_seq_9897400_x239	-2.9815	CRV2T00003698_1	318-341	-3.69585	CAGCUACGGCGACUACAAGAACAC	GUGUUC----AGUUGCUGUAGUGA	GUGUUCAGUUGCUGUAGUGA	0.9402		None	2
ii_seq_10905929_x95	-3.06194	CRV2T00010514_1	1064-1090	-3.66989	AGAAGCCAUAUUUUGAUCCGUCGGCAC	UAUCUGAUGGAUU------UGGUUUCU	UAUCUGAUGGAUUUGGUUUCU	0.9617		putative efflux pump mfs2 [Fusarium oxysporum f. sp. cubense] ID 87.5%	2	F:dioxygenase activity; P:obsolete oxidation-reduction process
ii_seq_10926533_x93	-3.70545	CRV2T00000937_1	1198-1216	-3.45395	AGGCAAUGAGACAGCCCAG	UUGGGCUGUCUUAAACACU	UUGGGCUGUCUUAAACACU	0.793		glucosamine-6-phosphate deaminase [Metarhizium album ARSEF 1941] >gb|KHO01756.1| glucosamine-6-phosphate deaminase [Metarhizium album ARSEF 1941] ID 87.7%	2	F:glucosamine-6-phosphate deaminase activity; P:carbohydrate metabolic process; P:N-acetylglucosamine metabolic process
ii_seq_10653527_x120	-2.90688	CRV2T00010498_1	1554-1574	-3.45078	GACUUGCACCCUUGGGCCCAA	AUGGGCUCAAGAG-GCGAGAA	AUGGGCUCAAGAGGCGAGAA	0.5579		None	1	F:GTP binding
ae_seq_1469331_x42	-2.74887	CRV2T00001317_1	1561-1581	-3.35945	CACCUGGGCUCUGCUCGCAUU	CUUGCGAGC-GAGUUC-GGUG	CUUGCGAGCGAGUUCGGUG	0.9844		major facilitator superfamily domain-containing protein [Emericellopsis sp. TS7] ID 69.2%	2	C:integral component of membrane; F:transmembrane transporter activity; P:transmembrane transport
ii_seq_10204168_x182	-2.3805	CRV2T00010454_1	759-776	-3.27946	CGGAGAGCCCGCCCUCGA	UCGGGGGCCGGCUCUGAU	UCGGGGGCCGGCUCUGAU	1		None	2
ii_seq_8312275_x987	-2.60653	CRV2T00017486_1	865-886	-3.26777	UGGGCUCUAAAGCCUCAUGAGC	GCUCAAGAGGC----GAGAACA	GCUCAAGAGGCGAGAACA	0.9947		None	2	C:integral component of membrane
ii_seq_10010192_x216	-1.89538	CRV2T00003698_1	316-331	-3.21432	GCCA---GCUACGGCGACU	AGUUGCUGUAGUGAUUGGU	AGUUGCUGUAGUGAUUGGU	1		None	2
ii_seq_7812557_x1470	-2.20965	CRV2T00006986_1	607-628	-3.20451	AAGCCAGGCCAGGUCAUCGCGA	UUGGUAUGACCUGGU---GCUU	UUGGUAUGACCUGGUGCUU	1		None	2
ii_seq_10727092_x112	-2.77639	CRV2T00003698_1	316-339	-3.14516	GCCAGCUACGGCGACUACAAGAAC	GUUC----AGUCGCUGUAG-UGGA	GUUCAGUCGCUGUAGUGGA	0.8977		None	2
ae_seq_55370_x52182	-4.73151	CRV2T00019646_1	614-633	-3.10135	CGAUACGAUCUAAGUGUGGA	UCCACACUUAGAUCGUAUCG	UCCACACUUAGAUCGUAUCG	0.0136		None	2	C:extracellular region
ii_seq_9274805_x416	-4.32985	CRV2T00009369_1	456-477	-3.09484	CGGCACCAGCAUCGUCCAGGGC	GUCUUG---AAUGUUGGUGCUA	GUCUUGAAUGUUGGUGCUA	0.9806		aquaporin [Fusarium mundagurra] ID 65.5%	2	C:plasma membrane; P:water transport; F:water channel activity; C:integral component of membrane; P:ascospore formation; P:transmembrane transport
ii_seq_9821519_x256	-3.72361	CRV2T00006986_1	613-622	-3.02215	GGCCAGGUCA	UAAUUUUAUA	UAAUUUUAUAGACCUGGCC	0.9744		None	2
ii_seq_10277479_x170	-3.38283	CRV2T00016685_1	1303-1321	-3.01708	GGAGGCCAAGAACUUACGA	UUUAAAGUAUUUGGCCUUG	UUUAAAGUAUUUGGCCUUG	1		bacterial lipase, partial [Fusarium flagelliforme] ID 80.9%	2	C:integral component of membrane
ii_seq_7587765_x1754	-1.71877	CRV2T00013350_1	1286-1306	-2.93821	AGGACCAGCAGGUCCCGGGCU	UGCUUGGG--CUGCUGGUAGA	UGCUUGGGCUGCUGGUAGA	1		metal-nicotianamine transporter-like protein [Acremonium chrysogenum ATCC 11550] ID 71.2%	2	C:integral component of membrane; F:transferase activity; P:oligopeptide transmembrane transport; F:oligopeptide transmembrane transporter activity
ii_seq_7711640_x1581	-5.20515	CRV2T00014824_1	899-923	-2.83749	CCCCUCAGCCUGCCCCUCAGCCAGC	CCUGGUUGA-------GCUGAGGAA	CCUGGUUGAGCUGAGGAA	1		None	2
ae_seq_156677_x33715	-4.21033	CRV2T00019646_1	607-626	-2.82759	AGCUUAUCGAUACGAUCUAA	UUAGAUCGUAUCGAUAAGCU	UUAGAUCGUAUCGAUAAGCU	0.0136		None	2	C:extracellular region
ae_seq_1379965_x64	-3.02522	CRV2T00007416_1	1108-1133	-2.8212	GAAAGCUACAGAGCGAUACUAUGCCU	UGGCA------CGUUCUGUAGCUAGA	UGGCACGUUCUGUAGCUAGA	0.9618		putative oxidoreductase-like protein [Acremonium chrysogenum ATCC 11550] ID 75.9%	2	F:nucleotide binding; F:oxidoreductase activity
ii_seq_10913656_x94	-2.80459	CRV2T00019646_1	617-639	-2.77569	UACGAUCUAAGUGUGGAGACGAU	AUCGUCUCCACACUUAGAUCGUA	AUCGUCUCCACACUUAGAUCGUA	0.027		None	2	C:extracellular region
ii_seq_8696134_x702	-1.60245	CRV2T00009937_1	1126-1144	-2.77279	GCCAGCCAGGAGACACCGA	UUGAGGUCUUCUG-CUGGA	UUGAGGUCUUCUGCUGGA	1		None	2	F:UDP-glucose 4-epimerase activity; P:galactose metabolic process
ii_seq_9910736_x237	-1.96611	CRV2T00003698_1	318-342	-2.73526	CAGCUACGGCGACUACAAGAACACU	UGUGUUC----AGUUGCUGUAGUGA	UGUGUUCAGUUGCUGUAGUGA	0.9503		None	2
ii_seq_10748246_x110	-1.97953	CRV2T00001705_1	549-566	-2.71795	GGCUGCGGAUGGUUCAUA	UCUGAGCCGUUGGCAGCA	UCUGAGCCGUUGGCAGCA	0.8035		None	1.5
ii_seq_7711640_x1581	-5.20515	CRV2T00009937_1	253-271	-2.68688	AAGAUCAGACUCGGCCAGG	CCUGGUUGAG-CUGAGGAA	CCUGGUUGAGCUGAGGAA	1		None	2	F:UDP-glucose 4-epimerase activity; P:galactose metabolic process
ii_seq_8655327_x729	-1.42783	CRV2T00002787_1	1360-1380	-2.63164	GGUCUUGCAUUAGGAACCCGA	UCGGGUUACUGGUGC-UGAUC	UCGGGUUACUGGUGCUGAUC	0.9977		Zinc-regulated transporter 1 [Tolypocladium paradoxum] ID 62.6%	2	C:integral component of membrane; P:metal ion transport; F:metal ion transmembrane transporter activity; P:transmembrane transport
ae_seq_1290915_x101	-3.11031	CRV2T00006304_1	2323-2341	-2.60564	AAGGAGCUCGAGGCCAAGU	UCAGAUCCUCGAGCUCCAA	UCAGAUCCUCGAGCUCCAA	0.9998		DNA topoisomerase 1 [Neonectria ditissima] ID 79.9%	2	F:DNA binding; F:DNA topoisomerase type I (single strand cut, ATP-independent) activity; C:chromosome; P:DNA topological change
ii_seq_9475754_x346	-1.92583	CRV2T00008090_1	1354-1373	-2.55611	CCGCCCCUCAUCGGCG-GACC	AGUUAAACGGAUGAGGGGCGG	AGUUAAACGGAUGAGGGGCGG	0.0113		None	0.25	C:membrane; C:integral component of membrane
ii_seq_10010192_x216	-1.89538	CRV2T00009937_1	572-589	-2.54324	GCCAACCGCUGCAGU-ACU	AGUUGCUGUAGUGAUUGGU	AGUUGCUGUAGUGAUUGGU	1		None	2	F:UDP-glucose 4-epimerase activity; P:galactose metabolic process
ae_seq_1204421_x167	-1.83678	CRV2T00009937_1	1556-1576	-2.48159	AGUUCACCCAUCUGUCGACGA	UCGUCGAU-GGUGGGUUGUUU	UCGUCGAUGGUGGGUUGUUU	1		None	2	F:UDP-glucose 4-epimerase activity; P:galactose metabolic process
ii_seq_9816131_x257	-2.20704	CRV2T00016285_1	5146-5165	-2.47659	ACCCAGAACUACGA-GCGCGC	ACGCGUGAUGUAGUUC-GGGA	ACGCGUGAUGUAGUUCGGGA	0.9792		PLB53274.1| NACHT domain protein [Aspergillus steynii IBT 23096] ID 60.3%	2	F:protein binding; P:biological regulation
ae_seq_1204421_x167	-1.83678	CRV2T00007267_1	2267-2288	-2.47316	AAACUAUCGCCAUCGUCGACGA	UCGUCGAUGGUGG--GUUGUUU	UCGUCGAUGGUGGGUUGUUU	0.9098		SPX domain-containing protein [Purpureocillium lilacinum] ID 70.2%	1.75	C:vacuolar membrane; C:integral component of membrane
ae_seq_1351548_x73	-2.76689	CRV2T00009937_1	1254-1285	-2.46354	CAUCUCCGACGCGAGGCCAGGAGAUCUCGGCA	CGC----AGUUCCUGGCCUC-----GGAGAUG	CGCAGUUCCUGGCCUCGGAGAUG	0.7982		None	2	F:UDP-glucose 4-epimerase activity; P:galactose metabolic process
ii_seq_8528876_x819	-2.27315	CRV2T00000657_1	281-299	-2.44856	CGGCCA--AGUUGGGUGCGCC	UGUGUAUUUAACUACUGGCUG	UGUGUAUUUAACUACUGGCUG	0.8127		Non-classical export protein 2 [Tolypocladium paradoxum] ID 62.1%	2	C:integral component of membrane
ii_seq_9915934_x236	-3.84455	CRV2T00011384_1	132-155	-2.43041	UCCCCGCCAGCCAGUCACGUUCCA	UAUUUAACUACUGGCUGG-GGGGA	UAUUUAACUACUGGCUGGGGGGA	0.7448		None	2
ae_seq_1291417_x100	-2.67985	CRV2T00008202_1	510-529	-2.36503	CGCCAAGAUUGAGAGCCUCG	CGUGGUUCCUGAUCUUGGCA	CGUGGUUCCUGAUCUUGGCA	1		methyltransferase domain-containing protein [Emericellopsis sp. TS7] ID 66.5%	2	F:methyltransferase activity; P:methylation
ii_seq_11202771_x71	-2.91904	CRV2T00014824_1	910-928	-2.33276	GCCCCUCAGCCAGCUCCUC	UAACUACUGGCUGGGGGGA	UAACUACUGGCUGGGGGGA	0.9804		None	2
ii_seq_10903269_x95	-3.11474	CRV2T00001317_1	1671-1694	-2.27764	CCGAGGAUGUCGUUGUCCAGGGCA	UAUGUUGGACA----UAUCCUUGG	UAUGUUGGACAUAUCCUUGG	0.9881		major facilitator superfamily domain-containing protein [Emericellopsis sp. TS7] ID 69.2%	2	C:integral component of membrane; F:transmembrane transporter activity; P:transmembrane transport
ii_seq_10667608_x119	-2.94224	CRV2T00010402_1	1325-1343	-2.25463	AAUUUUUGUCCGCAGAAUG	UAUUCUGUGGAUUGUUAUU	UAUUCUGUGGAUUGUUAUU	1		None	2
ii_seq_9089162_x492	-5.94109	CRV2T00009894_1	167-184	-2.21006	GUCCGG-UUGGCAAGGCCA	UGGUCUUGGCGAAAUGGAC	UGGUCUUGGCGAAAUGGAC	1		None	2
ii_seq_8696134_x702	-1.60245	CRV2T00000474_1	918-937	-2.1083	CCCAGCAAUGAAGACCUUCU	UUGAGGUCUUC--UGCUGGA	UUGAGGUCUUCUGCUGGA	0.9994		peptide transporter-like protein [Acremonium chrysogenum ATCC 11550] ID 77.0%	2	P:oligopeptide transport; C:integral component of membrane; F:transmembrane transporter activity; P:transmembrane transport
ae_seq_1204421_x167	-1.83678	CRV2T00016194_1	1265-1283	-2.05304	AAGCAAACCACCG-CGACGA	UCGUCGAUGGUGGGUUGUUU	UCGUCGAUGGUGGGUUGUUU	0.9999	MFS transporter	GFG01987.1| maltose permease MAL61 [Aspergillus udagawae] ID 80.2%	2	F:methylmalonate-semialdehyde dehydrogenase (acylating) activity; C:plasma membrane; C:integral component of membrane; F:transmembrane transporter activity; P:transmembrane transport
ii_seq_8600552_x774	-4.48413	CRV2T00008202_1	533-563	-2.04498	ACCAGGGCAAGGUGAAGCUUGUGAGCGCCGA	UCGGUGUUCAU-----------UGUCUUGAA	UCGGUGUUCAUUGUCUUGAA	0.9976		methyltransferase domain-containing protein [Emericellopsis sp. TS7] ID 66.5%	2	F:methyltransferase activity; P:methylation
ii_seq_7444249_x1978	-4.38155	CRV2T00008202_1	465-486	-2.02236	UGUCGCCACUGUCCUCGGCUCC	UGAGCUGAGGA-AG-GGAGAUA	UGAGCUGAGGAAGGGAGAUA	0.9929		methyltransferase domain-containing protein [Emericellopsis sp. TS7] ID 66.5%	2	F:methyltransferase activity; P:methylation
ii_seq_6532709_x4166	-2.68946	CRV2T00019646_1	617-637	-1.97894	UACGAUCUAAGUGUGGAGACG	CGUCUCCACACUUAGAUCGUA	CGUCUCCACACUUAGAUCGUA	0.0193		None	2	C:extracellular region
ii_seq_10277479_x170	-3.38283	CRV2T00000787_1	1044-1062	-1.96639	CAAGGGCGAGUGCAAGCCC	UUUAAAGUAUUUGGCCUUG	UUUAAAGUAUUUGGCCUUG	1		None	2	C:membrane; C:integral component of membrane
ii_seq_9026623_x517	-5.42519	CRV2T00008202_1	465-485	-1.91146	UGUCGCCACUGUCCUCGGCUC	GAGCUGAGGA-AG-GGAGAUA	GAGCUGAGGAAGGGAGAUA	0.9862		methyltransferase domain-containing protein [Emericellopsis sp. TS7] ID 66.5%	2	F:methyltransferase activity; P:methylation
ii_seq_10926533_x93	-3.70545	CRV2T00001280_1	1647-1667	-1.88917	AGUGUUGCCUGGACGGCCACU	UUGGGCUGUCU--UAAACACU	UUGGGCUGUCUUAAACACU	0.9983	GH18 chitinase	chitinase [Clonostachys rosea] ID 97.2%	2	P:polysaccharide catabolic process; F:chitinase activity; C:extracellular region; P:chitin catabolic process; F:chitin binding
ii_seq_10433693_x146	-4.05202	CRV2T00014824_1	912-929	-1.82756	CCCUCAGCCAGCUCCUCA	UUAACUACUGGCUGGGGG	UUAACUACUGGCUGGGGG	1		None	2
ii_seq_8696134_x702	-1.60245	CRV2T00015997_1	217-235	-1.79251	UCCGGCAGCAACACCUCUG	UUGAGGUCUU-CUGCUGGA	UUGAGGUCUUCUGCUGGA	1		None	2
ii_seq_9221539_x438	-3.2115	CRV2T00000138_1	310-328	-1.7175	CAGCGCCAGGUCGCCCUCG	UUCGGGU-UACUGGUGCUG	UUCGGGUUACUGGUGCUG	0.9885		Putative Mitochondrial peroxiredoxin PRX1 [Torrubiella hemipterigena] ID 86.6%	2	F:thioredoxin peroxidase activity; P:obsolete oxidation-reduction process; P:cellular oxidant detoxification
ii_seq_9897400_x239	-2.9815	CRV2T00003698_1	183-206	-1.67845	CGACUACGGCGACUACAAGGGCAC	GUGUUC----AGUUGCUGUAGUGA	GUGUUCAGUUGCUGUAGUGA	0.9901		None	2
ii_seq_10304625_x166	-2.34746	CRV2T00006201_1	957-974	-1.56841	GAGUGGAA-UGGCUC-GACC	UGUCAGAGCCAAUUCUACUA	UGUCAGAGCCAAUUCUACUA	0.9344		None	2	F:RNA binding
ii_seq_8770559_x653	-2.36618	CRV2T00013350_1	1288-1307	-1.5591	GACCAGCAGGUCCCGGGCUG	GUGCUUGGG--CUGCUGGUA	GUGCUUGGGCUGCUGGUA	1		metal-nicotianamine transporter-like protein [Acremonium chrysogenum ATCC 11550] ID 71.2%	2	C:integral component of membrane; F:transferase activity; P:oligopeptide transmembrane transport; F:oligopeptide transmembrane transporter activity
ii_seq_9535448_x330	-3.68444	CRV2T00001317_1	1644-1662	-1.534	AAGAUCUCAAAUUCAGUGA	UAAUUGUGUUUGAGAUUAA	UAAUUGUGUUUGAGAUUAA	1		major facilitator superfamily domain-containing protein [Emericellopsis sp. TS7] ID 69.2%	2	C:integral component of membrane; F:transmembrane transporter activity; P:transmembrane transport
ae_seq_1267332_x115	-2.19556	CRV2T00003253_1	1386-1408	-1.38029	UGGUACAACGUUAAGCCAGUGGG	CCCGCUGGCUU--UGUUGGACUA	CCCGCUGGCUUUGUUGGACUA	0.5175		None	1	P:proteolysis; F:metallopeptidase activity
ae_seq_1232116_x142	-2.60319	CRV2T00001752_1	1625-1642	-1.28092	ACUGGCGCAUGGUCGCCU	UUAGGAUUAUGUGCUAGU	UUAGGAUUAUGUGCUAGU	0.5229		phosphate-repressible phosphate permease [Fusarium albosuccineum] ID 73.5%	2	F:inorganic phosphate transmembrane transporter activity; P:phosphate ion transport; F:symporter activity; C:integral component of membrane; P:transmembrane transport
ii_seq_9159433_x464	-3.27854	CRV2T00008996_1	60-84	-1.24818	UGGUGAAGCACCAGCGAACGUCGAG	CUUGA---AUGUUGGUGCU-AACUA	CUUGAAUGUUGGUGCUAACUA	0.0515		OAQ66712.1| ribosomal protein L13 [Pochonia chlamydosporia 170] ID 81.6%	0	F:structural constituent of ribosome; C:ribosome; P:translation
ae_seq_1394143_x59	-2.85881	CRV2T00015163_1	448-466	-1.21531	UCCUCUGAGAGCGGUCGCU	UGU-AUUGCUCUCGGAGAC	UGUAUUGCUCUCGGAGAC	0.9987		EJP66959.1| F1F0-ATP synthase regulatory factor Stf2 [Beauveria bassiana ARSEF 2860] ID 64.4%	2	C:integral component of membrane
ae_seq_1314232_x89	-2.75935	CRV2T00005473_1	291-309	-1.19407	UGG-CCAGCAAGGCCGGCGG	CCGCUGGCUUUGUUGGACUA	CCGCUGGCUUUGUUGGACUA	0.0139		ETS86623.1| Coiled-coil domain-containing protein 72 [Pestalotiopsis fici W106-1] ID 91.2%	0.5
ii_seq_9456920_x351	-1.93741	CRV2T00009845_1	550-568	-1.19305	GAACGUCAGCUGG-CCGAGA	UCUCGGACCAGC-GACAAAC	UCUCGGACCAGCGACAAAC	0.9423	Transcription factor	None	2	F:DNA-binding transcription factor activity; P:regulation of transcription, DNA-templated
ii_seq_9649630_x298	-2.34098	CRV2T00010473_1	1573-1591	-1.12173	CCCGAGAACAUGAAGUCCC	GGGAUCGCGUGUUCUCGAA	GGGAUCGCGUGUUCUCGAA	0.9684		peptide transporter-like protein [Acremonium chrysogenum ATCC 11550] ID 75.2%	2	P:oligopeptide transport; C:integral component of membrane; F:transmembrane transporter activity; P:transmembrane transport
ii_seq_9274805_x416	-4.32985	CRV2T00013019_1	103-121	-1.12171	CGGCACCAACUCACAGGGC	GUCUUGAAUGUUGGUGCUA	GUCUUGAAUGUUGGUGCUA	0.9764		unnamed protein product [Fusarium equiseti] ID 85.3%	2

## Sheet: CrBc_AC_down-regulated
sRNA seq		Degradome seq
sRNA or milRNA	log2(FC)_sRNA	transcript (gene target)	Position	log2(FC)_degradation-site	Degradation site	sRNA alignment	sRNA sequence	pvalue	notes	Best characterized BLAST hit	Cleaveland category	annotation
cro-mir-62	-1.48	CRV2T00002592_1	213-228	-2.15	CGCCAAG-GAUGGCG-UC	GAUCGCUAUCACUUGGAU	GAUCGCUAUCACUUGGAU	1		None	2
cro-mir-1	-1.15	CRV2T00008944_1	2842-2860	-2.58	CAACUACCACCGAGUUCCU	UAGAAUUCGG-GGUAGAAU	UAGAAUUCGGGGUAGAAU	0.9976		None	2	F:lipid binding
cro-mir-1	-1.15	CRV2T00021630_1	2645-2663	-4.3	CAACUACCACCGAGUUCCU	UAGAAUUCGG-GGUAGAAU	UAGAAUUCGGGGUAGAAU	0.9975		None	2	F:lipid binding
ii_seq_11248639_x68	-3.16992	CRV2T00004440_1	2469-2491	-3.25481	GACCCUACAGACGAGCCUGUGGC	UCCAC--GCUCGUUU--UGGGUC	UCCACGCUCGUUUUGGGUC	1		Mitogen-activated protein kinase-like protein [Acremonium chrysogenum ATCC 11550] ID 91.2%	2	F:MAP kinase activity; F:ATP binding; C:nucleus; C:cytoplasm; P:protein phosphorylation; P:stress-activated MAPK cascade; F:protein serine kinase activity; F:protein threonine kinase activity
ae_seq_277875_x17263	-1.67055	CRV2T00004441_1	2708-2726	-2.729	GCUUCUUCAGCAGCGACCG	UGGUCG-AGCUGAGGAAGG	UGGUCGAGCUGAGGAAGG	0.9997	GT35	Glycogen phosphorylase-like protein [Acremonium chrysogenum ATCC 11550] ID 87.8%	2	P:carbohydrate metabolic process; F:glycogen phosphorylase activity; F:pyridoxal phosphate binding; F:linear malto-oligosaccharide phosphorylase activity; F:SHG alpha-glucan phosphorylase activity
ae_seq_214492_x23426	-1.76424	CRV2T00007530_1	1090-1107	-2.49512	CCUCAGCAUGGCUCGGCC	UGCCUGGUCGAGCUGAGG	UGCCUGGUCGAGCUGAGG	1		ferrochelatase [Fusarium albosuccineum] ID 84.2%	2	F:ferrochelatase activity; C:mitochondrial inner membrane; P:heme biosynthetic process
ae_seq_1296867_x98	-3.84799	CRV2T00015193_1	332-356	-2.3124	AGGGUCAGCA-GCAGGAGG-CCAAGGG	UCCUUGGAUCUCUUGCCUGC--ACCCU	UCCUUGGAUCUCUUGCCUGCACCCU	0.5373		mismatched base pair and cruciform dna recognition protein [Fusarium langsethiae] ID 72.5%	2
ae_seq_1095072_x326	-2.07707	CRV2T00009937_1	1002-1021	-2.3079	CGGCACCGGAGUCCGUGACU	CUUCAACAUCUCCGGUGCCA	CUUCAACAUCUCCGGUGCCA	0.9967		None	2	F:UDP-glucose 4-epimerase activity; P:galactose metabolic process
ae_seq_1297063_x98	-2.73696	CRV2T00009697_1	354-372	-2.01165	AGCCCUUGAGGUCGAGAAC	UUUCUUAUCUUUAGGGGCU	UUUCUUAUCUUUAGGGGCU	0.2855		KAF5604151.1| glycosyl hydrolase [Fusarium subglutinans] ID 66.7%	0.5
ii_seq_11012154_x86	-3.67242	CRV2T00000419_1	139-161	-1.89912	GAUGCCGCUGGCGA--CAAGCUCCA	AGGA-CUUGGUUUGCCAGCGGCAUG	AGGACUUGGUUUGCCAGCGGCAUG	0.5969		glucose repressible grg1 [Trichoderma arundinaceum] ID 84.1%	2
ae_seq_1172722_x197	-3.41093	CRV2T00009937_1	1002-1020	-1.78638	CGGCACCGGAGUCCGUGAC	UUCAACAUCUCCGGUGCCA	UUCAACAUCUCCGGUGCCA	0.9266		None	2	F:UDP-glucose 4-epimerase activity; P:galactose metabolic process
ii_seq_7711640_x1581	-2.2215	CRV2T00009937_1	253-271	-1.62982	AAGAUCAGACUCGGCCAGG	CCUGGUUGAG-CUGAGGAA	CCUGGUUGAGCUGAGGAA	1		None	2	F:UDP-glucose 4-epimerase activity; P:galactose metabolic process
ii_seq_11194649_x72	-3.05889	CRV2T00000419_1	157-183	-1.57288	CUCCAGGAGUCGAAGCAUGAGGCCAAG	CUUGGCCUC----UAGGAUUC-UGGAA	CUUGGCCUCUAGGAUUCUGGAA	0.99		glucose repressible grg1 [Trichoderma arundinaceum] ID 84.1%	2
ae_seq_1553006_x30	-2.58496	CRV2T00000419_1	160-184	-1.51195	CAGGAGUCGAAGCAUGAGGCCAAGG	CCUUGGUAUCG----UCGACUCUAU	CCUUGGUAUCGUCGACUCUAU	0.9584		glucose repressible grg1 [Trichoderma arundinaceum] ID 84.1%	2
ii_seq_8130286_x1148	-1.48926	CRV2T00006986_1	612-630	-1.50131	AGGCCAGGUCAUCGCGACU	UUCUGUAGUGAUCUGGCCU	UUCUGUAGUGAUCUGGCCU	0.9996		None	2
ii_seq_9502426_x337	-2.29662	CRV2T00004438_1	907-927	-1.1304	GAAGCGAUCCGCCCCAGCCGA	CUGGCUGGGG-GGAU-GCAGA	CUGGCUGGGGGGAUGCAGA	1		atp synthase f0 [Fusarium albosuccineum] ID 80.0%	2	F:magnesium ion binding; F:holo-[acyl-carrier-protein] synthase activity; C:integral component of membrane; P:protein phosphopantetheinylation
ae_seq_277875_x17263	-1.67055	CRV2T00000627_1	140-157	-1.11797	CCUUCUUCAGCACGCCCU	UGGUCGAGCUGAGGAAGG	UGGUCGAGCUGAGGAAGG	0.2767		ATG5 protein [Purpureocillium lilacinum] ID 76.0%	0	P:autophagy; C:phagophore assembly site membrane

## Sheet: CrFg_C_up-regulated
SNA seq	Degradome seq
sRNA or milRNA	log2(FC)_sRNA	transcript (gene target)	Position	log2(FC)_degradation-site	Degradation site	sRNA alignment	sRNA sequence	pvalue	notes	Best characterized BLAST hit	Cleaveland category	annotation
ii_seq_9438510_x357	2.27512	CRV2T00015628_1	606-623	3.80598	CGUUCGC-UUCUUCC-GCGC	GCGCUGGAAGAAUUCGAACA	GCGCUGGAAGAAUUCGAACA	0.9558		None	2	C:integral component of membrane
ii_seq_10602755_x125	3.08968	CRV2T00003211_1	1291-1313	3.17603	UUCGACGACAUGAUCGACGAGCG	UGUUU--UGAUCAUGUUGUCAGC	UGUUUUGAUCAUGUUGUCAGC	0.999		None	2
ii_seq_10705644_x115	3.14329	CRV2T00003238_1	33-51	3.13181	GAGCGGGCUGG-CUGAUGCC	GGCUUCAGGCCAGCCCGUUA	GGCUUCAGGCCAGCCCGUUA	0.2692		Ion channel regulatory UNC-93 [Fusarium albosuccineum] ID 76.4%	2	C:integral component of membrane; F:transmembrane transporter activity; P:transmembrane transport
ae_seq_1273206_x112	2.66653	CRV2T00013038_1	2058-2085	3.07353	GUCUGGCGUGCAUUCUUCGAGCCAGUCG	AGGCUGGCUC-AGGAA---ACGCUGGAU	AGGCUGGCUCAGGAAACGCUGGAU	0.6847		None	2	F:ATP binding; F:ATP hydrolysis activity
ii_seq_11384723_x60	3.19658	CRV2T00005557_1	1732-1755	2.91246	GGGCUGGAACUGGGUUGCCAAACA	CGUU--GUAACU-AGUUUCAGCCU	CGUUGUAACUAGUUUCAGCCU	0.6624		KAF5618254.1| brefeldin A resistance [Fusarium tjaetaba] ID 73.3%	2
ii_seq_7389354_x2076	2.10966	CRV2T00001416_1	1792-1809	2.67232	CAGAGUGGUUCUCUGAUU	GAUCAGAGAAUGAUACUG	GAUCAGAGAAUGAUACUG	0.7817	GH72	1,3-beta-glucanosyltransferase gel2 [Tolypocladium ophioglossoides CBS 100239] ID 63.9%	2	C:plasma membrane; F:transferase activity; C:anchored component of membrane
ii_seq_9403688_x368	2.25174	CRV2T00005370_1	1826-1845	2.64229	UCGGAC-GUAACUUCAAGGCC	GGCCUUGGAGU-ACUUUCCGA	GGCCUUGGAGUACUUUCCGA	0.9751		ORY56632.1| dipeptidyl-peptidase V [Pseudomassariella vexata] ID 70.8%	2	F:aminopeptidase activity; C:extracellular region; P:proteolysis; F:serine-type peptidase activity
ae_seq_1221262_x151	2.37878	CRV2T00003211_1	989-1006	2.60228	UCGAGGAGAUCUUCACCC	GGGUGACGAGCUCCUCGA	GGGUGACGAGCUCCUCGA	0.9636		None	2
ae_seq_1269950_x113	1.97521	CRV2T00002085_1	1447-1467	2.48485	UCGACCUACUUCGUCGGCGCC	GGCGCU-UAGAAG-AGGUCCU	GGCGCUUAGAAGAGGUCCU	0.9986		phytoene desaturase [Emericellopsis sp. TS7] ID 82.1%	2	C:integral component of membrane; P:carotenoid biosynthetic process; F:oxidoreductase activity; P:obsolete oxidation-reduction process
ii_seq_9397390_x372	2.50522	CRV2T00007546_1	169-187	2.43687	CGCUGCUGAGUCCCUCACC	UGAACGGGACUUGGCAGCU	UGAACGGGACUUGGCAGCU	0.9199		HET-C2 protein [Trichoderma harzianum] ID 78.4%	2	C:cytoplasm; P:intermembrane lipid transfer; F:lipid transfer activity
ii_seq_10126855_x195	3.25399	CRV2T00010903_1	236-255	2.25411	GCCCCGUGAAGGCCGAGCUC	UAACUUGGC-GUUAUGGGGC	UAACUUGGCGUUAUGGGGC	0.741		None	2	F:oxidoreductase activity
ii_seq_10111335_x198	4.08509	CRV2T00003405_1	39-57	2.24442	UCUCAACGACGGUCGUAUU	GGUUAGACCGUCGU-GAGA	GGUUAGACCGUCGUGAGA	0.9987		None	2
ii_seq_9728055_x278	4.89006	CRV2T00009723_1	680-696	2.06292	UCGA-UGAGGUUCGCGCA	AGCGCGAACCUCAGUCCC	AGCGCGAACCUCAGUCCC	0.9277		Pyruvate decarboxylase [Neonectria ditissima] ID 60.3%	2	F:magnesium ion binding; F:pyruvate decarboxylase activity; F:thiamine pyrophosphate binding
ii_seq_10129967_x194	2.30159	CRV2T00003211_1	1225-1244	1.99551	GAGCGUGACAUCGAGGAGCU	GGCACCUCGAUGUCG-GCUU	GGCACCUCGAUGUCGGCUU	0.9858		None	2
ii_seq_11218912_x70	3.46948	CRV2T00002592_1	206-230	1.53199	GGGACAUCGCCAAGGAUGGCGUCGA	UCGAC-CGAUCCU----GAUGUUCU	UCGACCGAUCCUGAUGUUCU	0.7222		None	1.5
ii_seq_9896922_x239	4.16837	CRV2T00013038_1	2252-2271	1.48708	GGUCCAGAAGCUCAAGAACC	UGUUCUUUGGAAUCUGGACC	UGUUCUUUGGAAUCUGGACC	0.9093		None	2	F:ATP binding; F:ATP hydrolysis activity
ae_seq_1238937_x136	2.07232	CRV2T00010473_1	1079-1102	1.40999	GGGUCGACGAAGUCCGCCGUGGUC	UGCC-UGG-GGAUU-CGUCGGCCC	UGCCUGGGGAUUCGUCGGCCC	0.9933		peptide transporter-like protein [Acremonium chrysogenum ATCC 11550] ID 75.2%	2	P:oligopeptide transport; C:integral component of membrane; F:transmembrane transporter activity; P:transmembrane transport
ae_seq_1488262_x39	2.94873	CRV2T00006870_1	326-345	1.30159	CGGUCAGGAGAAGUUCGGUG	CACCGAGCU-C-CUUGACCA	CACCGAGCUCCUUGACCA	0.7073		GTP-binding nuclear protein [Tolypocladium capitatum] ID 91.7%	2	F:GTPase activity; F:GTP binding; C:nucleus; P:nucleocytoplasmic transport; P:protein transport
ii_seq_11253127_x68	3.0756	CRV2T00005192_1	954-976	1.06831	CGCCAAGCUCGGCCACGAUGAGG	UUUCAUCG----CGAGGUUGGCU	UUUCAUCGCGAGGUUGGCU	1		None	2	C:integral component of membrane
ii_seq_11253127_x68	3.0756	CRV2T00001313_1	1482-1500	1.05603	GGCCACACCUUG-GAUGAGA	UUUCAUCGCGAGGU-UGGCU	UUUCAUCGCGAGGUUGGCU	0.9998		Amino-acid permease-like protein [Acremonium chrysogenum ATCC 11550] ID 77.2%	2	P:amino acid transport; C:integral component of membrane; P:transmembrane transport
ii_seq_6893226_x3206	1.51517	CRV2T00009376_1	565-582	1.05228	ACC-GCUGCAGCCGGUGCA	AAUACCGGCUGUUGUAGGU	AAUACCGGCUGUUGUAGGU	0.9994		None	2

## Sheet: CrFg_C_down-regulated
sRNA seq	Degradome seq
sRNA or milRNA	log2(FC)_sRNA	transcript (gene target)	Position	log2(FC)_degradation-site	Degradation site	sRNA alignment	sRNA sequence	pvalue	notes	Best characterized BLAST hit	Cleaveland category	annotation
cro-mir-1	-1.77	CRV2T00007556_1	1741-1758	-3.19	UCUCUACCUGGGAUUCAG	UAGAAUUCGGGGUAGAAU	UAGAAUUCGGGGUAGAAU	0.9944		None	2
ii_seq_3982231_x20997	-3.81961	CRV2T00019066_1	588-607	-5.97918	GGCCAGUAGUUAAAUACACA	UGUGUAUUUAACUACUGGCU	UGUGUAUUUAACUACUGGCU	0.0136		None	2	C:extracellular region
ii_seq_9274805_x416	-3.45305	CRV2T00009369_1	456-477	-5.39922	CGGCACCAGCAUCGUCCAGGGC	GUCUUG---AAUGUUGGUGCUA	GUCUUGAAUGUUGGUGCUA	0.9806		aquaporin [Fusarium mundagurra] ID 65.5%	2	C:plasma membrane; P:water transport; F:water channel activity; C:integral component of membrane; P:ascospore formation; P:transmembrane transport
ii_seq_10383125_x154	-2.17637	CRV2T00017486_1	781-799	-5.35738	GUCGCUGCGGAUGGCGAGG	CUGAGCCGUUGGCAGC-AC	CUGAGCCGUUGGCAGCAC	1		None	2	C:integral component of membrane
ii_seq_9264359_x420	-1.96366	CRV2T00019148_1	856-881	-5.23658	UGGGUGCCAACGAGCGGAUGGCGAUC	GAUC-CCGUCCGCUC----UCGCCUA	GAUCCCGUCCGCUCUCGCCUA	0.975		None	2	F:exo-alpha-sialidase activity
ii_seq_10748246_x110	-2.25491	CRV2T00017486_1	783-800	-5.20933	CGCUGCGGAUGGCGAGGG	UCUGAGCCGUUGGCAGCA	UCUGAGCCGUUGGCAGCA	1		None	2	C:integral component of membrane
ii_seq_10887799_x96	-3.67091	CRV2T00002949_1	312-333	-5.18619	CGCCAACAGGGUUGCUGGCGCC	CGCGU--AGGACCCUGUUGGUG	CGCGUAGGACCCUGUUGGUG	0.3604		None	2
ii_seq_11117945_x77	-3.00322	CRV2T00014824_1	1043-1061	-5.17115	AACCCGUCCCGGCU-GCCGC	GCGGUUUAGGGGGACGGGUA	GCGGUUUAGGGGGACGGGUA	0.9949		None	2
ae_seq_1257794_x121	-2.18596	CRV2T00016102_1	260-277	-5.16555	CAG-CUGGUGUCGAGAACC	GGUUUAUGGCGCCAGACUG	GGUUUAUGGCGCCAGACUG	1		hydrophobin 2 [Clonostachys rosea] ID 92.0%	2	C:extracellular region; C:cell wall
ii_seq_11106890_x78	-2.67111	CRV2T00002271_1	447-468	-5.13441	GUCGAGCCAGUCGAGCGCCAGU	GAUGG---AAGACUGGUUCGAU	GAUGGAAGACUGGUUCGAU	0.8588		None	2
ii_seq_10748246_x110	-2.25491	CRV2T00001705_1	549-566	-4.95028	GGCUGCGGAUGGUUCAUA	UCUGAGCCGUUGGCAGCA	UCUGAGCCGUUGGCAGCA	0.8035		None	1.5
ae_seq_1363240_x69	-2.69189	CRV2T00017486_1	787-804	-4.83336	GCGGAUGGCGA--GGGUGAU	UUCGCCCAUUCGUCGUCCGA	UUCGCCCAUUCGUCGUCCGA	0.9961		None	2	C:integral component of membrane
ae_seq_693262_x3059	-2.46587	CRV2T00001712_1	301-319	-4.82141	AAGUGUGGCAGCCAUGGAG	GUUUAUGGC-GCCAGACUG	GUUUAUGGCGCCAGACUG	1		None	2
ii_seq_11226962_x70	-2.36138	CRV2T00001712_1	294-314	-4.79673	CAGUUGCAAGUGUGGCAGCCA	UGGCUGCUAC---UGUUAUUG	UGGCUGCUACUGUUAUUG	0.989		None	2
ii_seq_11229622_x70	-2.631	CRV2T00014824_1	911-930	-4.66419	CCCCUCAGCCAGCUCCUCAG	UUUAACUACUGGCUGGGGGG	UUUAACUACUGGCUGGGGGG	0.9474		None	2
ii_seq_10878513_x97	-3.25265	CRV2T00004620_1	2037-2058	-4.6044	CUCCGUCUGGAAGCUGUUCCCU	AGGGA-CGGCUUU--GACGGAA	AGGGACGGCUUUGACGGAA	0.9149		linoleate diol synthase [Trichoderma harzianum] ID 93.7%	2	F:peroxidase activity; P:response to oxidative stress; F:heme binding; P:obsolete oxidation-reduction process; P:cellular oxidant detoxification
ii_seq_10269634_x171	-3.74157	CRV2T00010514_1	1064-1089	-4.60219	AGAAGCCAUAUUUUGAUCCGUCGGCA	AUCUGAUGGAUU------UGGUUUCU	AUCUGAUGGAUUUGGUUUCU	0.9475		putative efflux pump mfs2 [Fusarium oxysporum f. sp. cubense] ID 87.5%	2	F:dioxygenase activity; P:obsolete oxidation-reduction process
ii_seq_10847293_x100	-3.08957	CRV2T00017486_1	733-756	-4.52941	GGCUCGUCAGCGGAUCCAAGCUCU	CGAGUAUGGAUCUGCUGA-AAGUA	CGAGUAUGGAUCUGCUGAAAGUA	0.0786		None	2	C:integral component of membrane
ii_seq_11346649_x62	-2.82661	CRV2T00015997_1	200-222	-4.50543	GUGCCAGCGCAGCCGUCUCCGGC	UUCGGA----GCUGCGCGAGCAC	UUCGGAGCUGCGCGAGCAC	0.9961		None	2
ii_seq_11221362_x70	-3.19297	CRV2T00002271_1	382-401	-4.39852	GCGUCUGCAUCCUCGACCGC	CUGG--GGGGAUGCAGACAA	CUGGGGGGAUGCAGACAA	1		None	2
ii_seq_10653527_x120	-3.45104	CRV2T00010498_1	1554-1574	-4.38656	GACUUGCACCCUUGGGCCCAA	AUGGGCUCAAGAG-GCGAGAA	AUGGGCUCAAGAGGCGAGAA	0.5579		None	1	F:GTP binding
ii_seq_10727092_x112	-3.87541	CRV2T00006986_1	635-653	-4.38094	CCCACAACAGUGACGGGAC	GUUCAGUCGCUGUAGUGGA	GUUCAGUCGCUGUAGUGGA	0.9966		None	2
ii_seq_8696134_x702	-1.35259	CRV2T00004368_1	1142-1163	-4.34612	GCCAGCAGGUGGAGCGCCUCGA	UUGAGGU-CUU---CUGCUGGA	UUGAGGUCUUCUGCUGGA	1		Putative Gamma interferon inducible lysosomal thiol reductase GILT [Torrubiella hemipterigena] ID 62.4%	2	C:integral component of membrane; F:oxidoreductase activity, acting on a sulfur group of donors, disulfide as acceptor
ae_seq_737812_x2219	-1.70029	CRV2T00001712_1	298-318	-4.32427	UGCAAGUGUGGCAGCCAUGGA	UUUAUGGC-GCCAGACU-GUA	UUUAUGGCGCCAGACUGUA	0.992		None	2
ii_seq_10878513_x97	-3.25265	CRV2T00002316_1	180-197	-4.27964	UUCCGUCAGCGCC-UCCCU	AGGGACGGCUUUGACGGAA	AGGGACGGCUUUGACGGAA	0.6763		None	2
ii_seq_10022440_x214	-1.91602	CRV2T00015971_1	182-201	-4.25123	GGUCUCGGAUCAUCGUCCGA	UGGGAUGAUGGUUCGAGAUG	UGGGAUGAUGGUUCGAGAUG	0.2757		None	2
ii_seq_7833069_x1454	-1.60793	CRV2T00019148_1	846-866	-4.06861	CGGCGCAUCCUGGGUGCCAAC	UAUGGU-CCUAGGAUGUUUCU	UAUGGUCCUAGGAUGUUUCU	0.9834		None	2	F:exo-alpha-sialidase activity
ii_seq_10921790_x93	-2.27103	CRV2T00009313_1	1258-1277	-4.06336	AAGGGCGUGAAGGUGGACGG	CCGUCCGC--UCUCGCCUAG	CCGUCCGCUCUCGCCUAG	1		phosphatidylserine decarboxylase family protein [Purpureocillium lilacinum] ID 79.8%	2	F:phosphatidylserine decarboxylase activity; P:phospholipid biosynthetic process
ii_seq_8696134_x702	-1.35259	CRV2T00016685_1	735-753	-4.03197	UCCAGCGAGGAGGGCUUAU	UUGAGGUCUUCU-GCUGGA	UUGAGGUCUUCUGCUGGA	1		bacterial lipase, partial [Fusarium flagelliforme] ID 80.9%	2	C:integral component of membrane
ii_seq_9821519_x256	-3.81948	CRV2T00006986_1	613-622	-4.02094	GGCCAGGUCA	UAAUUUUAUA	UAAUUUUAUAGACCUGGCC	0.9744		None	2
ii_seq_9897400_x239	-3.16061	CRV2T00003698_1	318-341	-3.98997	CAGCUACGGCGACUACAAGAACAC	GUGUUC----AGUUGCUGUAGUGA	GUGUUCAGUUGCUGUAGUGA	0.9402		None	2
ii_seq_11010090_x86	-3.35663	CRV2T00010402_1	1115-1139	-3.98318	UGCCCGUUCAACCUUUGCUGCGCCA	UGGUGUAGUA------GAAUUGGCU	UGGUGUAGUAGAAUUGGCU	1		None	2
ii_seq_8312275_x987	-1.97196	CRV2T00017486_1	865-886	-3.97129	UGGGCUCUAAAGCCUCAUGAGC	GCUCAAGAGGC----GAGAACA	GCUCAAGAGGCGAGAACA	0.9947		None	2	C:integral component of membrane
ii_seq_11166429_x74	-2.8036	CRV2T00007664_1	1019-1037	-3.95347	ACGCCGGCUCCGGUGGCCC	UGGCCAC-GGCGUCGGUGU	UGGCCACGGCGUCGGUGU	0.9987		None	2
ii_seq_7283834_x2296	-3.72236	CRV2T00015971_1	172-190	-3.93955	CCCAGCUGGUGGUCUCGGA	UAUUUAACUACUGGCUGGG	UAUUUAACUACUGGCUGGG	0.6248		None	2
ii_seq_10605005_x125	-4.01912	CRV2T00018370_1	11069-11088	-3.92835	ACUGCUACUUCCCCCAGCCA	UGGCUGGGGGGA--UGCAGA	UGGCUGGGGGGAUGCAGA	0.8263		None	2	C:extracellular region; P:multicellular organism development; P:negative regulation of Wnt signaling pathway
ii_seq_7711640_x1581	-4.05646	CRV2T00009937_1	253-271	-3.90529	AAGAUCAGACUCGGCCAGG	CCUGGUUGAG-CUGAGGAA	CCUGGUUGAGCUGAGGAA	1		None	2	F:UDP-glucose 4-epimerase activity; P:galactose metabolic process
ii_seq_8681275_x712	-1.7627	CRV2T00017854_1	2030-2048	-3.86898	AUGCGGCAGACGACCUCUA	UUGAGGUCUUCUGCUGGAU	UUGAGGUCUUCUGCUGGAU	0.9975		geranylgeranyl diphosphate synthase [Fusarium beomiforme] ID 75.2%	2	F:dimethylallyltranstransferase activity; F:farnesyltranstransferase activity; F:geranyltranstransferase activity; P:isoprenoid biosynthetic process; F:glycosyltransferase activity
ii_seq_8130286_x1148	-1.82746	CRV2T00006986_1	612-630	-3.83531	AGGCCAGGUCAUCGCGACU	UUCUGUAGUGAUCUGGCCU	UUCUGUAGUGAUCUGGCCU	0.9996		None	2
ii_seq_9005173_x528	-2.04754	CRV2T00012288_1	1509-1531	-3.81399	CCUACCAGCGCCGGGCCUUGGGC	GUCU-----CCGGCGCUGGGUUA	GUCUCCGGCGCUGGGUUA	1		None	2	F:iron ion binding; F:oxidoreductase activity, acting on paired donors, with incorporation or reduction of molecular oxygen
ae_seq_277875_x17263	-3.40331	CRV2T00000627_1	140-157	-3.78543	CCUUCUUCAGCACGCCCU	UGGUCGAGCUGAGGAAGG	UGGUCGAGCUGAGGAAGG	0.282		ATG5 protein [Purpureocillium lilacinum] ID 76.0%	0	P:autophagy; C:phagophore assembly site membrane
ii_seq_9198970_x446	-1.67676	CRV2T00019457_1	3214-3231	-3.77932	GGCCACUGGGGCCAGGGC	UACCUGGUUCUGCUGGCU	UACCUGGUUCUGCUGGCU	1		Calcium-transporting ATPase-like protein [Acremonium chrysogenum ATCC 11550] ID 86.7%	2	F:ATP binding; C:integral component of membrane; F:ATPase-coupled cation transmembrane transporter activity; P:cation transmembrane transport
ii_seq_8770559_x653	-1.48329	CRV2T00003931_1	384-402	-3.77095	CACCGGCAGCCUCAAGCCC	GUGCUUG-GGCUGCUGGUA	GUGCUUGGGCUGCUGGUA	0.9891		None	2
ii_seq_10606880_x125	-2.51339	CRV2T00003581_1	305-323	-3.77079	AAGUCCAGCAGGUCGCGCU	CGCGUGGCGGGCUGGAUUA	CGCGUGGCGGGCUGGAUUA	1		None	2
ae_seq_1056439_x412	-1.99054	CRV2T00017144_1	1630-1650	-3.69341	CUGGGCUCGGACUCCAAGAAC	GUUC---GAGUCCGGGUUCGA	GUUCGAGUCCGGGUUCGA	1		None	2	P:proteolysis; P:cell adhesion; F:metallopeptidase activity; F:zinc ion binding; F:carbohydrate binding
ii_seq_10926533_x93	-2.79196	CRV2T00001280_1	1647-1667	-3.65914	AGUGUUGCCUGGACGGCCACU	UUGGGCUGUCU--UAAACACU	UUGGGCUGUCUUAAACACU	0.9983	GH18 chitinase	chitinase [Clonostachys rosea] ID 97.2%	2	P:polysaccharide catabolic process; F:chitinase activity; C:extracellular region; P:chitin catabolic process; F:chitin binding
ii_seq_8770559_x653	-1.48329	CRV2T00007511_1	1360-1378	-3.60759	AGCCAGCGGCUCCCAGCAG	GUGCUUGG-GCUGCUGGUA	GUGCUUGGGCUGCUGGUA	1		PWI70585.1| putative protein family, ATP binding protein [Purpureocillium lilacinum] ID 86.4%	2	F:ATP binding; F:GTP binding; F:hydrolase activity
ii_seq_9662367_x294	-1.90408	CRV2T00013203_1	5695-5713	-3.52719	GCUUGCUGCGAUGG-C-AAGC	GCUUCGACCGUCGCGGCAGGU	GCUUCGACCGUCGCGGCAGGU	0.9949		None	2	F:protein binding; F:phospholipid binding; C:cell cortex; P:maintenance of protein location in cell cortex
ae_seq_1190926_x178	-2.30101	CRV2T00017144_1	1632-1664	-3.51307	GGGCUCGGACUCCAAGAACUCC-AGGUCCACGUG	CAUGUGGACCUUGGAGUUCU-------CGA-CCU	CAUGUGGACCUUGGAGUUCUCGACCU	0.1034		None	2	P:proteolysis; P:cell adhesion; F:metallopeptidase activity; F:zinc ion binding; F:carbohydrate binding
ii_seq_9910736_x237	-2.04883	CRV2T00003698_1	318-342	-3.49356	CAGCUACGGCGACUACAAGAACACU	UGUGUUC----AGUUGCUGUAGUGA	UGUGUUCAGUUGCUGUAGUGA	0.9503		None	2
ae_seq_809596_x1638	-1.3262	CRV2T00005934_1	895-915	-3.49352	CGUGGCGACCGUGGCGAGGGA	UCUCUUGUCAC--UCGUCGAU	UCUCUUGUCACUCGUCGAU	0.9998		OWT43248.1| stm1 domain-containing protein [Pochonia chlamydosporia 170] ID 62.1%	2	F:RNA binding
ii_seq_11317458_x64	-3.1218	CRV2T00019240_1	969-987	-3.47656	CUGGUGGUGAUGAAGAGGC	GCUUCAGUAUCACUAUCUA	GCUUCAGUAUCACUAUCUA	0.9949		None	2
ii_seq_8696134_x702	-1.35259	CRV2T00009937_1	1126-1144	-3.44443	GCCAGCCAGGAGACACCGA	UUGAGGUCUUCUG-CUGGA	UUGAGGUCUUCUGCUGGA	1		None	2	F:UDP-glucose 4-epimerase activity; P:galactose metabolic process
ii_seq_11280546_x66	-2.66555	CRV2T00003698_1	14-34	-3.43191	UCCUCGCCGCCCUCGGGCUCG	CG-GUCUG-GGUCGGCGAGGA	CGGUCUGGGUCGGCGAGGA	0.9998		None	2
ii_seq_10885783_x96	-3.08645	CRV2T00009829_1	845-865	-3.38565	ACCCCGAGAAGUGCACCUGGG	UAUAGGUGUAGUUUUUGGAUG	UAUAGGUGUAGUUUUUGGAUG	0.9878		None	2
ae_seq_1069454_x383	-1.81026	CRV2T00015971_1	179-195	-3.3638	GGUGGUCUCGG--AUCAUC	GAUGAUUACCGAGUCCAUA	GAUGAUUACCGAGUCCAUA	0.7673		None	1.75
ii_seq_7812557_x1470	-2.48185	CRV2T00006986_1	607-628	-3.32625	AAGCCAGGCCAGGUCAUCGCGA	UUGGUAUGACCUGGU---GCUU	UUGGUAUGACCUGGUGCUU	1		None	2
ae_seq_1319930_x86	-2.63353	CRV2T00011997_1	1950-1970	-3.2996	CGCCGAG-UCGGAGGACGGCGU	ACGUGGUUC-CUGAUCUUGGCA	ACGUGGUUCCUGAUCUUGGCA	0.9976		sodium-dependent serotonin transporter [Fusarium albosuccineum] ID 71.8%	2	F:symporter activity; C:integral component of membrane; P:transmembrane transport
ii_seq_5015639_x11466	-1.61349	CRV2T00007537_1	6255-6273	-3.2242	UGGCGACAGUGAGAGCGGC	ACC-CUGUCGUUGUCGCCA	ACCCUGUCGUUGUCGCCA	1		Fatty acid synthase subunit beta-like protein [Acremonium chrysogenum ATCC 11550] ID 87.0%	2	F:[acyl-carrier-protein] S-acetyltransferase activity; F:[acyl-carrier-protein] S-malonyltransferase activity; F:3-hydroxypalmitoyl-[acyl-carrier-protein] dehydratase activity; F:enoyl-[acyl-carrier-protein] reductase (NADH) activity; F:oleoyl-[acyl-carrier-protein] hydrolase activity; C:fatty acid synthase complex; P:fatty acid biosynthetic process; F:(3R)-hydroxymyristoyl-[acyl-carrier-protein]…
ii_seq_10433693_x146	-3.70849	CRV2T00014824_1	912-929	-3.17539	CCCUCAGCCAGCUCCUCA	UUAACUACUGGCUGGGGG	UUAACUACUGGCUGGGGG	1		None	2
ii_seq_8029861_x1257	-1.52811	CRV2T00006889_1	1435-1456	-3.13438	AGGCCCAGCCCGGCUGGAGAGA	CGUCUCCGGC---GCUGGGUUA	CGUCUCCGGCGCUGGGUUA	1		6-phosphogluconate dehydrogenase, decarboxylating 1 [Fusarium flagelliforme] ID 85.4%	2	F:phosphogluconate dehydrogenase (decarboxylating) activity; P:pentose-phosphate shunt; P:D-gluconate metabolic process; F:NADP binding; P:obsolete oxidation-reduction process
ae_seq_1191638_x178	-2.86857	CRV2T00017144_1	1632-1662	-3.06343	GGGCUCGGACUCCAAGAACUCC-AGGUCCACG	UGUGGACCUUGGAGUUCU-------CGA-CCU	UGUGGACCUUGGAGUUCUCGACCU	0.5928		None	2	P:proteolysis; P:cell adhesion; F:metallopeptidase activity; F:zinc ion binding; F:carbohydrate binding
ii_seq_10727092_x112	-3.87541	CRV2T00003698_1	316-339	-3.04383	GCCAGCUACGGCGACUACAAGAAC	GUUC----AGUCGCUGUAG-UGGA	GUUCAGUCGCUGUAGUGGA	0.8977		None	2
ii_seq_7711640_x1581	-4.05646	CRV2T00014824_1	899-923	-3.0356	CCCCUCAGCCUGCCCCUCAGCCAGC	CCUGGUUGA-------GCUGAGGAA	CCUGGUUGAGCUGAGGAA	1		None	2
ii_seq_10878513_x97	-3.25265	CRV2T00002906_1	135-154	-3.03298	CGCCGUCAAGCGCCGUCAGU	AGGGACGGC-UUUGACGGAA	AGGGACGGCUUUGACGGAA	1		None	2
ae_seq_1209357_x161	-3.77763	CRV2T00002490_1	347-372	-3.00872	CGCCAAGGUCAAUGUGGACCAUGUGA	CAACGUGGUUC-C--UGAUCUUGGCA	CAACGUGGUUCCUGAUCUUGGCA	0.8367		OAQ69880.1thioredoxin-like protein [Pochonia chlamydosporia 170] ID 69.8%	2	C:integral component of membrane
ii_seq_11278500_x66	-2.94013	CRV2T00000937_1	1199-1218	-2.98857	GGCAAUGAGACAGCCCAGCG	UAUUGGGCUGUCUUAAACAC	UAUUGGGCUGUCUUAAACAC	0.7554		KHO01756.1| glucosamine-6-phosphate deaminase [Metarhizium album ARSEF 1941] ID 87.7%	2	F:glucosamine-6-phosphate deaminase activity; P:carbohydrate metabolic process; P:N-acetylglucosamine metabolic process
ii_seq_5999456_x6156	-2.79985	CRV2T00012451_1	46-68	-2.97769	CCCCUUCCAGAGCACAUCAACCU	UGGUUGA---GCUGAGGAAGGGA	UGGUUGAGCUGAGGAAGGGA	0.9999		translocase SEC61 complex gamma subunit [Colletotrichum salicis] ID 67.1%	2	C:endoplasmic reticulum membrane; P:protein targeting; F:protein-transporting ATPase activity; C:integral component of membrane; P:protein transmembrane transport
ii_seq_10039616_x211	-2.98109	CRV2T00011829_1	504-523	-2.97641	UCAUGGCGGUGCGCGGCGCG	UGCACCGUGCACUGUCCUGA	UGCACCGUGCACUGUCCUGA	0.3265		transporter SEC61 subunit beta [Fusarium sp. NRRL 52700] ID 91.1%	2	C:Sec61 translocon complex; P:intracellular protein transport; C:integral component of membrane
ii_seq_8914947_x575	-1.9342	CRV2T00016686_1	49-72	-2.97512	CGGACUUCAGGGCCGUUGCCUCUG	CAGAGCCGGCGGCCCUGGAG-CCU	CAGAGCCGGCGGCCCUGGAGCCU	0.54		None	2
ii_seq_9897400_x239	-3.16061	CRV2T00003698_1	183-206	-2.96977	CGACUACGGCGACUACAAGGGCAC	GUGUUC----AGUUGCUGUAGUGA	GUGUUCAGUUGCUGUAGUGA	0.9901		None	2
ii_seq_10277479_x170	-3.70587	CRV2T00016685_1	1303-1321	-2.95665	GGAGGCCAAGAACUUACGA	UUUAAAGUAUUUGGCCUUG	UUUAAAGUAUUUGGCCUUG	1		bacterial lipase, partial [Fusarium flagelliforme] ID 80.9%	2	C:integral component of membrane
ii_seq_9535448_x330	-4.22132	CRV2T00001317_1	1644-1662	-2.91103	AAGAUCUCAAAUUCAGUGA	UAAUUGUGUUUGAGAUUAA	UAAUUGUGUUUGAGAUUAA	1		major facilitator superfamily domain-containing protein [Emericellopsis sp. TS7] ID 69.2%	2	C:integral component of membrane; F:transmembrane transporter activity; P:transmembrane transport
ii_seq_9413958_x365	-2.65586	CRV2T00003115_1	553-569	-2.90601	UUGGCCAGAG-GGACGGG	CCCGUCCGCUCUCGCCUA	CCCGUCCGCUCUCGCCUA	0.7985		None	1.5
ii_seq_10766391_x108	-2.67324	CRV2T00006691_1	3180-3204	-2.87726	CCACGUUGAGCUUGAGAAGGGCAAG	AAUUCCUUUCUCA-GCUCAACGCUU	AAUUCCUUUCUCAGCUCAACGCUU	0.7122		pyruvate carboxylase [Metarhizium rileyi RCEF 4871] ID 92.6%	2	F:pyruvate carboxylase activity; F:ATP binding; P:pyruvate metabolic process; P:gluconeogenesis; F:biotin binding; F:metal ion binding
ii_seq_11166429_x74	-2.8036	CRV2T00008710_1	386-412	-2.85858	GCACCGACAGCAAUGUAGCCGAGGCCU	UGGCCACGGC---------GUCGGUGU	UGGCCACGGCGUCGGUGU	0.8917		None	1.75
ii_seq_11202771_x71	-2.53275	CRV2T00014824_1	910-928	-2.83197	GCCCCUCAGCCAGCUCCUC	UAACUACUGGCUGGGGGGA	UAACUACUGGCUGGGGGGA	0.9804		None	2
ii_seq_9089162_x492	-5.24517	CRV2T00009894_1	167-184	-2.73244	GUCCGG-UUGGCAAGGCCA	UGGUCUUGGCGAAAUGGAC	UGGUCUUGGCGAAAUGGAC	1		None	2
ii_seq_11226962_x70	-2.36138	CRV2T00002063_1	165-188	-2.71699	CAAUGCCAGUGGCGGACAGAGCCA	UGGCU------GCUACUGUUAUUG	UGGCUGCUACUGUUAUUG	0.8924		glutathione s-transferase [Fusarium albosuccineum] ID 69.7%	1.75
ae_seq_156677_x33715	-3.38449	CRV2T00019646_1	607-626	-2.6622	AGCUUAUCGAUACGAUCUAA	UUAGAUCGUAUCGAUAAGCU	UUAGAUCGUAUCGAUAAGCU	0.0136		None	2	C:extracellular region
ii_seq_10204168_x182	-2.69289	CRV2T00010454_1	759-776	-2.63754	CGGAGAGCCCGCCCUCGA	UCGGGGGCCGGCUCUGAU	UCGGGGGCCGGCUCUGAU	1		None	2
ii_seq_9221539_x438	-3.58037	CRV2T00001026_1	1440-1458	-2.62941	CGGCACCUUCGAGCCCGAU	UUCGGGUU-ACUGGUGCUG	UUCGGGUUACUGGUGCUG	0.989		D-3-phosphoglycerate dehydrogenase-like protein [Acremonium chrysogenum ATCC 11550] ID 79.4%	2	F:phosphoglycerate dehydrogenase activity; P:L-serine biosynthetic process; F:NAD binding; P:obsolete oxidation-reduction process
ii_seq_10905929_x95	-2.94171	CRV2T00010514_1	1064-1090	-2.58087	AGAAGCCAUAUUUUGAUCCGUCGGCAC	UAUCUGAUGGAUU------UGGUUUCU	UAUCUGAUGGAUUUGGUUUCU	0.9617		putative efflux pump mfs2 [Fusarium oxysporum f. sp. cubense] ID 87.5%	2	F:dioxygenase activity; P:obsolete oxidation-reduction process
ii_seq_9251263_x425	-3.01837	CRV2T00007041_1	3144-3169	-2.52454	GGCAAUGUGGGGAGAGUUCACAGUAG	CUGCUGUGGACUCGACUCAUAU-GCC	CUGCUGUGGACUCGACUCAUAUGCC	0.0136		Peptidyl-prolyl cis-trans isomerase pin4 [Metarhizium acridum] ID 72.1%	2	F:RNA binding
ii_seq_10277479_x170	-3.70587	CRV2T00000787_1	1044-1062	-2.48076	CAAGGGCGAGUGCAAGCCC	UUUAAAGUAUUUGGCCUUG	UUUAAAGUAUUUGGCCUUG	1		None	2	C:membrane; C:integral component of membrane
ii_seq_9183692_x453	-1.62385	CRV2T00015756_1	1367-1385	-2.39945	GCGAUAUCCCCGAGAAGCU	UGCUGCUUGUGGAUAUUGC	UGCUGCUUGUGGAUAUUGC	0.6392		catalase isozyme P [Fusarium napiforme] ID 81.7%	1	F:catalase activity; P:response to oxidative stress; P:alkaloid metabolic process; F:heme binding; P:hydrogen peroxide catabolic process; F:metal ion binding; P:obsolete oxidation-reduction process; P:cellular oxidant detoxification
ii_seq_6532709_x4166	-2.61233	CRV2T00019646_1	617-637	-2.37393	UACGAUCUAAGUGUGGAGACG	CGUCUCCACACUUAGAUCGUA	CGUCUCCACACUUAGAUCGUA	0.0193		None	2	C:extracellular region
ii_seq_10850793_x100	-3.39414	CRV2T00019146_1	142-159	-2.36833	GGCGGUCAGG-CUUCCUCU	UGUGGAAGACCUGGCCGCC	UGUGGAAGACCUGGCCGCC	0.5172		conidiation-specific protein 10 [Byssothecium circinans] ID 88.7%	1.75
ii_seq_11280546_x66	-2.66555	CRV2T00001317_1	1317-1334	-2.35647	GCCUCGUCGACUG-GACCG	CGGUCUGGGUCGGCGAGGA	CGGUCUGGGUCGGCGAGGA	0.9999		major facilitator superfamily domain-containing protein [Emericellopsis sp. TS7] ID 69.2%	2	C:integral component of membrane; F:transmembrane transporter activity; P:transmembrane transport
ii_seq_8696134_x702	-1.35259	CRV2T00000474_1	918-937	-2.35361	CCCAGCAAUGAAGACCUUCU	UUGAGGUCUUC--UGCUGGA	UUGAGGUCUUCUGCUGGA	0.9994		peptide transporter-like protein [Acremonium chrysogenum ATCC 11550] ID 77.0%	2	P:oligopeptide transport; C:integral component of membrane; F:transmembrane transporter activity; P:transmembrane transport
ii_seq_9198970_x446	-1.67676	CRV2T00008202_1	523-540	-2.27167	AGCCUCGAGAACCAGGGC	UACCUGGUUCUGCUGGCU	UACCUGGUUCUGCUGGCU	1		methyltransferase domain-containing protein [Emericellopsis sp. TS7] ID 66.5%	2	F:methyltransferase activity; P:methylation
ii_seq_9932985_x231	-2.88029	CRV2T00015186_1	1839-1860	-2.26803	GCUACUCGGGCUCUCUGCACUU	UAGU-CAGAGAGUCCGAUUUUG	UAGUCAGAGAGUCCGAUUUUG	0.5708		mitogen-activated kinase maf1 [Trichoderma arundinaceum] ID 77.6%	2	C:nucleus; P:vesicle-mediated transport; F:kinase activity; P:phosphorylation; P:negative regulation of transcription by RNA polymerase III; C:AP-1 adaptor complex; F:clathrin adaptor activity
ii_seq_8696134_x702	-1.35259	CRV2T00015997_1	217-235	-2.22545	UCCGGCAGCAACACCUCUG	UUGAGGUCUU-CUGCUGGA	UUGAGGUCUUCUGCUGGA	1		None	2
ii_seq_9915934_x236	-4.42001	CRV2T00011384_1	132-155	-2.19143	UCCCCGCCAGCCAGUCACGUUCCA	UAUUUAACUACUGGCUGG-GGGGA	UAUUUAACUACUGGCUGGGGGGA	0.7448		None	2
ii_seq_10926533_x93	-2.79196	CRV2T00000937_1	1198-1216	-2.15689	AGGCAAUGAGACAGCCCAG	UUGGGCUGUCUUAAACACU	UUGGGCUGUCUUAAACACU	0.793		KHO01756.1| glucosamine-6-phosphate deaminase [Metarhizium album ARSEF 1941] ID 87.7%	2	F:glucosamine-6-phosphate deaminase activity; P:carbohydrate metabolic process; P:N-acetylglucosamine metabolic process
ii_seq_10940633_x92	-3.85745	CRV2T00021411_1	869-892	-2.14324	CGCCCAGUUCGAGAACAAGGACGU	GCGU----GUUCUCGAA-UGGGUA	GCGUGUUCUCGAAUGGGUA	0.9998		None	2	F:stearoyl-CoA 9-desaturase activity; P:unsaturated fatty acid biosynthetic process; C:integral component of membrane; F:heme binding; F:metal ion binding; P:obsolete oxidation-reduction process
ae_seq_55370_x52182	-3.76124	CRV2T00019646_1	614-633	-2.11524	CGAUACGAUCUAAGUGUGGA	UCCACACUUAGAUCGUAUCG	UCCACACUUAGAUCGUAUCG	0.0136		None	2	C:extracellular region
ii_seq_8600552_x774	-3.87574	CRV2T00008202_1	533-563	-2.11388	ACCAGGGCAAGGUGAAGCUUGUGAGCGCCGA	UCGGUGUUCAU-----------UGUCUUGAA	UCGGUGUUCAUUGUCUUGAA	0.9976		methyltransferase domain-containing protein [Emericellopsis sp. TS7] ID 66.5%	2	F:methyltransferase activity; P:methylation
ii_seq_9816131_x257	-2.53248	CRV2T00016285_1	5146-5165	-2.0365	ACCCAGAACUACGA-GCGCGC	ACGCGUGAUGUAGUUC-GGGA	ACGCGUGAUGUAGUUCGGGA	0.9792		NACHT domain protein [Aspergillus steynii IBT 23096] >gb|PLB53274.1| NACHT domain protein [Aspergillus steynii IBT 23096] ID 60.3%	2	F:protein binding; P:biological regulation
ii_seq_10913656_x94	-2.45705	CRV2T00019646_1	617-639	-2.02909	UACGAUCUAAGUGUGGAGACGAU	AUCGUCUCCACACUUAGAUCGUA	AUCGUCUCCACACUUAGAUCGUA	0.027		None	2	C:extracellular region
ii_seq_10667608_x119	-2.80846	CRV2T00010402_1	1325-1343	-2.01119	AAUUUUUGUCCGCAGAAUG	UAUUCUGUGGAUUGUUAUU	UAUUCUGUGGAUUGUUAUU	1		None	2
ii_seq_7587765_x1754	-1.85268	CRV2T00013350_1	1286-1306	-1.98729	AGGACCAGCAGGUCCCGGGCU	UGCUUGGG--CUGCUGGUAGA	UGCUUGGGCUGCUGGUAGA	1		metal-nicotianamine transporter-like protein [Acremonium chrysogenum ATCC 11550] ID 71.2%	2	C:integral component of membrane; F:transferase activity; P:oligopeptide transmembrane transport; F:oligopeptide transmembrane transporter activity
ii_seq_8528876_x819	-3.18289	CRV2T00000657_1	281-299	-1.98409	CGGCCA--AGUUGGGUGCGCC	UGUGUAUUUAACUACUGGCUG	UGUGUAUUUAACUACUGGCUG	0.8127		Non-classical export protein 2 [Tolypocladium paradoxum] ID 62.1%	2	C:integral component of membrane
ii_seq_10940633_x92	-3.85745	CRV2T00004153_1	1433-1456	-1.93828	CGCCCAGUUCGAGAACAAGGACGU	GCGU----GUUCUCGAA-UGGGUA	GCGUGUUCUCGAAUGGGUA	0.9999		acyl-CoA desaturase, partial [Metarhizium majus ARSEF 297] ID 86.5%	2	F:stearoyl-CoA 9-desaturase activity; P:unsaturated fatty acid biosynthetic process; C:integral component of membrane; F:heme binding; F:metal ion binding; P:obsolete oxidation-reduction process
ii_seq_8655327_x729	-1.69156	CRV2T00002787_1	1360-1380	-1.92789	GGUCUUGCAUUAGGAACCCGA	UCGGGUUACUGGUGC-UGAUC	UCGGGUUACUGGUGCUGAUC	0.9977		Zinc-regulated transporter 1 [Tolypocladium paradoxum] ID 62.6%	2	C:integral component of membrane; P:metal ion transport; F:metal ion transmembrane transporter activity; P:transmembrane transport
ii_seq_10631333_x122	-2.09356	CRV2T00000936_1	1118-1138	-1.92095	CGUGA-AUGAUUCGACGGCCUG	AAGGCC---GAAUCAUAUCACU	AAGGCCGAAUCAUAUCACU	0.5006		Phosphotransferase [Tolypocladium paradoxum] ID 63.8%	1	P:cellular glucose homeostasis; F:hexokinase activity; F:ATP binding; F:glucose binding; P:carbohydrate metabolic process; P:phosphorylation
ii_seq_8029861_x1257	-1.52811	CRV2T00007914_1	1981-2000	-1.87915	GUGCCCAGCGCACGGGGAAC	CGUCUCCG-GCGCUGGGUUA	CGUCUCCGGCGCUGGGUUA	0.9417	CBM21	phosphatase 1 regulatory subunit 3c [Fusarium longipes] ID 63.0%	2	F:protein binding
ii_seq_10018372_x215	-3.28527	CRV2T00011047_1	2412-2432	-1.86872	GGAAAUUCUCUGGGCCAACCU	UAUUUGGCU--GAGAAUUUUC	UAUUUGGCUGAGAAUUUUC	0.9895		Calcium-transporting ATPase-like protein [Acremonium chrysogenum ATCC 11550] ID 81.8%	2	C:fungal-type vacuole; F:P-type calcium transporter activity; F:ATP binding; C:plasma membrane; F:P-type potassium transmembrane transporter activity; C:integral component of membrane; P:sequestering of calcium ion; P:calcium ion transmembrane transport; P:potassium ion export across plasma membrane
ii_seq_9178700_x455	-1.59283	CRV2T00007923_1	933-953	-1.84749	GAAACAGCAAGACUCCUGACC	UGUCAGGAAUGUUGUUGUAAA	UGUCAGGAAUGUUGUUGUAAA	0.9968		None	2
ii_seq_9657052_x296	-3.0228	CRV2T00016685_1	1080-1103	-1.83351	CGUCGG-GUGGCUAAUGAAGAAAAC	CUUUUUUUCAU-AGUUACUCUGACG	CUUUUUUUCAUAGUUACUCUGACG	0.3363		bacterial lipase, partial [Fusarium flagelliforme] ID 80.9%	2	C:integral component of membrane
ii_seq_8471305_x852	-2.58706	CRV2T00018337_1	538-556	-1.82887	CCAGCAGCAGCUACCUGAC	UUCGGGUUACUGGUGCUGA	UUCGGGUUACUGGUGCUGA	1		Iron sulfur cluster assembly protein 1, mitochondrial [Fusarium sp. AF-8] ID 86.1%	2	F:iron ion binding; C:mitochondrial matrix; P:iron-sulfur cluster assembly; F:2 iron, 2 sulfur cluster binding
ii_seq_8770559_x653	-1.48329	CRV2T00013350_1	1288-1307	-1.69398	GACCAGCAGGUCCCGGGCUG	GUGCUUGGG--CUGCUGGUA	GUGCUUGGGCUGCUGGUA	1		metal-nicotianamine transporter-like protein [Acremonium chrysogenum ATCC 11550] ID 71.2%	2	C:integral component of membrane; F:transferase activity; P:oligopeptide transmembrane transport; F:oligopeptide transmembrane transporter activity
ii_seq_9274805_x416	-3.45305	CRV2T00013019_1	103-121	-1.61433	CGGCACCAACUCACAGGGC	GUCUUGAAUGUUGGUGCUA	GUCUUGAAUGUUGGUGCUA	0.9764		unnamed protein product [Fusarium equiseti] ID 85.3%	2
ii_seq_10903269_x95	-2.53864	CRV2T00001317_1	1671-1694	-1.61049	CCGAGGAUGUCGUUGUCCAGGGCA	UAUGUUGGACA----UAUCCUUGG	UAUGUUGGACAUAUCCUUGG	0.9881		major facilitator superfamily domain-containing protein [Emericellopsis sp. TS7] ID 69.2%	2	C:integral component of membrane; F:transmembrane transporter activity; P:transmembrane transport
ii_seq_9413958_x365	-2.65586	CRV2T00013570_1	340-357	-1.51185	AAAGCCUGGGCGGGCGGG	CCCGUCCGCUCUCGCCUA	CCCGUCCGCUCUCGCCUA	1		None	2
ii_seq_8696134_x702	-1.35259	CRV2T00006790_1	510-528	-1.49787	CCCAGCAGAAGGCCGGCGA	UUG-AGGUCUUCUGCUGGA	UUGAGGUCUUCUGCUGGA	0.3894		50S ribosomal L6e protein [Fusarium beomiforme] ID 84.0%	2	F:structural constituent of ribosome; C:ribosome; P:translation
ae_seq_1267332_x115	-2.64901	CRV2T00003253_1	1386-1408	-1.47401	UGGUACAACGUUAAGCCAGUGGG	CCCGCUGGCUU--UGUUGGACUA	CCCGCUGGCUUUGUUGGACUA	0.5175		None	1	P:proteolysis; F:metallopeptidase activity
ii_seq_10598483_x126	-2.68802	CRV2T00002865_1	1179-1200	-1.41296	GAGACUGGAUGAGCCUCGGAGG	CCUUCG-GG-ACAUUUAGUCUA	CCUUCGGGACAUUUAGUCUA	0.8999		PTB65155.1| SAS complex, SAS5 subunit/transcription initiation factor IID, subunit 14 [Trichoderma citrinoviride] ID 82.2%	2	F:translation initiation factor activity; C:transcription factor TFIID complex; C:transcription factor TFIIF complex; P:regulation of transcription by RNA polymerase II; P:translational initiation; C:SWI/SNF complex; C:Ino80 complex; P:ATP-dependent chromatin remodeling; P:regulation of nucleosome density
ii_seq_8117604_x1159	-2.91422	CRV2T00009803_1	1102-1118	-1.40927	UCGAGGAUCG------CCGCCCC	GGGGCGGAAUUUUUGAUCUUUGA	GGGGCGGAAUUUUUGAUCUUUGA	0.756		putative glutamine synthetase protein [Phaeoacremonium minimum UCRPA7] >gb|EOO02632.1| putative glutamine synthetase protein [Phaeoacremonium minimum UCRPA7] ID 82.1%	2	F:glutamate-ammonia ligase activity; F:ATP binding; C:cytoplasm; P:glutamine biosynthetic process
ii_seq_9482315_x344	-2.80632	CRV2T00000292_1	288-309	-1.37379	CCGUAUUGAUGGGCUGGAAGCA	AAUACACAGCUUAUCGAUACGA	AAUACACAGCUUAUCGAUACGA	0.134		NADH dehydrogenase [ubiquinone] 1 beta subcomplex subunit 2 [Colletotrichum fructicola] ID 93.6%	2	C:mitochondrial inner membrane; C:integral component of membrane
ii_seq_7444249_x1978	-3.7755	CRV2T00008202_1	465-486	-1.21569	UGUCGCCACUGUCCUCGGCUCC	UGAGCUGAGGA-AG-GGAGAUA	UGAGCUGAGGAAGGGAGAUA	0.9929		methyltransferase domain-containing protein [Emericellopsis sp. TS7] ID 66.5%	2	F:methyltransferase activity; P:methylation
ii_seq_7846099_x1439	-2.46694	CRV2T00019240_1	1094-1113	-1.21423	GGGAUCGUGUGAUCUUUGAG	UUCGA-GAACACGCGAUCCC	UUCGAGAACACGCGAUCCC	0.0068		None	0
ii_seq_7940408_x1333	-4.77459	CRV2T00002845_1	1726-1744	-1.15964	AGGGAUGACUGGUGUUGAC	GUUAGCACCA-AUAUUCAA	GUUAGCACCAAUAUUCAA	0.9997		putative RNA-binding protein [Fusarium oxysporum f. sp. cubense] ID 78.7%	2	F:RNA binding
ii_seq_9069838_x500	-1.8118	CRV2T00007536_1	5366-5390	-1.15084	AGGCCGGUGUACAAGACAUCACUUU	UAGGUGA-G-CUUGAACACCGGUCU	UAGGUGAGCUUGAACACCGGUCU	0.607		fatty acid synthase subunit alpha [Emericellopsis sp. TS7] ID 88.6%	1.5	F:magnesium ion binding; F:3-oxoacyl-[acyl-carrier-protein] synthase activity; F:3-oxoacyl-[acyl-carrier-protein] reductase (NADPH) activity; F:fatty-acyl-CoA synthase activity; C:fatty acid synthase complex; F:holo-[acyl-carrier-protein] synthase activity; P:protein phosphopantetheinylation; P:long-chain fatty acid biosynthetic process; P:obsolete oxidation-reduction process; F:3-oxo-glutaryl-[a…

## Sheet: CrFg_AC_up-regulated
sRNA seq		Degradome seq
sRNA or milRNA	log2(FC)_sRNA	transcript (gene target)	Position	log2(FC)_degradation-site	Degradation site	sRNA alignment	sRNA sequence	pvalue	Best characterized BLAST hit	Cleaveland category	annotation
ii_seq_10518666_x135	2.49981	CRV2T00015628_1	189-209	2.86124	CCGAUGGAAGACAUGGGGCUA	GAUUCGCAUGUCUUCCAUUCA	GAUUCGCAUGUCUUCCAUUCA	0.9803	None	2	C:integral component of membrane
ae_seq_1181045_x189	1.8085	CRV2T00000959_1	194-209	1.56807	CCCGAUGA--AGAGACCC	GGGUUUCUCAUCAUCGGA	GGGUUUCUCAUCAUCGGA	0.9777	None	2	nan; no GO terms
ae_seq_1181045_x189	1.8085	CRV2T00008223_1	1046-1062	1.46575	GAAGAUGAUGAG-AACCC	GGGUUUCUCAUCAUCGGA	GGGUUUCUCAUCAUCGGA	0.1587	c2 domain-containing protein [Hirsutella rhossiliensis] ID 60.41%	0	P:dephosphorylation; F:metal ion binding; F:acid phosphatase activity; no GO terms
ii_seq_9901463_x239	2.32319	CRV2T00000554_1	1268-1286	1.28879	CCCUGCUGGCCUCGCCCCU	AGGGGCG-GAUUAGUAGUU	AGGGGCGGAUUAGUAGUU	0.999	myo-inositol-1-phosphate synthase domain-containing protein [Sarocladium implicatum] ID 81.8%	2	F:inositol-3-phosphate synthase activity; P:phospholipid biosynthetic process; P:inositol biosynthetic process

## Sheet: CrFg_AC_down-regulated
sRNA seq		Degradome seq
sRNA or milRNA	log2(FC)_sRNA	transcript	Position	log2(FC)_degradation-site	Degradation site	sRNA alignment	sRNA sequence	pvalue	notes	Best characterized BLAST hit	Cleaveland category	annotation
cro-mir-1	-1.76	CRV2T00008944_1	2842-2860	-2.87	CAACUACCACCGAGUUCCU	UAGAAUUCGG-GGUAGAAU	UAGAAUUCGGGGUAGAAU	0.9976		None	2	F:lipid binding
cro-mir-1	-1.76	CRV2T00021630_1	2645-2663	-3.39	CAACUACCACCGAGUUCCU	UAGAAUUCGG-GGUAGAAU	UAGAAUUCGGGGUAGAAU	0.9975		None	2	F:lipid binding
ii_seq_10378502_x155	-3.51578	CRV2T00016102_1	264-282	-5.23637	UGGUGUCGAGAACCCAGAC	CUCUGGGU-CUCGGCGCCA	CUCUGGGUCUCGGCGCCA	0.8707		hydrophobin 2 [Clonostachys rosea] ID 92.0%	2	C:extracellular region; C:cell wall
ii_seq_8976840_x541	-1.95722	CRV2T00004623_1	1062-1089	-5.01055	GGACCCGGGCGACGGCACUGAUGGCGCC	GG-GCUAUC-------UCGUCCGGGAAA	GGGCUAUCUCGUCCGGGAAA	0.9996		NACHT and WD40 domain protein [Purpureocillium lilacinum] ID 67.1%	2
ii_seq_9138851_x472	-3.45422	CRV2T00007664_1	954-975	-4.85881	GACGGAUGGGAUGGCUGCUGCU	AGUCCCAGC-AUUCCAUCCGUU	AGUCCCAGCAUUCCAUCCGUU	0.9582		None	2
ii_seq_10820905_x102	-3.38746	CRV2T00017144_1	1524-1541	-4.84383	UGAUCCCA--GCCUCGGCGA	UCGUCGAGGUCUUGGGAAUG	UCGUCGAGGUCUUGGGAAUG	0.9999		None	2	P:proteolysis; P:cell adhesion; F:metallopeptidase activity; F:zinc ion binding; F:carbohydrate binding
ii_seq_10000443_x217	-3.132	CRV2T00000939_1	1491-1513	-4.81298	AGGUUUGGAAGUUCGGAACCCGG	UCGGGUUUCGAGCU--CAAGCCG	UCGGGUUUCGAGCUCAAGCCG	0.7475	CE9	N-acetylglucosamine-6-phosphate deacetylase [Purpureocillium lilacinum] ID 80.4%	2	P:carbohydrate metabolic process; P:N-acetylglucosamine metabolic process; F:N-acetylglucosamine-6-phosphate deacetylase activity; F:metal ion binding; F:N-acetylgalactosamine-6-phosphate deacetylase activity
ae_seq_1161898_x211	-2.07383	CRV2T00013568_1	165-185	-4.80971	CGACGAGGGCAGCUGGAACAC	AUGUUCCACUUGUCCUCGUCG	AUGUUCCACUUGUCCUCGUCG	0.167		None	2	P:cell adhesion; F:carbohydrate binding
ii_seq_10673405_x118	-3.17062	CRV2T00002949_1	497-514	-4.72376	CCCAGCAGGUGCUGGCCA	CUAGCGGCACCUGCUGAA	CUAGCGGCACCUGCUGAA	0.9925		None	2
ii_seq_10296312_x167	-3.3795	CRV2T00017552_1	2180-2198	-4.65132	CGUCCUGGGACUAUGCCGG	UAGGUGUAGUUUUUGGAUG	UAGGUGUAGUUUUUGGAUG	1		None	2
ii_seq_10407592_x150	-2.09531	CRV2T00018370_1	11046-11066	-4.64958	UUGCGCCCAGGUCACGGGACA	CGUCUC-UGACUUGG-CGCUG	CGUCUCUGACUUGGCGCUG	1		None	2	C:extracellular region; P:multicellular organism development; P:negative regulation of Wnt signaling pathway
ii_seq_11171091_x74	-2.39343	CRV2T00001280_1	1701-1718	-4.41878	GCGACAGAGUUCGGGGGC	UACCCCGAAUUCUAUGGC	UACCCCGAAUUCUAUGGC	0.586		chitinase [Clonostachys rosea] ID 97.2%	2	P:polysaccharide catabolic process; F:chitinase activity; C:extracellular region; P:chitin catabolic process; F:chitin binding
ii_seq_10673405_x118	-3.17062	CRV2T00000073_1	479-496	-4.35708	GCCUGCCGGUGCCGCUGG	CUAGCGGCACCUGCUGAA	CUAGCGGCACCUGCUGAA	0.5932		None	1.75
ii_seq_11264209_x67	-2.54616	CRV2T00000936_1	1482-1500	-4.34515	GGUGUUGUUCCUCCAUCAC	UCGAUGGAAGAACAUAGCC	UCGAUGGAAGAACAUAGCC	0.8694		Phosphotransferase [Tolypocladium paradoxum] ID 63.8%	2	P:cellular glucose homeostasis; F:hexokinase activity; F:ATP binding; F:glucose binding; P:carbohydrate metabolic process; P:phosphorylation
ii_seq_7265342_x2325	-3.69495	CRV2T00018370_1	11069-11090	-4.33936	ACUGCUACUUCCCCCAGCCAAA	ACUGGCUGGGGGGA--UGCAGA	ACUGGCUGGGGGGAUGCAGA	0.9908		None	2	C:extracellular region; P:multicellular organism development; P:negative regulation of Wnt signaling pathway
ae_seq_1442318_x48	-3.01859	CRV2T00007664_1	1098-1121	-4.32671	UGCCGAGGCCCGCCGUAGCGAGAC	UACUUGU----AGGGGCUUUGGCA	UACUUGUAGGGGCUUUGGCA	1		None	2
ae_seq_1258036_x121	-2.41811	CRV2T00016685_1	811-834	-4.25185	AUGCUCGUCCGUAUGGAAGCAGAC	UCCUGCUUCU----GGACGAGCCU	UCCUGCUUCUGGACGAGCCU	0.9978		bacterial lipase, partial [Fusarium flagelliforme] ID 80.9%	2	C:integral component of membrane
ii_seq_9502426_x337	-3.46955	CRV2T00002949_1	663-681	-4.19984	UCUGC-UCGCCUCAGCCCAG	CUGG-CUGGGGGGAUGCAGA	CUGGCUGGGGGGAUGCAGA	1		None	2
ii_seq_10817621_x103	-2.25073	CRV2T00012492_1	903-924	-4.19103	CGUCCACGAGGUCACGCAUCUG	CAGAUGU--GACC--GUGGAAU	CAGAUGUGACCGUGGAAU	0.9992		None	2	F:metalloendopeptidase activity; C:extracellular region; P:proteolysis; F:metal ion binding
ii_seq_10378502_x155	-3.51578	CRV2T00004623_1	1047-1071	-4.1123	GGGCGCUUAUCCGCGGGACCCGGGC	CUCUGGGUCUCG-------GCGCCA	CUCUGGGUCUCGGCGCCA	1		NACHT and WD40 domain protein [Purpureocillium lilacinum] ID 67.1%	2
ii_seq_10436467_x146	-3.79409	CRV2T00003741_1	1254-1276	-4.05241	CGCCGUCGGCCAGAUCGCCGCCA	CAGUGGUGUUUUGGUCGUCGGCU	CAGUGGUGUUUUGGUCGUCGGCU	0.8181		N-acetyl-beta-D-glucosaminidase [Clonostachys rosea] ID 98.2%	2	F:beta-N-acetylhexosaminidase activity; P:carbohydrate metabolic process; F:N-acetyl-beta-D-galactosaminidase activity
ii_seq_10307762_x165	-2.15384	CRV2T00000939_1	1491-1514	-4.04348	AGGUUUGGAAGUUCGGAACCCGGG	UUCGGGUUUCGAGCU--CAAGCCG	UUCGGGUUUCGAGCUCAAGCCG	0.6533		OAQ93598.1| N-acetylglucosamine-6-phosphate deacetylase [Purpureocillium lilacinum] ID 80.4%	2	P:carbohydrate metabolic process; P:N-acetylglucosamine metabolic process; F:N-acetylglucosamine-6-phosphate deacetylase activity; F:metal ion binding; F:N-acetylgalactosamine-6-phosphate deacetylase activity
ae_seq_1261505_x118	-2.02586	CRV2T00017552_1	2090-2112	-3.97494	GGCCACAAGGCGCUGUUGGACCA	UGGUU----AGCGCUUU-AGGCU	UGGUUAGCGCUUUAGGCU	1		None	2
ae_seq_1172722_x197	-4.84452	CRV2T00009937_1	1002-1020	-3.94037	CGGCACCGGAGUCCGUGAC	UUCAACAUCUCCGGUGCCA	UUCAACAUCUCCGGUGCCA	0.9266		None	2	F:UDP-glucose 4-epimerase activity; P:galactose metabolic process
ae_seq_1462548_x43	-2.49774	CRV2T00017486_1	788-810	-3.83266	CGGAUGGCGAGGGUGAUGCCGAC	CUCGGCAACACCCUUGGCA-ACG	CUCGGCAACACCCUUGGCAACG	0.6473		None	2	C:integral component of membrane
ii_seq_11373481_x61	-2.54615	CRV2T00017144_1	1686-1705	-3.77016	CAAGCAGAUUGUGGAUGUAA	GAUUAUCCGCAAUCUGUACA	GAUUAUCCGCAAUCUGUACA	0.746		None	2	P:proteolysis; P:cell adhesion; F:metallopeptidase activity; F:zinc ion binding; F:carbohydrate binding
ii_seq_10177305_x186	-2.28439	CRV2T00000939_1	1491-1512	-3.75445	AGGUUUGGAAGUUCGGAACCCG	CGGGUUUCGAGCU--CAAGCCG	CGGGUUUCGAGCUCAAGCCG	0.6885		N-acetylglucosamine-6-phosphate deacetylase [Purpureocillium lilacinum] >gb|OAQ78658.1| N-acetylglucosamine-6-phosphate deacetylase [Purpureocillium lilacinum] >gb|OAQ93598.1| N-acetylglucosamine-6-phosphate deacetylase [Purpureocillium lilacinum] ID 80.4%	2	P:carbohydrate metabolic process; P:N-acetylglucosamine metabolic process; F:N-acetylglucosamine-6-phosphate deacetylase activity; F:metal ion binding; F:N-acetylgalactosamine-6-phosphate deacetylase activity
ii_seq_8177384_x1091	-3.78798	CRV2T00018370_1	11067-11087	-3.74612	GAACUGCUACUUCCCCCAGCC	GGCUGGGGGGA--UGCAGACA	GGCUGGGGGGAUGCAGACA	0.9979		None	2	C:extracellular region; P:multicellular organism development; P:negative regulation of Wnt signaling pathway
ii_seq_10605005_x125	-2.29105	CRV2T00018370_1	11069-11088	-3.6647	ACUGCUACUUCCCCCAGCCA	UGGCUGGGGGGA--UGCAGA	UGGCUGGGGGGAUGCAGA	0.8346		None	2	C:extracellular region; P:multicellular organism development; P:negative regulation of Wnt signaling pathway
ii_seq_9221539_x438	-3.08688	CRV2T00007766_1	547-566	-3.65631	CGGCACCACUUGAUCCCGAG	UUCGGG-UUA-CUGGUGCUG	UUCGGGUUACUGGUGCUG	1		thioredoxin-like protein [Emericellopsis sp. TS7] ID 81.0%	2	C:nucleus; C:cytosol; P:cellular iron ion homeostasis; F:electron transfer activity; F:glutathione disulfide oxidoreductase activity; F:metal ion binding; F:2 iron, 2 sulfur cluster binding; F:glutathione oxidoreductase activity; P:negative regulation of RNA polymerase II regulatory region sequence-specific DNA binding
ii_seq_10494303_x138	-4.15099	CRV2T00004620_1	1828-1852	-3.63321	GGGGGUUUCACGAUGGUUAGGGCCG	UGGUGCUAACUAUC------UCCCU	UGGUGCUAACUAUCUCCCU	0.9698		linoleate diol synthase [Trichoderma harzianum] ID 93.7%	2	F:peroxidase activity; P:response to oxidative stress; F:heme binding; P:obsolete oxidation-reduction process; P:cellular oxidant detoxification
ii_seq_11010090_x86	-3.04866	CRV2T00010402_1	1115-1139	-3.59818	UGCCCGUUCAACCUUUGCUGCGCCA	UGGUGUAGUA------GAAUUGGCU	UGGUGUAGUAGAAUUGGCU	1		None	2
ii_seq_9916878_x236	-2.07246	CRV2T00014644_1	193-213	-3.59271	UGCGGUGGCAACCGUAUCACG	AGUGA-ACGGUU-CUACCGCA	AGUGAACGGUUCUACCGCA	0.0657		None	2
ii_seq_10650167_x120	-2.03438	CRV2T00000936_1	1109-1138	-3.58751	GGCAGCCAUCGUGAAUGAUUCGACGGCCUG	AUGGCCGUCGAGUU-----------CUGCU	AUGGCCGUCGAGUUCUGCU	1		Phosphotransferase [Tolypocladium paradoxum] ID 63.8%	2	P:cellular glucose homeostasis; F:hexokinase activity; F:ATP binding; F:glucose binding; P:carbohydrate metabolic process; P:phosphorylation
ii_seq_10378502_x155	-3.51578	CRV2T00017552_1	2097-2117	-3.51337	AGGCGCUGUUGGACCACAGGG	CUCUG-GGUCU--CGGCGCCA	CUCUGGGUCUCGGCGCCA	1		None	2
ii_seq_9502426_x337	-3.46955	CRV2T00014824_1	889-910	-3.50556	CCUGCUCCUGCCCCUCAGCCUG	CUGGCUGGGGGG---AUGCAGA	CUGGCUGGGGGGAUGCAGA	1		None	2
ii_seq_11589998_x50	-2.60505	CRV2T00018370_1	10938-10957	-3.50262	GGGCCAGACCUGCGACACCA	UGGUGUAGUAGAAUUGGCUC	UGGUGUAGUAGAAUUGGCUC	0.9547		None	2	C:extracellular region; P:multicellular organism development; P:negative regulation of Wnt signaling pathway
ae_seq_1264440_x117	-2.19917	CRV2T00004367_1	1323-1339	-3.47463	GCAGGAGUU-CCCGGAAU	UUUCCGGGCUUCUCUUGU	UUUCCGGGCUUCUCUUGU	0.9316		Hexokinase-like protein [Acremonium chrysogenum ATCC 11550] ID 72.5%	1.75	P:cellular glucose homeostasis; F:hexokinase activity; F:ATP binding; F:glucose binding; P:glycolytic process; P:carbohydrate phosphorylation
ii_seq_8010891_x1273	-2.12032	CRV2T00004623_1	1064-1090	-3.42538	ACCCGGGCGACGGCACUGAUGGCGCCA	CGG-GCUAUC-------UCGUCCGGGA	CGGGCUAUCUCGUCCGGGA	1		NACHT and WD40 domain protein [Purpureocillium lilacinum] ID 67.1%	2
ae_seq_1318980_x87	-2.39191	CRV2T00003741_1	84-101	-3.42375	CAACCUGGGCAAGGAGAC	UUCAUUAAGCCUAGGUUG	UUCAUUAAGCCUAGGUUG	1	GH20	N-acetyl-beta-D-glucosaminidase [Clonostachys rosea] ID 98.2%	2	F:beta-N-acetylhexosaminidase activity; P:carbohydrate metabolic process; F:N-acetyl-beta-D-galactosaminidase activity
ii_seq_9847090_x250	-2.18175	CRV2T00002333_1	2116-2133	-3.42363	UCCCGCUGGGGGAGCUGA	UCAGUUGCUGUAGUGAUU	UCAGUUGCUGUAGUGAUU	1		glycogen debranching enzyme [Emericellopsis sp. TS7] ID 65.4%	2	C:integral component of membrane
ae_seq_624324_x4129	-1.55995	CRV2T00001712_1	298-317	-3.40937	UGCAAGUGUGGCAGCCAUGG	UUAUGGC-GCCAGACU-GUA	UUAUGGCGCCAGACUGUA	1		None	2
ii_seq_7711640_x1581	-3.75636	CRV2T00005418_1	591-615	-3.39425	GAGCUCAGCAAGGAACUCAACCAGG	CCUGGUUGA-------GCUGAGGAA	CCUGGUUGAGCUGAGGAA	1		vacuolar protein-sorting-associated protein 46 [Fusarium sporotrichioides] ID 90.3%	2	P:vacuolar transport; C:endosome membrane
ii_seq_10926533_x93	-2.86808	CRV2T00014644_1	113-133	-3.32783	AGUGCGUCCCAGACAGCCCAA	UUGGGCUGUCU--UAAACACU	UUGGGCUGUCUUAAACACU	0.7256		None	2
ae_seq_1095072_x326	-5.4088	CRV2T00009937_1	1002-1021	-3.32689	CGGCACCGGAGUCCGUGACU	CUUCAACAUCUCCGGUGCCA	CUUCAACAUCUCCGGUGCCA	0.9967		None	2	F:UDP-glucose 4-epimerase activity; P:galactose metabolic process
ae_seq_1191638_x178	-3.47918	CRV2T00017144_1	1632-1662	-3.2524	GGGCUCGGACUCCAAGAACUCC-AGGUCCACG	UGUGGACCUUGGAGUUCU-------CGA-CCU	UGUGGACCUUGGAGUUCUCGACCU	0.5953		None	2	P:proteolysis; P:cell adhesion; F:metallopeptidase activity; F:zinc ion binding; F:carbohydrate binding
ii_seq_8880945_x598	-1.56912	CRV2T00016685_1	1397-1415	-3.24288	UGUCCGGCCCGCAGGGGUG	CGCGU-GGCGGGCUGGAUU	CGCGUGGCGGGCUGGAUU	1		bacterial lipase, partial [Fusarium flagelliforme] ID 80.9%	2	C:integral component of membrane
ii_seq_11287410_x66	-3.17064	CRV2T00003741_1	399-416	-3.24089	GUCCUACAAGCUGUCCCU	UAAGGCAGCUUGUAGGGC	UAAGGCAGCUUGUAGGGC	0.5036		N-acetyl-beta-D-glucosaminidase [Clonostachys rosea] ID 98.2%	2	F:beta-N-acetylhexosaminidase activity; P:carbohydrate metabolic process; F:N-acetyl-beta-D-galactosaminidase activity
ae_seq_1318980_x87	-2.39191	CRV2T00009937_1	1170-1187	-3.2166	CAACCUGGGCACCGGCCA	UUCAUUAAGCCUAGGUUG	UUCAUUAAGCCUAGGUUG	0.9993		None	2	F:UDP-glucose 4-epimerase activity; P:galactose metabolic process
ii_seq_10926533_x93	-2.86808	CRV2T00001280_1	1647-1667	-3.20457	AGUGUUGCCUGGACGGCCACU	UUGGGCUGUCU--UAAACACU	UUGGGCUGUCUUAAACACU	0.9988		chitinase [Clonostachys rosea] ID 97.2%	2	P:polysaccharide catabolic process; F:chitinase activity; C:extracellular region; P:chitin catabolic process; F:chitin binding
ii_seq_10296312_x167	-3.3795	CRV2T00000937_1	1324-1342	-3.19714	CAACUAAGAACUACACCAC	UAGGUGUAGUUUUUGGAUG	UAGGUGUAGUUUUUGGAUG	0.9744		KHO01756.1| glucosamine-6-phosphate deaminase [Metarhizium album ARSEF 1941] ID 87.7%	2	F:glucosamine-6-phosphate deaminase activity; P:carbohydrate metabolic process; P:N-acetylglucosamine metabolic process
ii_seq_11596665_x49	-2.91537	CRV2T00009937_1	1486-1510	-3.1713	GCGCAGAA-CCUGGCGGCCAAGUCAC	UUGGCUUGGCCUCUAGGAUUCUGGAA	UUGGCUUGGCCUCUAGGAUUCUGGAA	0.8159		None	2	F:UDP-glucose 4-epimerase activity; P:galactose metabolic process
ae_seq_1288283_x102	-2.55667	CRV2T00019148_1	591-612	-3.15965	GGGCUGGGUGCGUCUUGGCGGC	AAGGCCAAG-CGCACUCUGUCU	AAGGCCAAGCGCACUCUGUCU	0.7533		None	2	F:exo-alpha-sialidase activity
ii_seq_11171091_x74	-2.39343	CRV2T00009937_1	1378-1400	-3.11907	GCCAUGGAGAACCCUCAGGGGUA	UACCCC-GA----AUUCUAUGGC	UACCCCGAAUUCUAUGGC	0.9731		None	2	F:UDP-glucose 4-epimerase activity; P:galactose metabolic process
ii_seq_11201417_x72	-2.54544	CRV2T00001712_1	303-321	-3.06452	GUGUGGCAGCCAUGGAGGA	UUCUGC-UGGCUGCUACUG	UUCUGCUGGCUGCUACUG	1		None	2
ae_seq_277875_x17263	-3.58837	CRV2T00000627_1	140-157	-3.06341	CCUUCUUCAGCACGCCCU	UGGUCGAGCUGAGGAAGG	UGGUCGAGCUGAGGAAGG	0.2767		ATG5 protein [Purpureocillium lilacinum] ID 76.0%	0	P:autophagy; C:phagophore assembly site membrane
ae_seq_1359693_x70	-2.51153	CRV2T00017144_1	1624-1641	-3.03706	UUUACUCUGGG-CUCGGAC	GUUCGAGUCCCAG-GUACA	GUUCGAGUCCCAGGUACA	1		None	2	P:proteolysis; P:cell adhesion; F:metallopeptidase activity; F:zinc ion binding; F:carbohydrate binding
ii_seq_9221539_x438	-3.08688	CRV2T00003741_1	1326-1347	-3.01451	CGGCCGCGGCCAGUGGCUCGAC	UUCGGGUUACUGGU----GCUG	UUCGGGUUACUGGUGCUG	0.9783		N-acetyl-beta-D-glucosaminidase [Clonostachys rosea] ID 98.2%	2	F:beta-N-acetylhexosaminidase activity; P:carbohydrate metabolic process; F:N-acetyl-beta-D-galactosaminidase activity
ii_seq_10673405_x118	-3.17062	CRV2T00002316_1	53-71	-3.01349	CCCAGCAGGCUGCUGCUCC	CUAGCGGCA-CCUGCUGAA	CUAGCGGCACCUGCUGAA	0.9794		None	2
ii_seq_10383125_x154	-2.43734	CRV2T00001705_1	548-565	-3.01014	AGGCUGCGGAUGGUUCAU	CUGAGCCGUUGGCAGCAC	CUGAGCCGUUGGCAGCAC	1		None	2
ii_seq_11102350_x79	-2.81917	CRV2T00003698_1	259-285	-2.98033	GGGUACGGCAGCUAUGGCGACUACAAG	CUUGU----GCCAUAGUUGCC-AGCCA	CUUGUGCCAUAGUUGCCAGCCA	0.7547		None	2
ii_seq_10926533_x93	-2.86808	CRV2T00000937_1	1198-1216	-2.97976	AGGCAAUGAGACAGCCCAG	UUGGGCUGUCUUAAACACU	UUGGGCUGUCUUAAACACU	0.8039		glucosamine-6-phosphate deaminase [Metarhizium album ARSEF 1941] >gb|KHO01756.1| glucosamine-6-phosphate deaminase [Metarhizium album ARSEF 1941] ID 87.7%	2	F:glucosamine-6-phosphate deaminase activity; P:carbohydrate metabolic process; P:N-acetylglucosamine metabolic process
ii_seq_10850793_x100	-2.84813	CRV2T00006881_1	275-302	-2.96388	GGCGGCAUCUUCUCACAGCUCUUCCACA	UGUGGAAGACCUG---------GCCGCC	UGUGGAAGACCUGGCCGCC	0.9965		conidiation-specific expression protein [Ophiocordyceps camponoti-floridani] ID 65.6%	2
ii_seq_11793120_x41	-2.76855	CRV2T00003425_1	706-727	-2.95995	UGCUCCGGCGACUCAUACGCCG	CGGUGU---UGUCGUCGGAAUG	CGGUGUUGUCGUCGGAAUG	1	GH18 chitinase	37 kDa endochitinase [Clonostachys rosea] ID 100.0%	2	P:polysaccharide catabolic process; F:chitinase activity; C:extracellular region; P:chitin catabolic process; F:chitin binding
ii_seq_11322128_x63	-3.35349	CRV2T00006881_1	158-184	-2.95893	ACCAGCACUCGCCGCAGGAGUUCUGGC	GCUAGAAUUC-----GCGAGU-CUGUA	GCUAGAAUUCGCGAGUCUGUA	0.68		conidiation-specific expression protein [Ophiocordyceps camponoti-floridani] ID 65.6%	2
ii_seq_10885783_x96	-3.0675	CRV2T00004493_1	552-572	-2.95772	CAUCCGAAGAGAGCGCCAACU	UAUAGGUGUAGUUUUUGGAUG	UAUAGGUGUAGUUUUUGGAUG	0.9686		KAF4119998.1| 4-amino-4-deoxychorismate lyase [Geosmithia morbida] ID 66.2%	2	C:mitochondrial inner membrane; C:mitochondrial intermembrane space
ii_seq_10269634_x171	-3.60506	CRV2T00008105_1	3534-3556	-2.90965	CGAAGCCAAAUUCGCCGUCAGGA	AUCUGAUGG---AUUUGGUUUCU	AUCUGAUGGAUUUGGUUUCU	0.8305		gb|OAQ71068.1| C2 domain-containing protein [Pochonia chlamydosporia 170] ID 77.4%	2	P:lipid transport; F:lipid binding; C:integral component of membrane; P:endoplasmic reticulum-plasma membrane tethering
ii_seq_11094450_x79	-2.03867	CRV2T00016285_1	5237-5258	-2.90835	AGUUUGUCCUGAUCCUGGGCAU	UUGCGUAGGAU---GACAAACU	UUGCGUAGGAUGACAAACU	0.4304		NACHT domain protein [Aspergillus steynii IBT 23096] >gb|PLB53274.1| NACHT domain protein [Aspergillus steynii IBT 23096] ID 60.2%	2	F:protein binding; P:biological regulation
ii_seq_952129_x138502	-2.66318	CRV2T00008944_1	2842-2860	-2.86847	CAACUACCACCGAGUUCCU	UAGAAUUCGG-GGUAGAAU	UAGAAUUCGGGGUAGAAU	0.9973		None	2	F:lipid binding
ii_seq_11092080_x79	-2.44588	CRV2T00017685_1	1398-1416	-2.86794	UGGUCUGGGGACCAAGCCU	AGGCUCAGUUCUCGGAUCA	AGGCUCAGUUCUCGGAUCA	0.9639		oleate delta-12 desaturase [Purpureocillium lilacinum] >gb|OAQ77874.1| oleate delta-12 desaturase [Purpureocillium lilacinum] >gb|OAQ87684.1| oleate delta-12 desaturase [Purpureocillium lilacinum] >gb|PWI71741.1| delta12 fatty acid desaturase [Purpureocillium lilacinum] ID 75.6%	2	P:lipid metabolic process; C:integral component of membrane; F:oxidoreductase activity, acting on paired donors, with oxidation of a pair of donors resulting in the reduction of molecular oxygen to two molecules of water; P:obsolete oxidation-reduction process
ii_seq_10064991_x205	-2.98128	CRV2T00006986_1	594-613	-2.85448	CUUCACCAAGGCCAAGCCAG	UAUUUUUGGCCUUGG-GAUG	UAUUUUUGGCCUUGGGAUG	1		None	2
ii_seq_10909990_x94	-3.42063	CRV2T00001280_1	1701-1723	-2.81727	GCGACAGAGUUCGGGGGCCACGG	CCGUGAGUUCUGAAUAUUGUCGA	CCGUGAGUUCUGAAUAUUGUCGA	0.6267		chitinase [Clonostachys rosea] ID 97.2%	2	P:polysaccharide catabolic process; F:chitinase activity; C:extracellular region; P:chitin catabolic process; F:chitin binding
ii_seq_10277479_x170	-3.33908	CRV2T00016685_1	1303-1321	-2.79512	GGAGGCCAAGAACUUACGA	UUUAAAGUAUUUGGCCUUG	UUUAAAGUAUUUGGCCUUG	1		bacterial lipase, partial [Fusarium flagelliforme] ID 80.9%	2	C:integral component of membrane
ae_seq_1239889_x136	-2.17777	CRV2T00001280_1	1699-1721	-2.79189	CAGCGACAGAGUUCGGGGGCCAC	AUGGCUCCCGAACU---UCGCCU	AUGGCUCCCGAACUUCGCCU	0.4123	GH18 chitinase	chitinase [Clonostachys rosea] ID 97.2%	2	P:polysaccharide catabolic process; F:chitinase activity; C:extracellular region; P:chitin catabolic process; F:chitin binding
ii_seq_9735247_x276	-1.96015	CRV2T00001703_1	182-199	-2.77071	ACGCCAUGGACUCGACCG	AGGUCGAGUCUAACGCGA	AGGUCGAGUCUAACGCGA	0.2954		None	1	C:membrane; C:integral component of membrane; F:transferase activity
ae_seq_1306950_x93	-2.69789	CRV2T00008766_1	1029-1048	-2.74787	GAUUGCUUACGUUGCUCACU	UUGGAGUAUUGUAAGCGAUU	UUGGAGUAUUGUAAGCGAUU	0.9628	GH16	Beta-glucanase-like protein [Acremonium chrysogenum ATCC 11550] ID 67.0%	2	F:hydrolase activity, hydrolyzing O-glycosyl compounds; P:carbohydrate metabolic process
ii_seq_11467053_x56	-2.86808	CRV2T00001280_1	1701-1720	-2.71919	GCGACAGAGUUCGGGGGCCA	UGGCC-GAGAGCUUUGUAGC	UGGCCGAGAGCUUUGUAGC	1		chitinase [Clonostachys rosea] ID 97.2%	2	P:polysaccharide catabolic process; F:chitinase activity; C:extracellular region; P:chitin catabolic process; F:chitin binding
ii_seq_9821519_x256	-3.84093	CRV2T00006986_1	613-622	-2.71327	GGCCAGGUCA	UAAUUUUAUA	UAAUUUUAUAGACCUGGCC	0.9768		None	2
ae_seq_693262_x3059	-1.97357	CRV2T00001712_1	301-319	-2.69849	AAGUGUGGCAGCCAUGGAG	GUUUAUGGC-GCCAGACUG	GUUUAUGGCGCCAGACUG	1		None	2
ii_seq_10267069_x171	-2.56881	CRV2T00006881_1	92-109	-2.69349	CUGAACCAGUAAACCAUC	GAUGGAAGACUGGUUCGA	GAUGGAAGACUGGUUCGA	0.9998		conidiation-specific expression protein [Ophiocordyceps camponoti-floridani] ID 65.6%	2
ii_seq_11040337_x84	-2.05075	CRV2T00001727_1	342-360	-2.68495	UGUCUUUGGCGGUGGCCUG	CAGGCCGAAGCCAAUGAAA	CAGGCCGAAGCCAAUGAAA	0.9782		3-dehydroquinate synthase, partial [Emericellopsis sp. TS7] ID 72.9%	2	F:lyase activity; P:antibiotic biosynthetic process
ii_seq_9910736_x237	-2.00403	CRV2T00003698_1	318-342	-2.66599	CAGCUACGGCGACUACAAGAACACU	UGUGUUC----AGUUGCUGUAGUGA	UGUGUUCAGUUGCUGUAGUGA	0.954		None	2
ii_seq_10057983_x207	-4.01867	CRV2T00007907_1	1531-1552	-2.62356	GGUGGCUACCAGGUUGUUGCUG	UCGUAAUAACUUGG--AACACC	UCGUAAUAACUUGGAACACC	0.2157		unnamed protein product [Fusarium equiseti] ID 84.1%	1.5	C:integral component of membrane; F:oxidoreductase activity; F:heme binding; F:transmembrane transporter activity; F:metal ion binding; P:transmembrane transport
ii_seq_10878513_x97	-3.71609	CRV2T00015997_1	279-299	-2.61833	CUCCGCCAGUAGCCGUGCCCU	AGGG-ACGGCU-UUGACGGAA	AGGGACGGCUUUGACGGAA	0.9999		None	2
ii_seq_11793120_x41	-2.76855	CRV2T00009937_1	991-1009	-2.61729	GACACCAACGACGGCACCG	CGGUGUUGUCGUCGGAAUG	CGGUGUUGUCGUCGGAAUG	1		None	2	F:UDP-glucose 4-epimerase activity; P:galactose metabolic process
ii_seq_7711640_x1581	-3.75636	CRV2T00009937_1	253-271	-2.61207	AAGAUCAGACUCGGCCAGG	CCUGGUUGAG-CUGAGGAA	CCUGGUUGAGCUGAGGAA	1		None	2	F:UDP-glucose 4-epimerase activity; P:galactose metabolic process
ii_seq_8925247_x569	-4.31452	CRV2T00016685_1	569-585	-2.6063	ACUUUAGC-CAGCCAGGG	GCCUGGUUGAGCUGAGGA	GCCUGGUUGAGCUGAGGA	1		bacterial lipase, partial [Fusarium flagelliforme] ID 80.9%	2	C:integral component of membrane
ii_seq_11792587_x41	-2.66162	CRV2T00002685_1	1441-1459	-2.56682	GCACACAGGUUGAGGACGA	CCGUCCUCAUACGGUGUGA	CCGUCCUCAUACGGUGUGA	0.953	ABC transporter	transporter ATM1, partial [Metarhizium brunneum ARSEF 3297] >gb|KID75652.1| transporter ATM1, partial [Metarhizium brunneum ARSEF 3297] >gb|QLI66625.1| Iron-sulfur clusters transporter ATM1 [Metarhizium brunneum] ID 76.8%	2	F:ATP binding; C:mitochondrial inner membrane; C:integral component of membrane; P:iron-sulfur cluster assembly; F:ATP hydrolysis activity; F:ABC-type transporter activity; P:iron-sulfur cluster export from the mitochondrion
ii_seq_9897400_x239	-1.80229	CRV2T00003698_1	318-341	-2.54884	CAGCUACGGCGACUACAAGAACAC	GUGUUC----AGUUGCUGUAGUGA	GUGUUCAGUUGCUGUAGUGA	0.9462		None	2
ii_seq_10883654_x97	-2.91539	CRV2T00010615_1	101-120	-2.53848	AAGCUGCUCAGUAUUGUGGG	ACCGGAUUAUUGAGUAGCAA	ACCGGAUUAUUGAGUAGCAA	0.9078		None	2
ii_seq_10378502_x155	-3.51578	CRV2T00000937_1	1138-1157	-2.50818	UGGCGUCGAGAAUUCCGGAG	CUCUGGG--UCUCGGCGCCA	CUCUGGGUCUCGGCGCCA	0.9443		KHO01756.1| glucosamine-6-phosphate deaminase [Metarhizium album ARSEF 1941] ID 87.7%	2	F:glucosamine-6-phosphate deaminase activity; P:carbohydrate metabolic process; P:N-acetylglucosamine metabolic process
ae_seq_1056439_x412	-1.49242	CRV2T00017144_1	1630-1650	-2.50809	CUGGGCUCGGACUCCAAGAAC	GUUC---GAGUCCGGGUUCGA	GUUCGAGUCCGGGUUCGA	1		None	2	P:proteolysis; P:cell adhesion; F:metallopeptidase activity; F:zinc ion binding; F:carbohydrate binding
ii_seq_10269634_x171	-3.60506	CRV2T00015193_1	241-259	-2.49038	UGGAACCAGA-CCGUCGGUG	AUCUGAUGGAUUUGGUUUCU	AUCUGAUGGAUUUGGUUUCU	0.9907		mismatched base pair and cruciform dna recognition protein [Fusarium langsethiae] ID 72.5%	2
ii_seq_10362937_x157	-2.4	CRV2T00003968_1	510-528	-2.48651	UAUAUCUGCUAGAUCCUCA	AGAGGAUCU-GCGGAUACG	AGAGGAUCUGCGGAUACG	0.9533		unnamed protein product [Fusarium equiseti] ID 61.0%	2	F:SNARE binding; F:phosphorelay sensor kinase activity; P:phosphorelay signal transduction system; F:nucleotide binding; F:RNA polymerase II cis-regulatory region sequence-specific DNA binding; F:DNA-binding transcription factor activity, RNA polymerase II-specific; F:cis-regulatory region sequence-specific DNA binding; F:nucleic acid binding; F:DNA binding; F:double-stranded DNA binding; F:DNA-b…
ii_seq_11395758_x59	-2.81915	CRV2T00000657_1	228-246	-2.46869	AGCUCUCAAUGGCCUGGCC	GGCCAGGUCUAUAAAAUUA	GGCCAGGUCUAUAAAAUUA	0.9999		Non-classical export protein 2 [Tolypocladium paradoxum] ID 62.1%	2	C:integral component of membrane
ii_seq_10378502_x155	-3.51578	CRV2T00003741_1	1251-1268	-2.43312	CGGCGCCGUCGGCCAGAU	CUCUGGGUCUCGGCGCCA	CUCUGGGUCUCGGCGCCA	1		N-acetyl-beta-D-glucosaminidase [Clonostachys rosea] ID 98.2%	2	F:beta-N-acetylhexosaminidase activity; P:carbohydrate metabolic process; F:N-acetyl-beta-D-galactosaminidase activity
ae_seq_1317324_x88	-2.55785	CRV2T00017731_1	2980-2997	-2.39227	GUGGGAUACGUCAAGCCA	UGGUAUGAUGUAUCGCUG	UGGUAUGAUGUAUCGCUG	1	GT20	glycosyltransferase family 20 protein [Emericellopsis sp. TS7] ID 79.1%	2	P:trehalose biosynthetic process; F:transferase activity
ii_seq_8679851_x712	-2.13389	CRV2T00000936_1	1118-1137	-2.37816	CGUGA-AUGAUUCGACGGCCU	AGGCC---GAAUCAUAUCACU	AGGCCGAAUCAUAUCACU	0.9715		Phosphotransferase [Tolypocladium paradoxum] ID 63.8%	2	P:cellular glucose homeostasis; F:hexokinase activity; F:ATP binding; F:glucose binding; P:carbohydrate metabolic process; P:phosphorylation
ii_seq_10947567_x91	-2.18465	CRV2T00014725_1	1426-1448	-2.37338	GUCGGUGUCUGGGCCGCCAUGUA	CGCGUGGCGGGCUGGAUUACGAU	CGCGUGGCGGGCUGGAUUACGAU	0.866		Phosphate transporter [Metarhizium guizhouense ARSEF 977] ID 78.5%	2	F:inorganic phosphate transmembrane transporter activity; P:phosphate ion transport; F:symporter activity; C:integral component of membrane; P:transmembrane transport
ii_seq_10903269_x95	-2.43985	CRV2T00001317_1	1671-1694	-2.36395	CCGAGGAUGUCGUUGUCCAGGGCA	UAUGUUGGACA----UAUCCUUGG	UAUGUUGGACAUAUCCUUGG	0.9903		major facilitator superfamily domain-containing protein [Emericellopsis sp. TS7] ID 69.2%	2	C:integral component of membrane; F:transmembrane transporter activity; P:transmembrane transport
ii_seq_9323533_x398	-2.33662	CRV2T00017144_1	1385-1405	-2.33854	ACGAAGAGGCUCUGAACAUGA	CCAUGU-CAGAGCCAAUUCUA	CCAUGUCAGAGCCAAUUCUA	0.9734		None	2	P:proteolysis; P:cell adhesion; F:metallopeptidase activity; F:zinc ion binding; F:carbohydrate binding
ii_seq_10878513_x97	-3.71609	CRV2T00002316_1	180-197	-2.32988	UUCCGUCAGCGCC-UCCCU	AGGGACGGCUUUGACGGAA	AGGGACGGCUUUGACGGAA	0.6736		None	2
ii_seq_5910241_x6523	-2.28077	CRV2T00014725_1	1253-1277	-2.29896	UCCACACUGCUCAGAUCGGUAUUGA	UCGAUAC-GAUCU---AAGUGUGGA	UCGAUACGAUCUAAGUGUGGA	0.2682		Phosphate transporter [Metarhizium guizhouense ARSEF 977] ID 78.5%	2	F:inorganic phosphate transmembrane transporter activity; P:phosphate ion transport; F:symporter activity; C:integral component of membrane; P:transmembrane transport
ii_seq_7265342_x2325	-3.69495	CRV2T00004368_1	1218-1236	-2.2955	UCU-CGUCCUCCCGGCCCCA	ACUGGCUGGGGGGAUGCAGA	ACUGGCUGGGGGGAUGCAGA	1		Putative Gamma interferon inducible lysosomal thiol reductase GILT [Torrubiella hemipterigena] ID 62.4%	2	C:integral component of membrane; F:oxidoreductase activity, acting on a sulfur group of donors, disulfide as acceptor
ii_seq_7164850_x2553	-1.84621	CRV2T00006987_1	274-297	-2.26517	GGUAUCGGUCUGAAGUGUGGUGGA	UCU-CCACACU-UAGAUCG-UAUC	UCUCCACACUUAGAUCGUAUC	0.3258		None	2
ii_seq_10296312_x167	-3.3795	CRV2T00014398_1	995-1013	-2.26114	CGCCCUCAAGCUGCGCCUG	UAGGUGUAGUUUUUGGAUG	UAGGUGUAGUUUUUGGAUG	1		None	2
ii_seq_8914947_x575	-2.16922	CRV2T00016686_1	49-72	-2.25246	CGGACUUCAGGGCCGUUGCCUCUG	CAGAGCCGGCGGCCCUGGAG-CCU	CAGAGCCGGCGGCCCUGGAGCCU	0.5373		None	2
ii_seq_9336205_x394	-1.87579	CRV2T00008202_1	555-573	-2.22872	GAGCGCCGAGAUGGAGGAC	UUCC-CCGUCUCAGUGCUU	UUCCCCGUCUCAGUGCUU	0.9929		methyltransferase domain-containing protein [Emericellopsis sp. TS7] ID 66.5%	2	F:methyltransferase activity; P:methylation
ii_seq_11553798_x51	-3.09047	CRV2T00015193_1	234-256	-2.22292	CGGCUCAUGGAACCAGACCGUCG	CGACGGUC--GUUGU-UGAGCCU	CGACGGUCGUUGUUGAGCCU	0.993		mismatched base pair and cruciform dna recognition protein [Fusarium langsethiae] ID 72.5%	2
ii_seq_11124798_x77	-2.55024	CRV2T00012826_1	766-785	-2.19714	UGAUGUUGAGCCGAGCCGAG	UUUGGCUCGUCUCA-UAUCG	UUUGGCUCGUCUCAUAUCG	0.9864		None	2	C:integral component of membrane
ae_seq_1172328_x197	-2.18192	CRV2T00004440_1	2770-2786	-2.1905	UGGGA-CGACGACGACGA	UCGUUGUUGUCGGCACCA	UCGUUGUUGUCGGCACCA	1		Mitogen-activated protein kinase-like protein [Acremonium chrysogenum ATCC 11550] ID 91.2%	2	F:MAP kinase activity; F:ATP binding; C:nucleus; C:cytoplasm; P:protein phosphorylation; P:stress-activated MAPK cascade; F:protein serine kinase activity; F:protein threonine kinase activity
ii_seq_11287410_x66	-3.17064	CRV2T00014398_1	996-1012	-2.1531	GCCCU-CAAGCUGCGCCU	UAAGGCAGCUUGUAGGGC	UAAGGCAGCUUGUAGGGC	0.9902		None	2
ii_seq_9028174_x516	-1.84954	CRV2T00001317_1	1703-1721	-2.12699	GCUGAGGCCGCUGG-UGUCU	UGACAACCAGUGGCCU-GGU	UGACAACCAGUGGCCUGGU	0.5844		major facilitator superfamily domain-containing protein [Emericellopsis sp. TS7] ID 69.2%	2	C:integral component of membrane; F:transmembrane transporter activity; P:transmembrane transport
ii_seq_10865534_x98	-2.24183	CRV2T00007545_1	2294-2314	-2.12338	GGGAGAUGUGGACCUCACAGG	AGACAGAGGUCUAUUUCUCCG	AGACAGAGGUCUAUUUCUCCG	0.823		Phospholipase D1-like protein [Acremonium chrysogenum ATCC 11550] ID 77.7%	2	F:phospholipase D activity; P:phosphatidic acid biosynthetic process; P:lipid catabolic process; P:inositol lipid-mediated signaling; F:N-acylphosphatidylethanolamine-specific phospholipase D activity
ii_seq_10671517_x118	-1.96264	CRV2T00016685_1	582-600	-2.1213	AGGGAGAGAUG-AUUGGACC	UGUUCAAUUCAUUUCUCCAU	UGUUCAAUUCAUUUCUCCAU	0.5327		bacterial lipase, partial [Fusarium flagelliforme] ID 80.9%	2	C:integral component of membrane
ii_seq_8914947_x575	-2.16922	CRV2T00015193_1	170-199	-2.08632	AGGUUCCAGGUGCUGCUAUCUCAGGUUCUG	CAGAGCC------GGCGGC-CCUGGAGCCU	CAGAGCCGGCGGCCCUGGAGCCU	0.4452		mismatched base pair and cruciform dna recognition protein [Fusarium langsethiae] ID 72.5%	2
ae_seq_968547_x712	-1.73777	CRV2T00000637_1	239-261	-2.06212	CGGCGAGACCGCGAGCUGGAACA	UGUUCCA-CUUGU--CCUCGUCG	UGUUCCACUUGUCCUCGUCG	1		putative oleate-induced peroxisomal protein [Eutypa lata UCREL1] ID 86.5%	2
ii_seq_10511466_x136	-2.28646	CRV2T00001317_1	1711-1733	-2.05569	CGCUGGUGUCUCGGAGAAGCGUG	CACGUUUCUCUGAAUUUUUUGCU	CACGUUUCUCUGAAUUUUUUGCU	0.8165		major facilitator superfamily domain-containing protein [Emericellopsis sp. TS7] ID 69.2%	2	C:integral component of membrane; F:transmembrane transporter activity; P:transmembrane transport
ii_seq_8130286_x1148	-2.10355	CRV2T00006986_1	612-630	-2.00332	AGGCCAGGUCAUCGCGACU	UUCUGUAGUGAUCUGGCCU	UUCUGUAGUGAUCUGGCCU	0.9996		None	2
ae_seq_1069454_x383	-1.36742	CRV2T00003797_1	746-763	-1.98876	UACGGUCUCGGU-GUCGUC	GAUGAUUACCGAGUCCAUA	GAUGAUUACCGAGUCCAUA	0.9982		None	2	C:Golgi membrane; F:nucleotide binding; C:ribonuclease MRP complex; F:magnesium ion binding; F:RNA polymerase II transcription regulatory region sequence-specific DNA binding; F:DNA-binding transcription factor activity, RNA polymerase II-specific; P:transcription, RNA-templated; P:tRNA 5'-leader removal; F:nucleic acid binding; F:DNA binding; F:DNA helicase activity; F:DNA-binding transcription …
ii_seq_10780383_x107	-3.5759	CRV2T00014401_1	267-287	-1.97819	CGGCAAGAGUGACACUCUGAA	UUC-GAGUGUCAU--AAGCCG	UUCGAGUGUCAUAAGCCG	0.9932		None	2
ii_seq_10650167_x120	-2.03438	CRV2T00006488_1	2025-2044	-1.96747	CGCAGAACUUGGCCAGCCUC	AUGGC-CGUCGAGUUCUGCU	AUGGCCGUCGAGUUCUGCU	0.7009		Triacylglycerol lipase [Trichoderma simmonsii] ID 83.9%	1.25	F:triglyceride lipase activity; P:triglyceride mobilization; C:integral component of membrane; P:lipid catabolic process
ii_seq_8241775_x1051	-1.99927	CRV2T00000427_1	669-686	-1.95953	CAAGCAG-GAGACGGGUUA	UUCCCCGUCUCAGUGCUUG	UUCCCCGUCUCAGUGCUUG	0.9999		membrane-associating domain-containing protein [Pochonia chlamydosporia 170] >gb|OAQ63389.1| membrane-associating domain-containing protein [Pochonia chlamydosporia 170] ID 61.3%	2	C:integral component of membrane
ii_seq_10905929_x95	-2.66162	CRV2T00010514_1	1064-1090	-1.92766	AGAAGCCAUAUUUUGAUCCGUCGGCAC	UAUCUGAUGGAUU------UGGUUUCU	UAUCUGAUGGAUUUGGUUUCU	0.9669		putative efflux pump mfs2 [Fusarium oxysporum f. sp. cubense] ID 87.5%	2	F:dioxygenase activity; P:obsolete oxidation-reduction process
ii_seq_10011272_x216	-1.82495	CRV2T00015193_1	207-230	-1.92705	CACCCGCGACAACUCUGAUCGCAC	AAGCGCUCAG-GUUGUCGCGGGAA	AAGCGCUCAGGUUGUCGCGGGAA	0.5312		mismatched base pair and cruciform dna recognition protein [Fusarium langsethiae] ID 72.5%	2
ii_seq_10157592_x190	-2.30951	CRV2T00014759_1	863-882	-1.92057	AGUGGGCGAGAAGCUCGAUC	UGAAGAGCUUCGAGUCCACA	UGAAGAGCUUCGAGUCCACA	0.9629	GH16	concanavalin A-like lectin/glucanase domain-containing protein [Emericellopsis sp. TS7] ID 71.0%	2	F:hydrolase activity, hydrolyzing O-glycosyl compounds; P:carbohydrate metabolic process; C:integral component of membrane
ii_seq_10700814_x115	-2.61381	CRV2T00006513_1	1319-1335	-1.91804	AGCCAGA-GGCGGAGGGU	ACAAUCCGCUAUCUGGCA	ACAAUCCGCUAUCUGGCA	0.6822		Inorganic pyrophosphatase [Tolypocladium paradoxum] ID 71.9%	2
ae_seq_277875_x17263	-3.58837	CRV2T00004441_1	2708-2726	-1.90799	GCUUCUUCAGCAGCGACCG	UGGUCG-AGCUGAGGAAGG	UGGUCGAGCUGAGGAAGG	0.9997	GT35	Glycogen phosphorylase-like protein [Acremonium chrysogenum ATCC 11550] ID 87.8%	2	P:carbohydrate metabolic process; F:glycogen phosphorylase activity; F:pyridoxal phosphate binding; F:linear malto-oligosaccharide phosphorylase activity; F:SHG alpha-glucan phosphorylase activity
ii_seq_10436467_x146	-3.79409	CRV2T00000626_1	621-649	-1.90681	UGCCCACGGCAAGACCACUGGCACCACUG	CAGUGGUGUU-UUGGUC--GUC---GGCU	CAGUGGUGUUUUGGUCGUCGGCU	1		None	2
ae_seq_1193769_x176	-2.13734	CRV2T00001317_1	1705-1723	-1.88421	UGAGGCCGCUGGUG-UCUCG	CGAGGUCACCUUCGGCCUUG	CGAGGUCACCUUCGGCCUUG	0.9985		major facilitator superfamily domain-containing protein [Emericellopsis sp. TS7] ID 69.2%	2	C:integral component of membrane; F:transmembrane transporter activity; P:transmembrane transport
ae_seq_1296867_x98	-4.14414	CRV2T00015193_1	332-356	-1.88074	AGGGUCAGCA-GCAGGAGG-CCAAGGG	UCCUUGGAUCUCUUGCCUGC--ACCCU	UCCUUGGAUCUCUUGCCUGCACCCU	0.5373		mismatched base pair and cruciform dna recognition protein [Fusarium langsethiae] ID 72.5%	2
ii_seq_10482343_x140	-2.54558	CRV2T00021635_1	300-318	-1.8757	UGGAGACGAGGCUCUUAAG	AUGAAGAGCUUCGAGUCCA	AUGAAGAGCUUCGAGUCCA	0.9996		None	2	F:lipid binding
ii_seq_11073817_x81	-2.68293	CRV2T00009628_1	2527-2545	-1.87303	CUGGGAUUUCGCUUCCGUA	AAUUCUAGCGAAGUCCCAG	AAUUCUAGCGAAGUCCCAG	0.5326		None	1.75	F:protein binding
ii_seq_10650167_x120	-2.03438	CRV2T00014398_1	970-989	-1.86832	AGCAGGACAGCGGCGGCAAG	AUGGCCGUCG-AGUUCUGCU	AUGGCCGUCGAGUUCUGCU	1		None	2
ii_seq_11293389_x65	-2.71608	CRV2T00016544_1	982-1002	-1.86083	CGGUAGCUGGGCCAACUGCUU	AGGCAG-AGGUUCAGCU-CCG	AGGCAGAGGUUCAGCUCCG	0.9998	MFS transporter	glucose transporter rco-like protein [Acremonium chrysogenum ATCC 11550] ID 82.3%	2	P:carbohydrate transport; C:integral component of membrane; F:transmembrane transporter activity; P:transmembrane transport
ii_seq_9535448_x330	-2.28651	CRV2T00001317_1	1644-1662	-1.85357	AAGAUCUCAAAUUCAGUGA	UAAUUGUGUUUGAGAUUAA	UAAUUGUGUUUGAGAUUAA	1		major facilitator superfamily domain-containing protein [Emericellopsis sp. TS7] ID 69.2%	2	C:integral component of membrane; F:transmembrane transporter activity; P:transmembrane transport
ii_seq_9897400_x239	-1.80229	CRV2T00004440_1	2236-2254	-1.85038	UCACUG-AGCUGCUGGGCAC	GUGUUCAGUUGCUGUAGUGA	GUGUUCAGUUGCUGUAGUGA	0.9453		Mitogen-activated protein kinase-like protein [Acremonium chrysogenum ATCC 11550] ID 91.2%	2	F:MAP kinase activity; F:ATP binding; C:nucleus; C:cytoplasm; P:protein phosphorylation; P:stress-activated MAPK cascade; F:protein serine kinase activity; F:protein threonine kinase activity
ii_seq_11423920_x58	-3.35346	CRV2T00002153_1	442-464	-1.84842	UGGAGGAACUGAUAGAUGGAUGA	UC-UCCAUCUGUCA-AUCCUCAU	UCUCCAUCUGUCAAUCCUCAU	0.845		None	2	C:integral component of membrane
ae_seq_1491226_x39	-2.67463	CRV2T00015193_1	332-355	-1.83702	AGGGUCAGCA-GCAGGAGG-CCAAGG	CCUUGGAUCUCUUGCCUGC--ACCCU	CCUUGGAUCUCUUGCCUGCACCCU	0.4279		mismatched base pair and cruciform dna recognition protein [Fusarium langsethiae] ID 72.5%	2
ii_seq_10983755_x88	-3.45303	CRV2T00009376_1	725-742	-1.82333	ACGUCCUCG-AGGGUGUGG	UCACACCGUAUGAGGACGG	UCACACCGUAUGAGGACGG	0.2783		None	2
ae_seq_1389819_x61	-2.61805	CRV2T00014401_1	261-280	-1.81839	CGGCGGCGGCAAGAGUGACA	GGUCACUUUCAGCGCCGCCA	GGUCACUUUCAGCGCCGCCA	0.9994		None	2
ii_seq_10214651_x180	-2.62145	CRV2T00001995_1	102-122	-1.8174	CGGUUCAACUCUACUCACCAA	UUGGUAAGAAGGGUUGAGCUG	UUGGUAAGAAGGGUUGAGCUG	0.9938		OOC1 protein [Trichoderma parareesei] ID 65.7%	2
ii_seq_11330696_x63	-2.91536	CRV2T00000740_1	1814-1832	-1.79393	GAUACGCAGCGGAUUGUCA	UAUCGAUAAGCUGUGUAUU	UAUCGAUAAGCUGUGUAUU	0.9999	GT62	mannan polymerase II complex ANP1 subunit [Purpureocillium lilacinum] >gb|OAQ74608.1| mannan polymerase II complex ANP1 subunit [Purpureocillium lilacinum] >gb|OAQ82713.1| mannan polymerase II complex ANP1 subunit [Purpureocillium lilacinum] ID 84.9%	2	C:integral component of membrane; F:transferase activity
ii_seq_7133613_x2653	-2.00073	CRV2T00014401_1	273-291	-1.78617	GAGUGACACUCUGAAGCUG	AGGCUUCAAAGUGUCACGA	AGGCUUCAAAGUGUCACGA	0.5217		None	2
ae_seq_1184029_x185	-3.60804	CRV2T00001317_1	1661-1679	-1.75921	GACGAGACUGCCGAGGAUG	CAUGU-AGGCAGUCUCGGU	CAUGUAGGCAGUCUCGGU	1		major facilitator superfamily domain-containing protein [Emericellopsis sp. TS7] ID 69.2%	2	C:integral component of membrane; F:transmembrane transporter activity; P:transmembrane transport
ae_seq_1267332_x115	-2.29471	CRV2T00003253_1	1386-1408	-1.75154	UGGUACAACGUUAAGCCAGUGGG	CCCGCUGGCUU--UGUUGGACUA	CCCGCUGGCUUUGUUGGACUA	0.2943		None	0.75	P:proteolysis; F:metallopeptidase activity
ii_seq_9221539_x438	-3.08688	CRV2T00001640_1	1765-1782	-1.73338	GCGCACCGGUGGCCGCAC	UUCGGGUUACUGGUGCUG	UUCGGGUUACUGGUGCUG	1		ornithine decarboxylase [Pochonia chlamydosporia 170] >gb|OAQ64971.1| ornithine decarboxylase [Pochonia chlamydosporia 170] ID 80.2%	2	F:translation elongation factor activity; F:catalytic activity; C:eukaryotic translation elongation factor 1 complex; P:translational elongation; P:polyamine biosynthetic process
ii_seq_9700826_x284	-2.18395	CRV2T00015193_1	176-194	-1.73176	CAGGUGCUGCUAUC-UCAGG	CUUGAAGAU-UCGGCACCUG	CUUGAAGAUUCGGCACCUG	0.9774		mismatched base pair and cruciform dna recognition protein [Fusarium langsethiae] ID 72.5%	2
ii_seq_10667608_x119	-2.7673	CRV2T00010402_1	1325-1343	-1.72437	AAUUUUUGUCCGCAGAAUG	UAUUCUGUGGAUUGUUAUU	UAUUCUGUGGAUUGUUAUU	1		None	2
ii_seq_10780918_x107	-2.34156	CRV2T00014701_1	559-577	-1.72326	UCUCCACGCGGCAGAUUGA	ACGAUCU-AAGUGUGGAGA	ACGAUCUAAGUGUGGAGA	0.3691		None	1.25
ae_seq_1291417_x100	-4.01861	CRV2T00008202_1	510-529	-1.71607	CGCCAAGAUUGAGAGCCUCG	CGUGGUUCCUGAUCUUGGCA	CGUGGUUCCUGAUCUUGGCA	1		methyltransferase domain-containing protein [Emericellopsis sp. TS7] ID 66.5%	2	F:methyltransferase activity; P:methylation
ii_seq_11287410_x66	-3.17064	CRV2T00000626_1	698-720	-1.69312	GCCCUGCUCCCAAGACUGCCGGC	UAAGGCAG-CUU----GUAGGGC	UAAGGCAGCUUGUAGGGC	1		None	2
ae_seq_1491226_x39	-2.67463	CRV2T00006486_1	1189-1214	-1.67765	UGGG-GCUGGCGAGAGCAGGUCCAAGG	CCUUGGAU---CUCUUGCCUGCACCCU	CCUUGGAUCUCUUGCCUGCACCCU	0.1363		None	2
ii_seq_10913656_x94	-2.2464	CRV2T00019646_1	617-639	-1.63481	UACGAUCUAAGUGUGGAGACGAU	AUCGUCUCCACACUUAGAUCGUA	AUCGUCUCCACACUUAGAUCGUA	0.0202		None	2	C:extracellular region
ae_seq_1193769_x176	-2.13734	CRV2T00014401_1	327-352	-1.61909	CAAGGCGAGGAUCCACGGUGACCUCG	CGAGGUCACC-----UUC-GGCCUUG	CGAGGUCACCUUCGGCCUUG	0.9579		None	2
ii_seq_10269634_x171	-3.60506	CRV2T00010514_1	1064-1089	-1.60221	AGAAGCCAUAUUUUGAUCCGUCGGCA	AUCUGAUGGAUU------UGGUUUCU	AUCUGAUGGAUUUGGUUUCU	0.9531		putative efflux pump mfs2 [Fusarium oxysporum f. sp. cubense] ID 87.5%	2	F:dioxygenase activity; P:obsolete oxidation-reduction process
ii_seq_10430903_x147	-2.51377	CRV2T00015193_1	207-232	-1.58361	CACCCGCGACAACUCUGAUCGCACCA	CAAAGCGCUCAG-GUUGUCGCGGGAA	CAAAGCGCUCAGGUUGUCGCGGGAA	0.5803		mismatched base pair and cruciform dna recognition protein [Fusarium langsethiae] ID 72.5%	2
ae_seq_1261505_x118	-2.02586	CRV2T00000691_1	1962-1979	-1.54507	GGCCUGGGGUGCUUGCUU	UGGUUAGCGCUUUAGGCU	UGGUUAGCGCUUUAGGCU	0.9927		bzip transcription factor [Fusarium albosuccineum] ID 74.0%	2	F:DNA binding; F:DNA-binding transcription factor activity; P:regulation of transcription, DNA-templated
ae_seq_1261505_x118	-2.02586	CRV2T00000626_1	376-400	-1.53873	GGCCUGAACCCUCAGCGCGAUGCCA	UGGU-UAGCGCU------UUAGGCU	UGGUUAGCGCUUUAGGCU	1		None	2
ii_seq_10519611_x135	-3.60504	CRV2T00001727_1	335-359	-1.50454	CCGUGCUUGUCUUUGGCGGUGGCCU	UCGCCAUCGCC-------GGUAUGG	UCGCCAUCGCCGGUAUGG	1		3-dehydroquinate synthase, partial [Emericellopsis sp. TS7] ID 72.9%	2	F:lyase activity; P:antibiotic biosynthetic process
ae_seq_1264440_x117	-2.19917	CRV2T00002155_1	194-216	-1.50114	GCAAGAGAUGCCUCCCCAGGAGG	UUUCC-----GGGCUUCUCUUGU	UUUCCGGGCUUCUCUUGU	0.8893		DNA repair endonuclease XPF [Akanthomyces lecanii RCEF 1005] ID 61.1%	1.5
ae_seq_917426_x946	-1.38908	CRV2T00009376_1	529-547	-1.4743	CUGAACCUCAGCGCCACGG	CUAAGGCGCUG-UGUUCAG	CUAAGGCGCUGUGUUCAG	0.9978		None	2
ii_seq_9897400_x239	-1.80229	CRV2T00000626_1	306-329	-1.46498	UCACAACAGCAACCUGCUGAACAA	GUGUUCAGU----UGCUGUAGUGA	GUGUUCAGUUGCUGUAGUGA	0.9969		None	2
ii_seq_10820905_x102	-3.38746	CRV2T00007848_1	1677-1696	-1.43614	UCUUCCAUAGACCUGGACGA	UCGUCGAGGUCUUGGGAAUG	UCGUCGAGGUCUUGGGAAUG	0.0931		f-box protein [Fusarium beomiforme] ID 64.2%	0	F:protein binding
ii_seq_11248639_x68	-2.87185	CRV2T00004440_1	2469-2491	-1.43188	GACCCUACAGACGAGCCUGUGGC	UCCAC--GCUCGUUU--UGGGUC	UCCACGCUCGUUUUGGGUC	1		Mitogen-activated protein kinase-like protein [Acremonium chrysogenum ATCC 11550] ID 91.2%	2	F:MAP kinase activity; F:ATP binding; C:nucleus; C:cytoplasm; P:protein phosphorylation; P:stress-activated MAPK cascade; F:protein serine kinase activity; F:protein threonine kinase activity
ii_seq_8946077_x556	-2.42958	CRV2T00007226_1	1983-2000	-1.40671	UUGUGUC-GAGGUUAGAGC	GUUUUAAUCUCAAACACAA	GUUUUAAUCUCAAACACAA	0.2327		|OAQ88781.1| bZIP transcription factor (LziP) [Purpureocillium lilacinum]	2	F:DNA-binding transcription factor activity; P:regulation of transcription, DNA-templated
ae_seq_1123989_x276	-2.87487	CRV2T00014401_1	327-353	-1.39838	CAAGGCGAGGAUCCACGGUGACCUCGA	UCGAGGUCACC-----UUC-GGCCUUG	UCGAGGUCACCUUCGGCCUUG	0.7408		None	2
ii_seq_8528876_x819	-1.83233	CRV2T00000657_1	281-299	-1.39688	CGGCCA--AGUUGGGUGCGCC	UGUGUAUUUAACUACUGGCUG	UGUGUAUUUAACUACUGGCUG	0.8185		Non-classical export protein 2 [Tolypocladium paradoxum] ID 62.1%	2	C:integral component of membrane
ii_seq_9574677_x319	-2.01127	CRV2T00000626_1	404-431	-1.39026	CCGACACUCUCGGUGGUUCCACCGGCCG	AGGC-----GAAC-----AGAGUGUCGG	AGGCGAACAGAGUGUCGG	0.9998		None	2
ii_seq_11287410_x66	-3.17064	CRV2T00007712_1	213-229	-1.3728	CCCCUACGAGC-GCCGCG	UAAGGCAGCUUGUAGGGC	UAAGGCAGCUUGUAGGGC	0.8087		60S ribosomal protein L36 [Hirsutella minnesotensis 3608] ID 94.3%	1.5	F:structural constituent of ribosome; C:ribosome; P:translation
ii_seq_10929501_x92	-2.91539	CRV2T00014398_1	1139-1164	-1.3607	AGCGAGGAUUAGGACGCUGGACGACU	UGUUGUCCAUUGUUC-GGUUCUCGUA	UGUUGUCCAUUGUUCGGUUCUCGUA	0.8607		None	2
ii_seq_11198393_x72	-2.59534	CRV2T00015193_1	261-279	-1.36034	CGCAAAGGAAACCGUCGGC	UGGGAUGGUUUCCUCUGCG	UGGGAUGGUUUCCUCUGCG	1		mismatched base pair and cruciform dna recognition protein [Fusarium langsethiae] ID 72.5%	2
ii_seq_10740051_x111	-2.76973	CRV2T00008976_1	566-584	-1.35846	UCAUUUCGCGGGCCUUGCG	CGUA-GGCCCGUGGACUGA	CGUAGGCCCGUGGACUGA	0.7714		50S ribosomal protein L34e [Fusarium austroafricanum] ID 93.1%	1.5	F:structural constituent of ribosome; C:ribosome; P:translation
ii_seq_9502426_x337	-3.46955	CRV2T00004438_1	907-927	-1.32203	GAAGCGAUCCGCCCCAGCCGA	CUGGCUGGGG-GGAU-GCAGA	CUGGCUGGGGGGAUGCAGA	1		atp synthase f0 [Fusarium albosuccineum] ID 80.0%	2	F:magnesium ion binding; F:holo-[acyl-carrier-protein] synthase activity; C:integral component of membrane; P:protein phosphopantetheinylation
ii_seq_11793120_x41	-2.76855	CRV2T00015193_1	526-545	-1.3046	GAGGCCGAGGACAAGCACCG	CGGUGUU-GUCGUCGGAAUG	CGGUGUUGUCGUCGGAAUG	1		mismatched base pair and cruciform dna recognition protein [Fusarium langsethiae] ID 72.5%	2
ii_seq_10064991_x205	-2.98128	CRV2T00007367_1	2663-2681	-1.29082	CAUUCCAGGGCCUCUCACU	UAUUUUUGGCCUUGGGAUG	UAUUUUUGGCCUUGGGAUG	0.8769		OAQ74305.1| PSP1 domain-containing protein [Pochonia chlamydosporia 170] ID 67.7%	1.75	F:nucleotide binding; F:magnesium ion binding; C:proteasome complex; F:DNA-binding transcription factor activity, RNA polymerase II-specific; F:nucleic acid binding; F:DNA binding; F:DNA helicase activity; F:single-stranded DNA binding; F:transcription coactivator activity; F:catalytic activity; F:DNA-directed DNA polymerase activity; F:dUTP diphosphatase activity; F:metalloendopeptidase activity…
ii_seq_10191558_x184	-2.44389	CRV2T00014401_1	273-290	-1.27635	GAGUGACACUCUGAAGCU	GGCUUCAAAGUGUCACGA	GGCUUCAAAGUGUCACGA	0.4048		None	2
ii_seq_10570457_x129	-2.15895	CRV2T00014401_1	257-276	-1.23315	AAGGCGGCGGCGGCAAGAGU	GCUCUUUCUGCCGU-GCCAA	GCUCUUUCUGCCGUGCCAA	1		None	2
ii_seq_11417424_x58	-3.17063	CRV2T00016244_1	90-107	-1.21044	GAUGUUUCGCGGAGACCU	UGGUCUUGGCGAAAUGGA	UGGUCUUGGCGAAAUGGA	1		None	2
ii_seq_7846099_x1439	-1.41937	CRV2T00019240_1	1094-1113	-1.20069	GGGAUCGUGUGAUCUUUGAG	UUCGA-GAACACGCGAUCCC	UUCGAGAACACGCGAUCCC	0.0065		None	0
ii_seq_9564745_x322	-1.72907	CRV2T00005420_1	1248-1270	-1.15698	AAUCACUAAUCACCGCGACUGGA	UUCAGUUGC----UGUAGUGAUU	UUCAGUUGCUGUAGUGAUU	1		thiamine diphosphate-binding protein [Emericellopsis sp. TS7] ID 87.5%	2	F:pyruvate dehydrogenase (acetyl-transferring) activity; P:acetyl-CoA biosynthetic process from pyruvate
ii_seq_9904088_x238	-4.42062	CRV2T00000828_1	1259-1276	-1.15639	CCCCAGUGAGGGGUUAGG	UUUAACUACUGGCUGGGG	UUUAACUACUGGCUGGGG	0.1254		Cytochrome c heme lyase-like protein [Acremonium chrysogenum ATCC 11550] ID 77.9%	0	F:holocytochrome-c synthase activity; C:mitochondrial inner membrane; C:integral component of membrane; F:metal ion binding
ae_seq_1182917_x186	-2.4703	CRV2T00002155_1	209-235	-1.13206	CCAGGAGGGCACCAAGGAGGAGCGCCA	UGGAGCUCC---AUGGUGCCGGCCUGG	UGGAGCUCCAUGGUGCCGGCCUGG	0.9201		DNA repair endonuclease XPF [Akanthomyces lecanii RCEF 1005] ID 61.1%	2
ae_seq_1314232_x89	-2.25079	CRV2T00005473_1	291-309	-1.12866	UGG-CCAGCAAGGCCGGCGG	CCGCUGGCUUUGUUGGACUA	CCGCUGGCUUUGUUGGACUA	0.0288		ETS86623.1| Coiled-coil domain-containing protein 72 [Pestalotiopsis fici W106-1] ID 91.2%	1.5
ae_seq_1264907_x116	-3.14413	CRV2T00006625_1	686-705	-1.11781	CCGAUGGAGUUGCAAGCAGU	CAUAAUCGCAACUCCAUCGU	CAUAAUCGCAACUCCAUCGU	0.4494		KAF4124100.1| HMG (high mobility group) box [Geosmithia morbida] ID 93.1%	2	F:DNA binding; C:nucleus
ae_seq_1338724_x77	-2.7412	CRV2T00011144_1	328-347	-1.11273	UCGAGGUUGGCUCUGAGGGC	GCUCUC-GAGUGGAUUUUGA	GCUCUCGAGUGGAUUUUGA	0.8904		mannitol-1-phosphate 5-dehydrogenase [Fusarium albosuccineum] ID 84.1%	2	F:mannitol-1-phosphate 5-dehydrogenase activity; P:mannitol metabolic process; P:obsolete oxidation-reduction process
ii_seq_10105989_x198	-2.56831	CRV2T00006307_1	1951-1971	-1.10323	CUUGUCGAGGAGGGCGAGGUU	AUUUUCGCCUUCC--AACAAA	AUUUUCGCCUUCCAACAAA	1		cutinase G-box binding protein [Fusarium vanettenii] ID 66.5%	2
ii_seq_10436467_x146	-3.79409	CRV2T00015193_1	528-548	-1.09603	GGCCGAGGAC--AAGCACCGCGA	CAGUGGUGUUUUGGUCGUCGGCU	CAGUGGUGUUUUGGUCGUCGGCU	1		mismatched base pair and cruciform dna recognition protein [Fusarium langsethiae] ID 72.5%	2
ii_seq_10378502_x155	-3.51578	CRV2T00014719_1	111-128	-1.07542	CGGCGUCGAGGCCCGCUU	CUCUGGGUCUCGGCGCCA	CUCUGGGUCUCGGCGCCA	0.2939		Phosphorylated carbohydrates phosphatase [Tolypocladium ophioglossoides CBS 100239] ID 84.5%	0.5	F:hydrolase activity
ae_seq_1343772_x75	-2.38921	CRV2T00001368_1	847-868	-1.04804	CGAGCUGGGUGCUGGCGUUUAG	CUGGAUGUCAGC----GGUUCG	CUGGAUGUCAGCGGUUCG	1		protein mlo3-like protein [Ophiocordyceps sinensis CO18] ID 66.5%	2	F:RNA binding
