# Supplementary material for: Comparative Small RNA and Degradome Sequencing Provides Insights into Antagonistic Interactions in the Biocontrol Fungus Clonostachys rosea
Source: Appl Environ Microbiol. 2022 Jun 13;88(13):e00643-22. doi: 10.1128/aem.00643-22 (PMC9275246; doi:10.1128/aem.00643-22)
Supplement: Supplemental file 4 — Data Set S4. Download aem.00643-22-s0004.xlsx, XLSX file, 0.04 MB [file aem.00643-22-s0004.xlsx]

## Sheet: CrBc_C_up-regulated
Dataset 4: Putative cross-species gene targets in B. cinerea and F. graminearum putatively cleaved by differentially expressed C. rosea sRNAs.
SNA seq		Degradome seq
sRNA or milRNA	log2(FC)_sRNA	transcript (gene target)	Position	Degradation site	sRNA alignment	sRNA sequence	pvalue	Cleaveland category	annotation
ii_seq_11308562_x64	3.59885	XM_024691098.1	305-328	GACCACCUCGAGC-AGCACUACGCU	AGCGUGCUGUUUGUUCGAGGUGAAA	AGCGUGCUGUUUGUUCGAGGUGAAA	0.5981	2	F:nucleoside diphosphate kinase activity; F:ATP binding; P:nucleoside diphosphate phosphorylation; P:GTP biosynthetic process; P:UTP biosynthetic process; P:CTP biosynthetic process
ii_seq_10457435_x143	3.53307	XM_024696943.1	1146-1167	UCAAGGC-CAAGAACGAUCUCGA	UCGAGAUCGU-CUUGUAACUUGA	UCGAGAUCGUCUUGUAACUUGA	0.2619	2	F:inositol-3-phosphate synthase activity; C:cytoplasm; P:inositol biosynthetic process; P:phospholipid biosynthetic process
ii_seq_10572005_x129	3.48702	XM_024691450.1	1975-1995	CUGGUGGUGCCGGUGAUGCUA	AGGUAUU-CCGGCACAGCCAG	AGGUAUUCCGGCACAGCCAG	0.5532	2	F:RNA binding
ii_seq_10173199_x187	3.43405	XM_024693882.1	2425-2447	GCUGUUUUACAGAACGGUCCUUG	UGAGGACCGGUCUG--AAACAGC	UGAGGACCGGUCUGAAACAGC	0.3253	2	F:serine-type endopeptidase activity; P:proteolysis
ii_seq_9879814_x242	3.06035	XM_001553900.2	2918-2936	AGAGCAUGAAG-AGCUCUGG	CUAGAGCUAAUACAUGCUAA	CUAGAGCUAAUACAUGCUAA	0.4427	2	C:nuclear chromatin; F:ATP binding; C:cytosol; F:ATPase activity; P:ubiquitin-dependent ERAD pathway; F:protein-macromolecule adaptor activity; P:retrograde protein transport, ER to cytosol; F:polyubiquitin modification-dependent protein binding; P:protein localization to Golgi apparatus; C:VCP-NPL4-UFD1 AAA ATPase complex; P:sterol regulatory element binding protein cleavage; P:mitotic spindle d…
ii_seq_10834530_x101	2.99757	XM_001547823.2	349-370	UUGAGAGAGGCUGC-GGUGCCGA	UCGGCACCUGUAGCUUCUC-CAU	UCGGCACCUGUAGCUUCUCCAU	0.0927	2	C:integral component of membrane
ii_seq_11070172_x81	2.99579	XM_001554031.2	2075-2099	GCAGAUGAGUUUGGAUCGAUGGGCU	GGCCCA---AUCCA---UUAUUUGU	GGCCCAAUCCAUUAUUUGU	0.9984	2	F:hydrolase activity
ii_seq_11717033_x44	2.94311	XM_001546846.2	1797-1815	UUCUUCUUACAUGUGAUGC	UUUAAAUAUGUAAGAAGUC	UUUAAAUAUGUAAGAAGUC	0.879	2	F:phosphoenolpyruvate carboxykinase (ATP) activity; F:ATP binding; C:cytosol; P:gluconeogenesis; F:kinase activity; P:phosphorylation
ii_seq_9892123_x240	2.8585	XM_024695360.1	449-468	CAGGUGCUUGGACAAUUUCG	UGAGAUUGAUGAAGCACCUG	UGAGAUUGAUGAAGCACCUG	0.4925	2	F:mRNA (guanine-N7-)-methyltransferase activity; F:mRNA guanylyltransferase activity; P:7-methylguanosine mRNA capping; P:RNA 5'-cap (guanine-N7)-methylation
ii_seq_11249387_x68	2.81864	XM_001559567.2	306-340	AGUACUUGUACACCCUUGUCCUUAAGGAUUUGGAG	CUUGAGAUUUUUAAGGAUAA---------AGUACU	CUUGAGAUUUUUAAGGAUAAAGUACU	0.0614	2	F:structural constituent of ribosome; P:translation; P:ribonucleoprotein complex assembly; C:cytosolic large ribosomal subunit
ii_seq_10694462_x116	2.79	XM_001553799.2	1091-1110	AGGGUGUUGAAUUCGUCGCC	UGCGACGAAGAAUAUACCCG	UGCGACGAAGAAUAUACCCG	0.5232	2	P:replicative cell aging; F:mRNA binding; C:mitochondrial matrix; P:carbohydrate metabolic process; P:tricarboxylic acid cycle; P:malate metabolic process; F:L-malate dehydrogenase activity
ii_seq_10796728_x105	2.71727	XM_024691255.1	465-483	CUUUUCGAUUAAGCAGUCA	CGACUGUUUAAUUAAAACA	CGACUGUUUAAUUAAAACA	0.776	2	F:structural constituent of ribosome; C:ribosome; P:translational elongation
ii_seq_9510169_x336	2.71408	XM_001553073.2	1594-1614	GGUGCAGGGUAAUGAUAGGCA	UGUCUGUAAAUUUCUUGCACC	UGUCUGUAAAUUUCUUGCACC	0.7653	2
ii_seq_9634312_x302	2.6802	XM_024694522.1	2678-2697	UUGGCGUUUAAGCUCUGGAG	CUCCAGAGAGUGAGUGCCAA	CUCCAGAGAGUGAGUGCCAA	0.9756	2	C:extracellular space; C:integral component of membrane
ae_seq_1293814_x99	2.67174	XM_001554643.2	2418-2436	UGCUACUGAGGGUGCUCUU	GAGUUCACCCUCGGUAUUA	GAGUUCACCCUCGGUAUUA	0.9996	2	F:serine-type endopeptidase activity; C:extracellular space; P:proteolysis
ae_seq_1293814_x99	2.67174	XM_001558342.2	1497-1515	UGAUACCGGGGGAAAGCAU	GAGUUCACCCUCGGUAUUA	GAGUUCACCCUCGGUAUUA	0.9997	2	F:adenosylhomocysteinase activity; C:cytosol; P:one-carbon metabolic process; P:S-adenosylmethionine cycle
ae_seq_1334722_x79	2.64777	XM_001545919.2	1890-1918	GGUCUGGGGUUGGGAUCUGGUUACCUGGA	UCCA-AAAAUU--GUUCCAAUCCCAGACU	UCCAAAAAUUGUUCCAAUCCCAGACU	0.0505	2	F:RNA binding; C:nucleus; C:cytoplasm
ii_seq_10639873_x122	2.57042	XM_001554211.2	1142-1161	GGUGAUUCUGAGGCCGAGCU	AAAAAGGCUGCGGAAUCACC	AAAAAGGCUGCGGAAUCACC	0.8703	2	C:fungal-type vacuole; F:aspartic-type endopeptidase activity; P:proteolysis
ii_seq_10325765_x162	2.56108	XM_001551124.2	1556-1576	AACUGGAUUGAAGAACAGACU	AGUCUGUUCUCCAGUCAUGUU	AGUCUGUUCUCCAGUCAUGUU	0.9819	2	P:formation of translation preinitiation complex; P:formation of cytoplasmic translation initiation complex; F:translation initiation factor activity; F:GDP-dissociation inhibitor activity; C:cytosol; P:regulation of catalytic activity; F:eukaryotic initiation factor eIF2 binding
ii_seq_10935021_x92	2.53233	XM_024691255.1	466-484	UUUUCGAUUAAGCAGUCAA	ACGACUGUUUAAUUAAAAC	ACGACUGUUUAAUUAAAAC	0.7945	2	F:structural constituent of ribosome; C:ribosome; P:translational elongation
ii_seq_8142833_x1132	2.4416	XM_024691425.1	456-474	CUCCAGACUGUG-GUGCCGG	UUGGCACUCACUCUCUGGAG	UUGGCACUCACUCUCUGGAG	0.4238	2	F:structural constituent of ribosome; C:nucleus; C:cytoplasm; C:ribosome; P:translation; P:protein ubiquitination; P:modification-dependent protein catabolic process; F:protein tag; F:ubiquitin protein ligase binding
ii_seq_10292137_x167	2.38528	XM_001551242.2	220-241	CGUCCUGGUGCGAAGACACACA	AAUGUUUCUUU-CACUAGGAUA	AAUGUUUCUUUCACUAGGAUA	0.9588	2	P:ribosomal large subunit assembly; F:RNA binding; F:structural constituent of ribosome; P:translation; C:cytosolic large ribosomal subunit
ii_seq_10292137_x167	2.38528	XM_001557849.2	1133-1153	GUUCCUGGUGGAGGCGGCCAC	AAUGUUUCUUUCACUAGGAUA	AAUGUUUCUUUCACUAGGAUA	0.9773	2	C:outer membrane
ii_seq_8698941_x701	2.34514	XM_001559671.2	1840-1857	GCUGGAUGGCGUUUAGCG	CGUUAAAUGCGGUCUUGC	CGUUAAAUGCGGUCUUGC	0.02	0.25	F:protein binding; C:peroxisomal membrane; C:integral component of membrane; P:protein import into peroxisome matrix, docking; C:peroxisomal importomer complex
ii_seq_9700826_x284	2.3368	XM_001547353.2	2257-2275	CUGGUACUGGAUCUUCAAG	CUUGAAGAUUCGGCACCUG	CUUGAAGAUUCGGCACCUG	0.9837	2	C:plasma membrane; C:fungal-type cell wall; F:hydrolase activity; C:anchored component of membrane; P:fungal-type cell wall organization; F:1,3-beta-glucanosyltransferase activity; P:fungal-type cell wall (1->3)-beta-D-glucan biosynthetic process
ae_seq_1264907_x116	2.21789	XM_001556217.2	744-765	ACGACCUGGAGUUGCGAGAACU	CAUAAUCGCAACUCCA--UCGU	CAUAAUCGCAACUCCAUCGU	0.5585	2	P:ribosomal small subunit assembly; F:RNA binding; F:structural constituent of ribosome; P:translation; C:cytosolic small ribosomal subunit; F:metal ion binding
ii_seq_7506088_x1870	2.10445	XM_024694198.1	975-998	GGUGGCAUGGAAUUGUCCGAGGUC	UAUCUCGGACA---UUGUGUUACG	UAUCUCGGACAUUGUGUUACG	0.5549	2	P:mitochondrial genome maintenance; C:nucleus; C:cytosol; F:ferrous iron binding; P:thiamine biosynthetic process; F:transferase activity, transferring pentosyl groups; P:thiazole biosynthetic process
ii_seq_7506088_x1870	2.10445	XM_024694199.1	1046-1069	GGUGGCAUGGAAUUGUCCGAGGUC	UAUCUCGGACA---UUGUGUUACG	UAUCUCGGACAUUGUGUUACG	0.5651	2	P:mitochondrial genome maintenance; C:nucleus; C:cytosol; F:ferrous iron binding; P:thiamine biosynthetic process; F:transferase activity, transferring pentosyl groups; P:thiazole biosynthetic process
ii_seq_7506088_x1870	2.10445	XM_024694200.1	1060-1083	GGUGGCAUGGAAUUGUCCGAGGUC	UAUCUCGGACA---UUGUGUUACG	UAUCUCGGACAUUGUGUUACG	0.5513	2	P:mitochondrial genome maintenance; C:nucleus; C:cytosol; F:ferrous iron binding; P:thiamine biosynthetic process; F:transferase activity, transferring pentosyl groups; P:thiazole biosynthetic process
ii_seq_9150588_x467	2.08978	XM_024691425.1	455-473	ACUCCAGACUGUG-GUGCCG	UGGCACUCACUCUCUGGAGA	UGGCACUCACUCUCUGGAGA	0.6231	2	F:structural constituent of ribosome; C:nucleus; C:cytoplasm; C:ribosome; P:translation; P:protein ubiquitination; P:modification-dependent protein catabolic process; F:protein tag; F:ubiquitin protein ligase binding
ii_seq_9036938_x513	2.08352	XM_001556768.2	1239-1258	CAUAGCGAAGUGCGGAGAAA	UAGGUCUGUAUUUCGUUGUG	UAGGUCUGUAUUUCGUUGUG	0.9836	2	F:fructose-bisphosphate aldolase activity; C:cytosol; C:plasma membrane; P:gluconeogenesis; P:glycolytic process; F:zinc ion binding; C:fungal-type cell wall
ii_seq_6569779_x4079	2.07067	XM_001549420.2	1529-1549	GAUGGUUGAUAAUGGCUUGGC	UCCGAGUCAUUGUCAAUAAUG	UCCGAGUCAUUGUCAAUAAUG	0.6611	2	F:glutamate-ammonia ligase activity; F:ATP binding; C:cytoplasm; P:glutamine biosynthetic process; F:kinase activity; P:phosphorylation
ii_seq_8885118_x594	2.03953	XM_024697857.1	2121-2139	AGCCGAAAUCUGGGGUGCC	GGCACCUC-GAUGUCGGCU	GGCACCUCGAUGUCGGCU	0.5472	2	F:ATP binding; F:ATPase activity
ii_seq_7575393_x1775	2.01498	XM_024698184.1	309-330	GAUGGUUAGCGAUGGAUAAGGA	ACUUUAUCCA-AGUUGAUCAAA	ACUUUAUCCAAGUUGAUCAAA	0.8282	2
ae_seq_1053122_x420	1.99919	XM_001548419.2	1040-1060	GGGCAUGAUUCUCAGGUCCUU	AGGGACCUUAGGAUUAUGUGC	AGGGACCUUAGGAUUAUGUGC	0.2855	2
ii_seq_8742097_x670	1.98114	XM_024691892.1	1329-1347	GGAGUCGAGUCCGU-CAAGG	UCUUGUACGGAUUCGA-GCC	UCUUGUACGGAUUCGAGCC	0.9377	2	F:sedoheptulose-7-phosphate:D-glyceraldehyde-3-phosphate glyceronetransferase activity; C:cytoplasm; P:carbohydrate metabolic process; P:pentose-phosphate shunt
ii_seq_9921578_x234	1.92096	XM_001557849.2	1163-1183	GGCAACUUCGGUGCAUCGGCG	AGCCGA--CAUCGAGGU-GCC	AGCCGACAUCGAGGUGCC	0.9463	2	C:outer membrane
ii_seq_10155502_x190	1.87649	XM_024696583.1	400-422	AGGAGAGAGGAAGGUCGAUGGAG	GUCGA-CGAUGUUUCUCUUUCCU	GUCGACGAUGUUUCUCUUUCCU	0.8636	2	C:mitochondrial proton-transporting ATP synthase complex, coupling factor F(o); P:ATP synthesis coupled proton transport; C:integral component of membrane; F:ATPase activity; F:proton-transporting ATP synthase activity, rotational mechanism
ii_seq_8818556_x627	1.79966	XM_001557353.2	337-358	AAAGGAUUGAGAGUCACCGUCA	AAAAAAUGAUUCUCAAUCCACA	AAAAAAUGAUUCUCAAUCCACA	0.3873	2	P:ribosomal large subunit assembly; C:Golgi membrane; F:structural constituent of ribosome; P:translation; P:intracellular protein transport; F:zinc ion binding; C:cytosolic large ribosomal subunit; C:COPII vesicle coat; F:large ribosomal subunit rRNA binding; P:COPII-coated vesicle budding
ii_seq_8829177_x622	1.73319	XM_001551736.2	1586-1608	GUGUGUUGAGGCCUUCACUGAGU	ACUCAGUGA--GUUUCAGUACUA	ACUCAGUGAGUUUCAGUACUA	0.903	2	F:translation elongation factor activity; F:GTPase activity; F:GTP binding; P:translational elongation
ii_seq_8150736_x1125	1.58357	XM_024694499.1	377-399	UGAGAUUGU-UGCACGCGCUAAGG	AUAAUGUGUGUGUAUUCAAUCUCA	AUAAUGUGUGUGUAUUCAAUCUCA	0.3512	2	F:structural constituent of ribosome; F:ATP binding; P:translation; P:protein folding; P:response to heat; C:cytosolic large ribosomal subunit; F:heat shock protein binding; F:metal ion binding; F:unfolded protein binding
ii_seq_8253297_x1042	1.56363	XM_001558623.2	1118-1139	GUCUGAUGGUGAGGCAUGCUGC	UCAGUAUGCCUUGCUA--GGAC	UCAGUAUGCCUUGCUAGGAC	0.341	2	F:phosphogluconate dehydrogenase (decarboxylating) activity; C:cytosol; P:pentose-phosphate shunt, oxidative branch; P:D-gluconate catabolic process; F:NADP binding
ii_seq_8253297_x1042	1.56363	XM_024693626.1	1853-1871	UUUCUAGCAAGGUC-GCUGA	UCAGUAUGCCUUGCUAGGAC	UCAGUAUGCCUUGCUAGGAC	0.9117	2	F:protein disulfide isomerase activity; C:endoplasmic reticulum; P:protein folding; C:integral component of membrane; P:response to endoplasmic reticulum stress; P:cell redox homeostasis
ii_seq_8253297_x1042	1.56363	XM_024693935.1	878-899	GUCUGAUGGUGAGGCAUGCUGC	UCAGUAUGCCUUGCUA--GGAC	UCAGUAUGCCUUGCUAGGAC	0.3348	2	F:phosphogluconate dehydrogenase (decarboxylating) activity; C:cytosol; P:pentose-phosphate shunt, oxidative branch; P:D-gluconate catabolic process; F:NADP binding
ii_seq_8121076_x1154	1.43449	XM_024693271.1	2115-2137	CGCCGGUAUUGUUCUCGCUCAUC	GAU--CAGAGAAUGAUACUGGCA	GAUCAGAGAAUGAUACUGGCA	0.6602	2	C:integral component of plasma membrane; P:oligopeptide transmembrane transport; F:oligopeptide transmembrane transporter activity
ii_seq_8494959_x837	1.43196	XM_001555399.2	772-792	CGCAAGGCCCUUGAGAGCGCU	GGCGCUCUUA--GGUCU-GUA	GGCGCUCUUAGGUCUGUA	0.9987	2	P:maturation of LSU-rRNA; F:RNA binding; C:cytosolic large ribosomal subunit

## Sheet: CrFg_C_up-regulated
SNA seq		Degradome seq
sRNA or milRNA	log2(FC)_sRNA	transcript	Position	Degradation site	sRNA alignment	sRNA sequence	pvalue	Cleaveland category	annotation
cro-mir-72	2.77	XM_011323146.1	2942-2959	GGUCUCG-ACGCUGAGCUU	UUGGUUAGCGUACGAGACU	UUGGUUAGCGUACGAGACU	0.7582	2	F:translation elongation factor activity; F:ATP binding; P:translational elongation; F:ATPase activity
cro-mir-34	4.06	XM_011327026.1	182-200	GACUUUACGUC-GACUCCAA	UUGGAGUCAGACAUGAAGUC	UUGGAGUCAGACAUGAAGUC	0.5678	2
ii_seq_7948400_x1331	6.85532	XM_011325180.1	332-354	GAGGACGUCUCUGGAUCGGUCUC	UCGACCGAUCC--UGAUGUUCUC	UCGACCGAUCCUGAUGUUCUC	0.0924	2
ii_seq_8452400_x867	6.66261	XM_011328473.1	4431-4454	UGCUAAUGACUCGAGCCAGGUCGG	ACGACCUGGCGUGAG-AAUUAUUU	ACGACCUGGCGUGAGAAUUAUUU	0.4598	2	F:nucleic acid binding; F:pyruvate carboxylase activity; F:ATP binding; P:pyruvate metabolic process; P:gluconeogenesis; F:zinc ion binding; F:biotin binding
ii_seq_9879814_x242	5.16565	XM_011321890.1	756-776	UGGGCUCUGUAUUAGUUCUGG	CUAGAGCUAAUACA-UGCUAA	CUAGAGCUAAUACAUGCUAA	0.1066	2	C:nucleus; C:nascent polypeptide-associated complex; P:protein transport
ii_seq_9645748_x299	4.82241	XM_011321890.1	757-779	GGGCUCUGUAUUAGUUCUGGGCG	AUUCUAGAGCUAAUACA-UGCUA	AUUCUAGAGCUAAUACAUGCUA	0.2114	2	C:nucleus; C:nascent polypeptide-associated complex; P:protein transport
ii_seq_10291803_x167	4.22198	XM_011321607.1	1247-1266	GGCUACUGAGGCCGCCCCCA	AAGGGGCGG-AUUAGUAGUU	AAGGGGCGGAUUAGUAGUU	0.2327	2	F:translation elongation factor activity; F:GTPase activity; F:GTP binding; P:translational elongation; C:integral component of membrane; F:transmembrane transporter activity; P:transmembrane transport
ii_seq_10111335_x198	4.08509	XM_011321508.1	150-169	UCUGGCGAGUCGGUCUGACU	GGUUAGACCG--UCGUGAGA	GGUUAGACCGUCGUGAGA	0.8498	2	F:structural constituent of ribosome; P:translation; C:small ribosomal subunit; F:rRNA binding
ii_seq_10111335_x198	4.08509	XM_011322547.1	499-517	CCUUACGACGGUUCUUACU	GGUUAGA-CCGUCGUGAGA	GGUUAGACCGUCGUGAGA	0.9998	2
ii_seq_10712033_x114	3.72651	XM_011325600.1	210-236	AGGCCCUGAAGGAGGCUAAGGAGGGCA	UGCUCU----AUUGUCCUUCGGGGCCA	UGCUCUAUUGUCCUUCGGGGCCA	0.4517	2	F:structural constituent of ribosome; C:ribosome; P:translation
ii_seq_10747916_x110	3.61644	XM_011328867.1	801-823	CCCCGCUGCUGACGAGGCCCCUG	AAGGGGC-GGAUUAGUAGUUGGG	AAGGGGCGGAUUAGUAGUUGGG	0.9832	2	F:translation elongation factor activity; F:protein binding; P:translational elongation
ii_seq_11218912_x70	3.46948	XM_011318840.1	2094-2120	GGAGCAUCAGCGACAUCAGACGGUCGA	UCGACCG------AUC-CUGAUGUUCU	UCGACCGAUCCUGAUGUUCU	0.8272	2
ii_seq_10457435_x143	3.46268	XM_011325797.1	340-360	UCAGG-UACAAGGCGGUGUUGG	UCGAGAUCGUCUUGUAACUUGA	UCGAGAUCGUCUUGUAACUUGA	0.6618	2
ii_seq_10718854_x113	3.3405	XM_011329540.1	567-585	AGGUGCCCCUGGGGGACCC	CGGUCCCCUAG-AACACCC	CGGUCCCCUAGAACACCC	0.4758	1.5	F:RNA binding
ii_seq_10271002_x171	3.28358	XM_011320915.1	1046-1065	CCCGCGAGACUGCCGCCAAG	GAUUCAGGCAGUCUCGCGUA	GAUUCAGGCAGUCUCGCGUA	0.7561	2	F:glutamate-ammonia ligase activity; F:ATP binding; P:glutamine biosynthetic process
ae_seq_1350380_x73	3.25718	XM_011327700.1	1087-1107	GUCCAGGGUGUCGCCAAGGCC	GGUCUUGGCGAC-CUUUCCGA	GGUCUUGGCGACCUUUCCGA	0.9999	2	F:metallocarboxypeptidase activity; P:proteolysis; F:zinc ion binding
ae_seq_1421733_x52	3.25712	XM_011319934.1	1507-1524	AAGGCUUGGCCAGGAGCG	CGGUCCUUGCCGAGCUUC	CGGUCCUUGCCGAGCUUC	1	2	F:N,N-dimethylaniline monooxygenase activity; C:extracellular space; F:flavin adenine dinucleotide binding; F:NADP binding; P:oxidation-reduction process
ae_seq_1421733_x52	3.25712	XM_011324456.1	894-914	CAAGCGUCAUGGCAGGGACCA	CGGUCCUUGCC--GA-GCUUC	CGGUCCUUGCCGAGCUUC	1	2
ae_seq_1421733_x52	3.25712	XM_011329440.1	1162-1182	CGAGCUCCACGGCGAGGAGCG	CGGUCCUUGCC---GAGCUUC	CGGUCCUUGCCGAGCUUC	0.9999	2	F:transferase activity
ii_seq_10126855_x195	3.25399	XM_011320915.1	915-933	GCCUCAUCACGUCGAGUGC	UAACUUGGCGUUAUGGGGC	UAACUUGGCGUUAUGGGGC	0.9862	2	F:glutamate-ammonia ligase activity; F:ATP binding; P:glutamine biosynthetic process
ii_seq_10126855_x195	3.25399	XM_011326355.1	2064-2081	GUCCU-UAACGCCAAGGGC	UAACUUGGCGUUAUGGGGC	UAACUUGGCGUUAUGGGGC	1	2	F:lyase activity
ae_seq_955089_x788	3.15753	XM_011327268.1	1742-1761	GGAGUCCAAGUACGCCGUCU	UGAUGAAG-ACUUGGACUCG	UGAUGAAGACUUGGACUCG	0.9903	2	F:5-methyltetrahydropteroyltriglutamate-homocysteine S-methyltransferase activity; P:mitotic sister chromatid cohesion; F:zinc ion binding; P:methionine biosynthetic process; C:integral component of membrane; C:Ctf18 RFC-like complex; P:methylation
ii_seq_11023229_x85	3.14588	XM_011321890.1	757-778	GGGCUCUGUAUUAGUUCUGGGC	UUCUAGAGCUAAUACA-UGCUA	UUCUAGAGCUAAUACAUGCUA	0.1562	1.5	C:nucleus; C:nascent polypeptide-associated complex; P:protein transport
ii_seq_10705644_x115	3.14329	XM_011322758.1	1326-1347	UUAUGGUGCUGGCCAUGAGGUC	GGCUUCA-GGCCAGC-CCGUUA	GGCUUCAGGCCAGCCCGUUA	0.9681	2	F:serine-type carboxypeptidase activity; P:proteolysis
ii_seq_10602755_x125	3.08968	XM_011317863.1	826-847	GUUGGACAGCAUGAUGAAGGCC	UGUUUUGAUCAUGUUGUC-AGC	UGUUUUGAUCAUGUUGUCAGC	0.9534	2
ii_seq_11253127_x68	3.0756	XM_011321223.1	1798-1825	AGCCAGCUCGCCCCCACUCGCGGUGGUG	UUUCAUCGCGAG---------GUUGGCU	UUUCAUCGCGAGGUUGGCU	0.4153	0.5	F:nucleoside transmembrane transporter activity; C:integral component of membrane; P:nucleoside transmembrane transport
ii_seq_11253127_x68	3.0756	XM_011327026.1	165-184	CGCCGGUUCUCGUGGUGGAC	UUUCAUCGCGAGG-UUGGCU	UUUCAUCGCGAGGUUGGCU	1	2
ii_seq_9547244_x326	3.03455	XM_011322429.1	95-118	UAGAGGGAUACUGGGAUGCGCGAC	GUUUCGCAUUCUGG---CCCUUUA	GUUUCGCAUUCUGGCCCUUUA	0.8521	1.75	F:protein binding
ii_seq_9541035_x328	3.01821	XM_011320474.1	687-709	GCUGCAUACGGAGUCUACGGGUU	AACC---GGA-UCUGUGUGCAGC	AACCGGAUCUGUGUGCAGC	0.9453	2	F:RNA binding; F:structural constituent of ribosome; P:regulation of translation; F:kinase activity; F:protein kinase regulator activity; F:protein kinase binding; C:cytosolic large ribosomal subunit; P:positive regulation of kinase activity; F:ribosome binding; P:regulation of protein kinase activity
ae_seq_1488262_x39	2.94873	XM_011319933.1	1248-1265	ACGCCAAGGAGCGCGGUG	CACCGAGCUCCUUGACCA	CACCGAGCUCCUUGACCA	0.9993	2	F:O-methyltransferase activity; P:methylation
ae_seq_1459952_x44	2.94186	XM_011319154.1	4697-4717	UCGCCAACCUC-GAGAGAGCCA	AGGCUCUUUCCGACGUUGGCGA	AGGCUCUUUCCGACGUUGGCGA	0.4623	2	F:protein binding
ii_seq_9513524_x335	2.93973	XM_011318840.1	2113-2134	ACGGUCGACGCCGUUGGGUCCU	UGGACC-AACGGCUCCGAUCGU	UGGACCAACGGCUCCGAUCGU	0.205	2
ae_seq_1331444_x81	2.88731	XM_011320915.1	287-312	AGGCCCCUGGCGAGAACUCUGAUGUC	GACUUCA-UGUUCUCG---GGGGCCU	GACUUCAUGUUCUCGGGGGCCU	0.7785	2	F:glutamate-ammonia ligase activity; F:ATP binding; P:glutamine biosynthetic process
ae_seq_1331039_x81	2.88531	XM_011320768.1	1609-1636	GGUACAUCAUAUCGUGGCUGCGCGAGCG	UGUUUGU-------UGGUAUGAUGUAUC	UGUUUGUUGGUAUGAUGUAUC	0.9524	2
ii_seq_9709314_x282	2.87799	XM_011329536.1	1769-1789	GGCUUGAAAUGUGUCGGUCUG	CGGGCGGACAUA--UCGAGCC	CGGGCGGACAUAUCGAGCC	0.1112	0.25	F:dihydrolipoyl dehydrogenase activity; F:glycine dehydrogenase (decarboxylating) activity; F:oxoglutarate dehydrogenase (succinyl-transferring) activity; F:pyruvate dehydrogenase activity; C:glycine cleavage complex; C:mitochondrial pyruvate dehydrogenase complex; P:pyruvate metabolic process; P:2-oxoglutarate metabolic process; P:glycine catabolic process; P:isoleucine catabolic process; P:leuc…
ii_seq_10459151_x143	2.85168	XM_011323452.1	317-337	GCCAGGUCAACGCUUGGGACA	UGUAAC--GCGUUGGCUUGGC	UGUAACGCGUUGGCUUGGC	0.8633	2	F:hydrolase activity
ii_seq_9526852_x331	2.7624	XM_011319935.1	1346-1368	AAGAGGACCGUAGCGCAUAUGGA	GACAU-UGUGUUACGGUCCGUUA	GACAUUGUGUUACGGUCCGUUA	0.6642	2	F:copper ion binding; C:extracellular space; C:integral component of membrane; F:oxidoreductase activity; P:oxidation-reduction process
ii_seq_11480572_x55	2.7409	XM_011318186.1	674-692	CCGGUGAGCUGUAAACAGC	GCUGUUUUCAGC-CACUGU	GCUGUUUUCAGCCACUGU	0.9909	2	P:protein peptidyl-prolyl isomerization; F:peptidyl-prolyl cis-trans isomerase activity; P:protein folding
ii_seq_11480572_x55	2.7409	XM_011329389.1	436-453	GAUGUGGUUGGAGAUGGC	GCUGUUUUCAGCCACUGU	GCUGUUUUCAGCCACUGU	0.9999	2	F:DNA-binding transcription factor activity; P:regulation of transcription, DNA-templated
ii_seq_10350643_x159	2.70924	XM_011327984.1	1016-1036	GCAACCAGACCAUGCCUACUC	UGGUAGGUAUGGUC-GUAUGU	UGGUAGGUAUGGUCGUAUGU	0.9937	2	C:integral component of membrane
ii_seq_10698169_x115	2.69412	XM_011322904.1	1260-1283	UGCCUAGUCUGUCAGUGCAGGCUG	UAGUCUGCAUUGACA----AGGUU	UAGUCUGCAUUGACAAGGUU	0.0848	2	F:GTPase activity; F:GTP binding; P:small GTPase mediated signal transduction
ae_seq_1451854_x46	2.68175	XM_011318078.1	154-173	UAACGGAGACAUCGUCACAC	GUG-GACGAUGUCACCGAAG	GUGGACGAUGUCACCGAAG	0.9684	2
ae_seq_1451854_x46	2.68175	XM_011327268.1	851-869	CUUCGGUGACAUCGUCCAC	GUGGACGAUGUCACCGAAG	GUGGACGAUGUCACCGAAG	0.016	2	F:5-methyltetrahydropteroyltriglutamate-homocysteine S-methyltransferase activity; P:mitotic sister chromatid cohesion; F:zinc ion binding; P:methionine biosynthetic process; C:integral component of membrane; C:Ctf18 RFC-like complex; P:methylation
ii_seq_10417759_x149	2.65236	XM_011319701.1	1031-1053	CCGAGGGUACUGCUCAGGCCACU	AGUGGC-UGA-CGG-ACUCUCGA	AGUGGCUGACGGACUCUCGA	0.968	2
ae_seq_1233106_x141	2.56388	XM_011321055.1	1725-1745	GCCGAACGACGCAGUCCGGUA	UACCGGACUG-GU-ACUUGGC	UACCGGACUGGUACUUGGC	0.2765	0.5	F:mannan endo-1,6-alpha-mannosidase activity; C:integral component of membrane; P:carbohydrate catabolic process
ae_seq_1131453_x257	2.55796	XM_011319510.1	161-182	AUCUUCGCCGGCAAGCAGCUCG	UGGGUUGUUUGUUGGU-AUGAU	UGGGUUGUUUGUUGGUAUGAU	0.9994	2	F:structural constituent of ribosome; F:translation initiation factor activity; F:protein binding; C:ribosome; P:translational initiation
ae_seq_1131453_x257	2.55796	XM_011321653.1	691-711	UUUUCGCCGGCAAGCAGCUCG	UGGGUUGUUUGUUGGUAUGAU	UGGGUUGUUUGUUGGUAUGAU	0.9999	2	F:enzyme inhibitor activity; C:nucleus; C:peroxisome; P:protein ubiquitination; P:modification-dependent protein catabolic process; F:protein tag; F:ubiquitin protein ligase binding; P:negative regulation of catalytic activity; P:meiotic cell cycle
ae_seq_1131453_x257	2.55796	XM_011327288.1	1558-1576	GAGAUGCCAGC--GCAACCCU	UGGGUUGUUUGUUGGUAUGAU	UGGGUUGUUUGUUGGUAUGAU	1	2	C:integral component of membrane
ae_seq_1131453_x257	2.55796	XM_011329835.1	2949-2969	UGAAUGCCAAGGAGCAGCUCA	UGGGUUGUUUGUUGGUAUGAU	UGGGUUGUUUGUUGGUAUGAU	0.9928	2	F:translation elongation factor activity; F:GTPase activity; F:GTP binding; P:translational elongation; F:metal ion binding
ae_seq_1307229_x93	2.53607	XM_011329950.1	1976-1995	CAACGAUGAGGAGGGUCUUG	CGAGGUCCUCCUCGUCGAAG	CGAGGUCCUCCUCGUCGAAG	0.9908	2	F:ATP binding
ae_seq_1421213_x52	2.513	XM_011328256.1	1292-1309	GCGUGACGGCUGGUUUCA	UGAAACCGGCGGUCAUGC	UGAAACCGGCGGUCAUGC	0.0549	2	F:RNA binding; F:structural constituent of ribosome; C:ribosome; P:translation
ii_seq_10387573_x153	2.5103	XM_011320768.1	1667-1685	CGAGUGAGCUGGGGGACCU	CGGUCCCCUAGAACACCCG	CGGUCCCCUAGAACACCCG	0.5951	2
ii_seq_11299694_x65	2.50633	XM_011323468.1	1385-1403	AGGUCAAGGCGGAGUGGGA	UUCCGCUCCGCC-AAUCCG	UUCCGCUCCGCCAAUCCG	0.9675	2	F:oxidoreductase activity; P:oxidation-reduction process; F:FAD binding
ii_seq_8213100_x1072	2.45999	XM_011320768.1	1830-1850	GUAUGAAUAGGGUGGAUGACC	GGUUAUCCAGUCUGUUCUCCA	GGUUAUCCAGUCUGUUCUCCA	0.9934	2
ii_seq_8213100_x1072	2.45999	XM_011327991.1	1013-1037	CCGAGGACAGGCUGGGUCUGGAGCC	GGUU----AUCCAGUCUGUUCUCCA	GGUUAUCCAGUCUGUUCUCCA	0.4659	2	F:DNA-binding transcription factor activity; P:regulation of transcription, DNA-templated
ii_seq_10283909_x169	2.45975	XM_011321035.1	555-573	GACGAAUGCGCUCAACGGA	CCUGUUGGGCGAGUUCGUA	CCUGUUGGGCGAGUUCGUA	1	2	F:structural constituent of ribosome; C:ribosome; P:translational elongation
ii_seq_10283909_x169	2.45975	XM_011329656.1	1225-1243	UACGAGCUGGCCGAGGAGG	CCUGUUGGGCGAGUUCGUA	CCUGUUGGGCGAGUUCGUA	0.9657	2	F:oxidoreductase activity, acting on the aldehyde or oxo group of donors, NAD or NADP as acceptor; P:oxidation-reduction process
ii_seq_10651847_x120	2.45286	XM_011319934.1	1486-1507	CGUGUGUUC-CCUGGUAAGCGAA	CAGGCUUACGAGGAGAACACACA	CAGGCUUACGAGGAGAACACACA	0.096	2	F:N,N-dimethylaniline monooxygenase activity; C:extracellular space; F:flavin adenine dinucleotide binding; F:NADP binding; P:oxidation-reduction process
ae_seq_914570_x956	2.41178	XM_011323836.1	1890-1907	UCCAUUGGCGCUGACCGG	UUGGUUAGCGCUUUAGGC	UUGGUUAGCGCUUUAGGC	1	2	F:protein binding; F:galactose oxidase activity; P:oxidation-reduction process
ii_seq_9854567_x248	2.3837	XM_011326499.1	1157-1178	AGGCUGGUCUGGAGCGCCUUGG	GUGAGGCG-UCCGGACUGGCCA	GUGAGGCGUCCGGACUGGCCA	0.0312	0	F:Rab GDP-dissociation inhibitor activity; P:small GTPase mediated signal transduction; P:protein transport; P:vesicle-mediated transport; F:transferase activity; P:regulation of catalytic activity
ae_seq_1221262_x151	2.37878	XM_011317785.1	1190-1213	CCGAGGAGCUUGUCGAGAUCAUCC	GGGU------GACGAGCUCCUCGA	GGGUGACGAGCUCCUCGA	0.9769	2	F:methionine adenosyltransferase activity; F:ATP binding; P:methionine metabolic process; P:S-adenosylmethionine biosynthetic process; P:one-carbon metabolic process; F:metal ion binding
ae_seq_1221262_x151	2.37878	XM_011328867.1	995-1015	ACGAGGAGCUCACCCUCACCU	GGGUGA---CGAGCUCCUCGA	GGGUGACGAGCUCCUCGA	0.9905	2	F:translation elongation factor activity; F:protein binding; P:translational elongation
ii_seq_9036938_x513	2.37767	XM_011317745.1	451-470	GAGGACGAGAAGCAGGCCUA	UAGGUCUGUAUUUCGUUGUG	UAGGUCUGUAUUUCGUUGUG	0.7975	2	F:rRNA (adenine-N6,N6-)-dimethyltransferase activity; F:DNA binding; F:RNA binding; C:nucleus; C:chromosome; P:DNA repair; P:rRNA methylation
ii_seq_10383433_x154	2.36909	XM_011328867.1	1287-1306	GGUGUACAAGCUUGCCGACG	UGUAGGUGAGCUUGAACACC	UGUAGGUGAGCUUGAACACC	0.7139	2	F:translation elongation factor activity; F:protein binding; P:translational elongation
ii_seq_10135007_x193	2.36296	XM_011323025.1	215-232	AGCCCGGUACCGUCGCUC	UUCCGACGGUACCGUGCC	UUCCGACGGUACCGUGCC	0.9991	2	C:nucleosome; F:DNA binding; C:nucleus; F:protein heterodimerization activity
ii_seq_7575393_x1775	2.32368	XM_011329829.1	266-286	CCUGGUCAGCUUGAUUGAGGG	ACUUUAUCCAAGUUGAUCAAA	ACUUUAUCCAAGUUGAUCAAA	0.6798	2	F:magnesium ion binding; F:isocitrate dehydrogenase (NAD+) activity; C:mitochondrion; P:tricarboxylic acid cycle; F:NAD binding
ii_seq_10325603_x162	2.29759	XM_011326957.1	1397-1418	AGUCUGUCAAGAUGUGGCAGGA	UCC-GAUAUAUCAUGACGGACU	UCCGAUAUAUCAUGACGGACU	0.4402	2	F:hydrolase activity, hydrolyzing O-glycosyl compounds; P:carbohydrate metabolic process; C:integral component of membrane
ii_seq_5752026_x7230	2.26898	XM_011323452.1	532-552	GCUGGUGUCCAGGUUG-UCAGC	UUUGAUCAACUUGGAUA-AAGU	UUUGAUCAACUUGGAUAAAGU	0.568	2	F:hydrolase activity
ii_seq_9403688_x368	2.25174	XM_011322544.1	300-328	GCGGAGAUGUUGAGUGCUCUGAAAAGGCC	GGCCUU---GGAGUACUU------UCCGA	GGCCUUGGAGUACUUUCCGA	0.9952	2
ii_seq_9396274_x372	2.20932	XM_011320768.1	1669-1688	AGUGAGCUGGGGGAC-CUUGA	UCGAGAGUCCGUCAGC-CACU	UCGAGAGUCCGUCAGCCACU	0.8011	2
ii_seq_8091884_x1182	2.17058	XM_011320720.1	1375-1394	CGAGGACGACAGCGCCGCUG	CA-UGGAGCAGUCGUCCUCA	CAUGGAGCAGUCGUCCUCA	0.9936	2
ii_seq_8091884_x1182	2.17058	XM_011326605.1	720-741	UGAGGACGACGUUGUCUCCUCU	CAUGGAG-CA--GUCGUCCUCA	CAUGGAGCAGUCGUCCUCA	0.5694	1	F:glyceraldehyde-3-phosphate dehydrogenase (NAD+) (phosphorylating) activity; P:glucose metabolic process; P:glycolytic process; F:NADP binding; F:NAD binding; P:oxidation-reduction process
ii_seq_7962968_x1317	2.09348	XM_011318003.1	1873-1892	UGGCUUUAUGGUGACGCGAG	UUCGUGACACUUUGAAGCCU	UUCGUGACACUUUGAAGCCU	0.1007	0.25
ii_seq_10084757_x202	2.08195	XM_011324729.1	932-951	AGGUCUCUGAGGGUAUCGCU	AAGAAUAUCCUCAUUGACCU	AAGAAUAUCCUCAUUGACCU	0.7394	1.75	F:sterol 24-C-methyltransferase activity; P:sterol biosynthetic process; P:methylation
ii_seq_10084757_x202	2.08195	XM_011328628.1	382-402	GGGUCUCUUGAGGAUGCUCUG	AAGAAUAUCCUCA-UUGACCU	AAGAAUAUCCUCAUUGACCU	0.0641	0.25	C:integral component of membrane
ae_seq_1238937_x136	2.07232	XM_011328804.1	1688-1713	CGGCCGACUCAGUUCGGCCCCAGGCU	UGCCUGGGG-----AUUCGUCGGCCC	UGCCUGGGGAUUCGUCGGCCC	0.9766	2	C:endoplasmic reticulum; P:post-Golgi vesicle-mediated transport; F:fatty acid elongase activity; C:integral component of membrane; P:sphingolipid biosynthetic process; P:fatty acid elongation; P:late endosome to vacuole transport via multivesicular body sorting pathway; P:very long-chain fatty acid biosynthetic process; F:3-oxo-arachidoyl-CoA synthase activity; F:3-oxo-cerotoyl-CoA synthase acti…
ii_seq_8885118_x594	2.04948	XM_011318217.1	924-942	UGCCGGUAACGAUGGUGCC	GGCACC-UCGAUGUCGGCU	GGCACCUCGAUGUCGGCU	1	2	F:serine-type endopeptidase activity; P:proteolysis
ii_seq_8426895_x893	2.00846	XM_011318356.1	1534-1556	UCGAGUCCUACAUUGGCCGUGUU	UAUAAGGCCA---UGGGACUCGA	UAUAAGGCCAUGGGACUCGA	0.8448	2	P:ribosomal subunit export from nucleus; P:cytoplasmic translation; F:calmodulin binding; F:ATP binding; C:cytosol; C:polysome; P:rRNA processing; P:translational termination; P:regulation of translational fidelity; P:translational frameshifting; F:ATPase activity; P:cellular response to glucose starvation; F:unfolded protein binding; P:'de novo' cotranslational protein folding
ii_seq_8383197_x925	1.92391	XM_011320474.1	687-707	GCUGCAUACGGAGUCUACGGG	ACCG---GAUCUGUGUGCAGC	ACCGGAUCUGUGUGCAGC	0.9759	2	F:RNA binding; F:structural constituent of ribosome; P:regulation of translation; F:kinase activity; F:protein kinase regulator activity; F:protein kinase binding; C:cytosolic large ribosomal subunit; P:positive regulation of kinase activity; F:ribosome binding; P:regulation of protein kinase activity
ii_seq_9388804_x375	1.85659	XM_011321566.1	2569-2586	AUCCUGGCUGUUGCCAUC	ACCUACAACAGCCGGGAU	ACCUACAACAGCCGGGAU	0.8287	2
ii_seq_9595209_x313	1.81719	XM_011317661.1	1226-1246	UGGCUCACCGAGUUCGC-CCCC	GGGGUGUGAACUCGCUG-GCCU	GGGGUGUGAACUCGCUGGCCU	0.9132	2	F:hydrolase activity
ii_seq_9848340_x250	1.81104	XM_011321558.1	1716-1738	AAAUGGUGACAAUCGUCAUAACG	UGUUAUGAUGAU--UCACUUAUU	UGUUAUGAUGAUUCACUUAUU	0.4783	1.75	F:DNA photolyase activity; P:DNA repair; P:protein-chromophore linkage
ii_seq_9703098_x283	1.80334	XM_011326769.1	728-747	UCUUGAUGAUCGCUUCAUAC	UUUUGAAGUGAUCAUCCGGA	UUUUGAAGUGAUCAUCCGGA	0.6964	2	F:structural constituent of ribosome; C:ribosome; P:translation
ii_seq_9049711_x507	1.77909	XM_011319934.1	1353-1371	AUGGGU-CGACCGAGUGAUU	UGUCACUUGGUCGUAUCCCG	UGUCACUUGGUCGUAUCCCG	0.9795	2	F:N,N-dimethylaniline monooxygenase activity; C:extracellular space; F:flavin adenine dinucleotide binding; F:NADP binding; P:oxidation-reduction process
ii_seq_9008864_x527	1.7464	XM_011320456.1	1719-1735	GGUGGCCAAGC-CGCCAA	UAGGUGAGCUUGAACACC	UAGGUGAGCUUGAACACC	0.9929	2	F:ATP binding; C:cytoplasm; F:hydrolase activity; P:protein catabolic process
ii_seq_9008864_x527	1.7464	XM_011320632.1	464-483	GGUGAGUACAAGCUCACCGA	UAGGUGAGCUUG--AACACC	UAGGUGAGCUUGAACACC	0.8657	2	P:ribosomal large subunit assembly; F:structural constituent of ribosome; P:translation; F:5S rRNA binding; C:cytosolic large ribosomal subunit
ii_seq_9008864_x527	1.7464	XM_011321689.1	1492-1511	GGUGGCCGUGAGCUCGCCGU	UAGGUGAGCUU--GAACACC	UAGGUGAGCUUGAACACC	0.9854	2	F:translation elongation factor activity; F:ribosome binding; P:positive regulation of translational elongation
ii_seq_9008864_x527	1.7464	XM_011328867.1	1287-1304	GGUGUACAAGCUUGCCGA	UAGGUGAGCUUGAACACC	UAGGUGAGCUUGAACACC	0.5521	2	F:translation elongation factor activity; F:protein binding; P:translational elongation
ii_seq_9892363_x240	1.7451	XM_011326194.1	974-995	AGGGUGCCAAGGAUGGUGUCAA	AUGAC-UCGUUC--GGCACCUU	AUGACUCGUUCGGCACCUU	0.2552	0.25
ii_seq_9147315_x468	1.73408	XM_011320772.1	785-802	CUAGCGAGGACCACGAGC	GCAAGUGGUCCUCGGAUC	GCAAGUGGUCCUCGGAUC	0.9996	2
ii_seq_9147315_x468	1.73408	XM_011330425.1	317-335	CCUCUAGAGGACCAGUUGC	GCAAGUGGUCCUC-GGAUC	GCAAGUGGUCCUCGGAUC	0.9841	2
ii_seq_9306309_x403	1.70497	XM_011325863.1	231-248	CGC--UGACGAGGACCGCCU	AGGCGGUU-UCGUCAAAGCA	AGGCGGUUUCGUCAAAGCA	0.9778	2	F:structural constituent of ribosome; C:ribosome; P:translational elongation
ae_seq_865812_x1246	1.63742	XM_011322758.1	1323-1341	AGUUUAUGGUGCUGGCCAU	UUGGUUAGCGCUUUAGGCU	UUGGUUAGCGCUUUAGGCU	0.9993	2	F:serine-type carboxypeptidase activity; P:proteolysis
ae_seq_865812_x1246	1.63742	XM_011323802.1	331-350	GGCCGCAAGCGCGCUGCCGA	UUGGU-UAGCGCUUUAGGCU	UUGGUUAGCGCUUUAGGCU	1	2
ii_seq_7001412_x2961	1.55831	XM_011318926.1	1111-1136	CUUGCUGGUGUCGAGAUUCUCUGCUC	GAUCAGAGAAU---GAUACUGGCAAG	GAUCAGAGAAUGAUACUGGCAAG	0.0921	2	F:ATP binding; C:plasma membrane; F:proton-exporting ATPase activity, phosphorylative mechanism; C:integral component of membrane; P:proton export across plasma membrane
ii_seq_6857647_x3281	1.54968	XM_011329950.1	2160-2178	GGUGCCGGUGGC-GCUGGUG	UACCAGCAGCC-CAAGCACC	UACCAGCAGCCCAAGCACC	0.934	2	F:ATP binding
ae_seq_926633_x907	1.48779	XM_011327342.1	1307-1326	GGUGGCUACGCCAAGCCCAC	UAGGGCUUGGAGU-UCCACC	UAGGGCUUGGAGUUCCACC	0.7679	2
ii_seq_7802196_x1485	1.43121	XM_011321716.1	619-638	GGCGCCGUCGUCAUGGUCAC	GUGACCGUGGAAUUGGC-CC	GUGACCGUGGAAUUGGCCC	0.9995	2	F:structural constituent of ribosome; C:ribosome; P:translation; F:rRNA binding

## Sheet: CrFg_AC_up-regulated
SNA seq		Degradome seq
sRNA or milRNA	log2(FC)_sRNA	transcript	Position	Degradation site	sRNA alignment	sRNA sequence	pvalue	Cleaveland category	annotation
cro-mir-8	3.19	XM_011321484.1	978-995	UGGGGACGACUCCAGGGC	ACCCUGUCGUUGUCGCCA	ACCCUGUCGUUGUCGCCA	0.7707	1	C:integral component of membrane; F:protein-cysteine S-palmitoyltransferase activity
cro-mir-8	3.19	XM_011322119.1	689-706	UGGCGGCGGCGGCAAGAA	ACCCUGUCGUUGUCGCCA	ACCCUGUCGUUGUCGCCA	1	2
ii_seq_7948400_x1331	6.98604	XM_011325180.1	332-354	GAGGACGUCUCUGGAUCGGUCUC	UCGACCGAUCC--UGAUGUUCUC	UCGACCGAUCCUGAUGUUCUC	0.0865	1.5
ii_seq_9728055_x278	5.56517	XM_011318024.1	163-181	GGGCGCUGAGGUUCCCGGU	AGCGCGAACCUCAGU-CCC	AGCGCGAACCUCAGUCCC	0.9773	2	F:structural constituent of ribosome; C:ribosome; P:translation
ii_seq_10712033_x114	4.14885	XM_011325600.1	210-236	AGGCCCUGAAGGAGGCUAAGGAGGGCA	UGCUCU----AUUGUCCUUCGGGGCCA	UGCUCUAUUGUCCUUCGGGGCCA	0.491	2	F:structural constituent of ribosome; C:ribosome; P:translation
ii_seq_10111335_x198	3.94054	XM_011321508.1	150-169	UCUGGCGAGUCGGUCUGACU	GGUUAGACCG--UCGUGAGA	GGUUAGACCGUCGUGAGA	0.8658	2	F:structural constituent of ribosome; P:translation; C:small ribosomal subunit; F:rRNA binding
ii_seq_10111335_x198	3.94054	XM_011322547.1	499-517	CCUUACGACGGUUCUUACU	GGUUAGA-CCGUCGUGAGA	GGUUAGACCGUCGUGAGA	0.9995	2
ii_seq_11409387_x59	3.39769	XM_011325148.1	280-308	GAGUUGAACCCCAUGGAUGGUGAUCCCGU	ACGGGAUC-CCGUCC----------GCUC	ACGGGAUCCCGUCCGCUC	0.9993	2
ii_seq_11458149_x56	3.36363	XM_011323025.1	161-182	CUGCCCGCAAGUCCGCCCCCUC	UAAGGGGCGGAUU----AGUAG	UAAGGGGCGGAUUAGUAG	0.9962	2	C:nucleosome; F:DNA binding; C:nucleus; F:protein heterodimerization activity
ii_seq_9854567_x248	3.35057	XM_011326499.1	1157-1178	AGGCUGGUCUGGAGCGCCUUGG	GUGAGGCG-UCCGGACUGGCCA	GUGAGGCGUCCGGACUGGCCA	0.2107	0.5	F:Rab GDP-dissociation inhibitor activity; P:small GTPase mediated signal transduction; P:protein transport; P:vesicle-mediated transport; F:transferase activity; P:regulation of catalytic activity
ii_seq_11357560_x61	3.16996	XM_011321689.1	1641-1659	CUCAGCUGUGGG-GAGCGGG	UCCGCUCUCCCAUAGUCAAG	UCCGCUCUCCCAUAGUCAAG	0.5266	2	F:translation elongation factor activity; F:ribosome binding; P:positive regulation of translational elongation
ii_seq_11357560_x61	3.16996	XM_011321761.1	583-602	GAUGAAAAUGGGAGAGUGGA	UCCGCUCUCCCAUAGUCAAG	UCCGCUCUCCCAUAGUCAAG	0.3872	2	C:ribosome
ii_seq_11218912_x70	3.12697	XM_011318840.1	2094-2120	GGAGCAUCAGCGACAUCAGACGGUCGA	UCGACCG------AUC-CUGAUGUUCU	UCGACCGAUCCUGAUGUUCU	0.8483	2
ii_seq_11023229_x85	2.942	XM_011321890.1	757-778	GGGCUCUGUAUUAGUUCUGGGC	UUCUAGAGCUAAUACA-UGCUA	UUCUAGAGCUAAUACAUGCUA	0.2197	2	C:nucleus; C:nascent polypeptide-associated complex; P:protein transport
ii_seq_11389643_x60	2.89955	XM_011325148.1	291-309	CAUGGAUGGUGAUCCCGUC	UACGGGAUC-CCGUCCGCU	UACGGGAUCCCGUCCGCU	0.9896	2
ii_seq_11297679_x65	2.84515	XM_011320309.1	484-501	GAGCGU-UGUUAGCUCUGC	CUAGAGCUAAUACAUGCUA	CUAGAGCUAAUACAUGCUA	0.2834	0.75	C:vacuolar proton-transporting V-type ATPase complex; F:ATPase-coupled transmembrane transporter activity; P:proton transmembrane transport
ii_seq_10712831_x114	2.84287	XM_011321607.1	1374-1394	GACAUGCGACAGACCGUCGCC	AAUACCGG-CUGUUGUAUGUU	AAUACCGGCUGUUGUAUGUU	0.9991	2	F:translation elongation factor activity; F:GTPase activity; F:GTP binding; P:translational elongation; C:integral component of membrane; F:transmembrane transporter activity; P:transmembrane transport
ii_seq_11060044_x82	2.78114	XM_011321607.1	1514-1537	UCUUACGACUCUGGUCUCACGCCC	GGGU--UAGACC---GUCGUGAGA	GGGUUAGACCGUCGUGAGA	0.9878	2	F:translation elongation factor activity; F:GTPase activity; F:GTP binding; P:translational elongation; C:integral component of membrane; F:transmembrane transporter activity; P:transmembrane transport
ii_seq_11060044_x82	2.78114	XM_011322547.1	499-518	CCUUACGACGGUUCUUACUC	GGGUUAGA-CCGUCGUGAGA	GGGUUAGACCGUCGUGAGA	0.995	2
ii_seq_11552523_x51	2.67674	XM_011329540.1	930-947	UCCUCAUGGCGGCCUGAC	GUUAGACCGUCGUGAGAC	GUUAGACCGUCGUGAGAC	0.7766	2	F:RNA binding
ii_seq_11115314_x78	2.66466	XM_011319934.1	1341-1367	AGAGUGGAUGGAAUGGGUCGACCGAGU	ACUCGG--GAUCC----CGUCCGCUCU	ACUCGGGAUCCCGUCCGCUCU	0.9362	2	F:N,N-dimethylaniline monooxygenase activity; C:extracellular space; F:flavin adenine dinucleotide binding; F:NADP binding; P:oxidation-reduction process
ii_seq_10751986_x110	2.65986	XM_011330466.1	274-295	GGCGAUGGUUGGUGGCAGGUUG	CAAUCUGUCAUC-CUCAUUGUG	CAAUCUGUCAUCCUCAUUGUG	0.9318	2	F:hydrolase activity, hydrolyzing O-glycosyl compounds; P:carbohydrate metabolic process; C:integral component of membrane
ii_seq_10593569_x126	2.63122	XM_011321707.1	542-561	GGCUGCCGAGA-UCCUCCAGC	UAAGGAGGAAUUUCG-CAGCC	UAAGGAGGAAUUUCGCAGCC	0.4442	2	F:sedoheptulose-7-phosphate:D-glyceraldehyde-3-phosphate glyceronetransferase activity; C:cytoplasm; P:pentose-phosphate shunt, non-oxidative branch; P:D-xylose fermentation
ii_seq_12016137_x34	2.56932	XM_011322152.1	676-697	CCGGGAUGCUGCCGAGGCCGAG	CUCGGCU----UAGCGUCUUAG	CUCGGCUUAGCGUCUUAG	0.9994	2	F:structural constituent of ribosome; C:ribosome; P:translation
ii_seq_11532171_x52	2.47411	XM_011321689.1	1640-1658	CCUCAGCUGUGGG-GAGCGG	CCGCUCUCCCAUAGUCAAGC	CCGCUCUCCCAUAGUCAAGC	0.808	2	F:translation elongation factor activity; F:ribosome binding; P:positive regulation of translational elongation
ii_seq_9901463_x239	2.32319	XM_011318065.1	40-56	AACUACU-GUCCGCCUUA	AGGGGCGGAUUAGUAGUU	AGGGGCGGAUUAGUAGUU	0.9709	2	F:structural constituent of ribosome; C:ribosome; P:translation
ae_seq_1168718_x202	2.02312	XM_011320894.1	622-639	GGCCG-CG-UCAAGGUCGAC	UUCGGCCUUGAUCGAUGGUC	UUCGGCCUUGAUCGAUGGUC	1	2	P:ribosomal large subunit assembly; F:structural constituent of ribosome; P:translational termination; C:cytosolic large ribosomal subunit
ii_seq_9225034_x436	1.96317	XM_011329004.1	1779-1799	GGAGGGCAACAGCAUCGUUAA	UAUAUGA-GUUGUUGGCUUCC	UAUAUGAGUUGUUGGCUUCC	0.9999	2	F:oxidoreductase activity, acting on CH-OH group of donors; F:flavin adenine dinucleotide binding; P:oxidation-reduction process
ae_seq_1212407_x159	1.95202	XM_011328198.1	884-914	UUCGAUGAUGCCAUCGCUGAGCUUGACACUC	GGGUGUCGAGCUC------GGAGUCAUCGAU	GGGUGUCGAGCUCGGAGUCAUCGAU	0.709	2	F:monooxygenase activity; P:oxidation-reduction process
ii_seq_8829177_x622	1.91708	XM_011321566.1	2400-2419	CGGUACUGAGGCUC-CUGCGG	ACUCAGUGAGUUUCAGUACUA	ACUCAGUGAGUUUCAGUACUA	0.5807	2
ae_seq_1181045_x189	1.8085	XM_011317508.1	1704-1721	CUCGUCGAUGAGGAGCUC	GGGUUUCUCAUCAUCGGA	GGGUUUCUCAUCAUCGGA	1	2	F:serine-type endopeptidase activity; P:proteolysis
ae_seq_1181045_x189	1.8085	XM_011325858.1	658-675	CCCUAUGAUGGGUGGCCC	GGGUUUCUCAUCAUCGGA	GGGUUUCUCAUCAUCGGA	0.9999	2	C:integral component of membrane
