# Supplementary material for: Comparative Small RNA and Degradome Sequencing Provides Insights into Antagonistic Interactions in the Biocontrol Fungus Clonostachys rosea
Source: Appl Environ Microbiol. 2022 Jun 13;88(13):e00643-22. doi: 10.1128/aem.00643-22 (PMC9275246; doi:10.1128/aem.00643-22)
Supplement: Supplemental file 5 — Data Set S5. Download aem.00643-22-s0005.xlsx, XLSX file, 0.01 MB [file aem.00643-22-s0005.xlsx]

## Sheet: All
Dataset 5: Distribution of the precursor and mature sequences of C. rosea novel and known milRNAs in Clonostachys spp.
Name	Clonostachys byssicola 24578	Clonostachys chloroleuca 57077	Clonostachys sp. 192.96	Clonostachys rhizophaga 90672A	Clonostachys solani 1703
cro-mir-62	Precursor and mature sequence	Precursor and mature sequence		Precursor and mature sequence	Mature sequence
cro-mir-63		Precursor sequence
cro-mir-64	Precursor sequence	Precursor and mature sequence	Precursor sequence	Precursor sequence	Precursor and mature sequence
cro-mir-65				Precursor and mature sequence
cro-mir-66	Precursor and mature sequence	Precursor and mature sequence	Precursor and mature sequence	Precursor and mature sequence	Precursor and mature sequence
cro-mir-67
cro-mir-68				Precursor and mature sequence	Mature sequence
cro-mir-69	Precursor and mature sequence	Precursor and mature sequence	Precursor and mature sequence	Precursor and mature sequence	Precursor and mature sequence
cro-mir-70				Precursor sequence
cro-mir-71
cro-mir-72	Mature sequence	Precursor and mature sequence		Precursor and mature sequence
cro-mir-73	Precursor and mature sequence	Precursor and mature sequence	Mature sequence	Mature sequence	Mature sequence
cro-mir-74	Precursor sequence	Precursor sequence		Precursor and mature sequence	Precursor and mature sequence
cro-mir-1
cro-mir-2
cro-mir-3
cro-mir-4
cro-mir-5	Mature sequence
cro-mir-6				Mature sequence
cro-mir-7	Precursor and mature sequence	Precursor and mature sequence	Precursor and mature sequence	Precursor and mature sequence	Precursor and mature sequence
cro-mir-8	Mature sequence		Mature sequence	Mature sequence
cro-mir-9
cro-mir-10	Precursor and mature sequence	Mature sequence		Mature sequence	Mature sequence
cro-mir-11	Mature sequence			Mature sequence
cro-mir-12		Mature sequence		Mature sequence	Mature sequence
cro-mir-13		Precursor sequence		Precursor sequence
cro-mir-14				Precursor sequence
cro-mir-15	Precursor and mature sequence	Precursor and mature sequence	Precursor and mature sequence	Precursor and mature sequence	Precursor and mature sequence
cro-mir-16	Precursor and mature sequence	Precursor sequence		Precursor and mature sequence	Precursor sequence
cro-mir-17	Precursor sequence	Mature sequence		Precursor and mature sequence
cro-mir-18	Mature sequence	Precursor and mature sequence	Mature sequence	Precursor and mature sequence	Precursor and mature sequence
cro-mir-19	Precursor sequence	Precursor sequence	Precursor sequence	Precursor sequence	Precursor sequence
cro-mir-20				Mature sequence	Mature sequence
cro-mir-21	Precursor sequence	Precursor and mature sequence		Precursor sequence
cro-mir-22	Precursor and mature sequence	Precursor and mature sequence	Precursor sequence	Precursor sequence	Precursor sequence
cro-mir-23	Precursor and mature sequence	Precursor and mature sequence	Precursor sequence	Precursor and mature sequence	Precursor sequence
cro-mir-24	Precursor and mature sequence	Precursor and mature sequence		Precursor and mature sequence	Mature sequence
cro-mir-25	Precursor and mature sequence	Precursor and mature sequence	Mature sequence	Mature sequence	Precursor and mature sequence
cro-mir-26	Precursor and mature sequence	Precursor and mature sequence	Precursor sequence	Precursor and mature sequence	Precursor and mature sequence
cro-mir-27
cro-mir-28	Precursor and mature sequence	Precursor and mature sequence		Precursor and mature sequence	Precursor and mature sequence
cro-mir-29	Precursor and mature sequence	Precursor and mature sequence		Precursor sequence
cro-mir-30	Mature sequence	Precursor and mature sequence	Precursor and mature sequence	Precursor and mature sequence	Mature sequence
cro-mir-31		Precursor sequence		Precursor sequence
cro-mir-32		Precursor and mature sequence		Precursor and mature sequence
cro-mir-33				Precursor sequence
cro-mir-34	Precursor and mature sequence	Precursor and mature sequence	Precursor sequence	Precursor and mature sequence	Precursor and mature sequence
cro-mir-35		Precursor and mature sequence
cro-mir-36	Mature sequence			Precursor and mature sequence
cro-mir-37	Precursor sequence	Precursor sequence		Precursor sequence
cro-mir-38		Precursor and mature sequence		Precursor sequence
cro-mir-39	Precursor and mature sequence	Precursor and mature sequence	Mature sequence	Precursor and mature sequence	Mature sequence
cro-mir-40	Precursor and mature sequence	Precursor and mature sequence			Precursor sequence
cro-mir-41	Precursor and mature sequence	Precursor and mature sequence		Precursor sequence	Precursor and mature sequence
cro-mir-42		Mature sequence
cro-mir-43		Precursor sequence		Precursor sequence
cro-mir-44	Precursor and mature sequence	Precursor and mature sequence	Precursor sequence	Precursor and mature sequence	Precursor and mature sequence
cro-mir-45	Precursor and mature sequence	Precursor and mature sequence		Precursor and mature sequence	Precursor sequence
cro-mir-46	Mature sequence	Mature sequence		Mature sequence	Mature sequence
cro-mir-47		Precursor sequence		Precursor and mature sequence
cro-mir-48		Precursor sequence		Precursor and mature sequence
cro-mir-49	Precursor sequence	Precursor and mature sequence	Precursor sequence	Precursor and mature sequence	Precursor sequence
cro-mir-50	Precursor and mature sequence	Precursor sequence		Precursor sequence	Precursor sequence
cro-mir-51	Precursor and mature sequence	Precursor and mature sequence	Mature sequence	Precursor and mature sequence	Mature sequence
cro-mir-52	Mature sequence	Mature sequence		Mature sequence	Mature sequence
cro-mir-53	Precursor sequence	Precursor sequence	Precursor and mature sequence	Precursor and mature sequence	Precursor sequence
cro-mir-54	Precursor and mature sequence	Precursor and mature sequence	Precursor and mature sequence	Precursor and mature sequence	Precursor and mature sequence
cro-mir-55	Mature sequence	Precursor and mature sequence	Precursor and mature sequence	Precursor and mature sequence	Mature sequence
cro-mir-56
cro-mir-57	Mature sequence	Mature sequence		Mature sequence	Mature sequence
cro-mir-58
cro-mir-59	Precursor and mature sequence	Mature sequence	Mature sequence	Precursor and mature sequence	Precursor and mature sequence
cro-mir-60	Precursor sequence	Precursor and mature sequence	Precursor sequence	Precursor and mature sequence	Precursor sequence
cro-mir-61	Mature sequence	Mature sequence	Mature sequence	Mature sequence	Mature sequence
