# Supplementary material for: Comparative Small RNA and Degradome Sequencing Provides Insights into Antagonistic Interactions in the Biocontrol Fungus Clonostachys rosea
Source: Appl Environ Microbiol. 2022 Jun 13;88(13):e00643-22. doi: 10.1128/aem.00643-22 (PMC9275246; doi:10.1128/aem.00643-22)
Supplement: Supplemental file 6 — Data Set S6. Download aem.00643-22-s0006.xlsx, XLSX file, 0.01 MB [file aem.00643-22-s0006.xlsx]

## Sheet: Table S10
	Dataset 6: Sequence, origin and coordinates of the phasiRNA families detected in this study.
	PhasiRNA family	Origin	Scaffold	Start	End
	Phas-1	intergenic	scf_005	1607369	1607492
	Phas-2	CDS (CRV2T00012318)	scf_014	1072642	1072723
	Phas-11	tRNA	unitig_1016	420543	420603
	Phas-12	tRNA	unitig_251	398004	398064
	Phas-13	tRNA	unitig_251	398954	399014
	Phas-14	tRNA	unitig_629	370387	370447
	Phas-15	intergenic	unitig_723	450178	450313
	>Phas-1_1	CTTCCGATCCGGATGGTGCCT
	>Phas-1_2	CCCGTGATTGCGAAAGAGCCG
	>Phas-2_1	CTGGTGGCAAGAAGTTCATTG
	>Phas-2_2	CAATCTACCGCGCTCTCG
	>Phas-2_3	ATGTTATGGCTATTCCTGGTGCAATCTACCG
	>Phas-2_4	CCCAGATCACGCCTTTCACTG
	>Phas-11_1	ATCTGAAGGTCGTGTGTTCG
	>Phas-11_2	TTCGACTTCAGTCTTCAT
	>Phas-11 3	TTCGACTTCAGTCTTCATG
	>Phas-11_4	TTCGACTTCAGTCTTCATGA
	>Phas-11_5	TTCGACTTCAGTCTTCATGAC
	>Phas-11_6	TGGGAGAGCGTCAGACTGA
	>Phas-12_1	ATCTGAAGGTCGTGTGTTC
	>Phas-12_2	ATCTGAAGGTCGTGTGTTCG
	>Phas-12_3	TTCGACTTCAGTCCTTAT
	>Phas-12_4	TTCGACTTCAGTCCTTATG
	>Phas-12_5	TTCGACTTCAGTCCTTATGA
	>Phas-12_6	TTCGACTTCAGTCCTTATGAC
	>Phas-12_7	TGGGAGAGCGTCAGACTGAA
	>Phas-13_1	TGGGAGAGCGTCAGACTGAA
	>Phas-13_2	TTCGACTTCAGTCCTCAT
	>Phas-13_3	TTCGACTTCAGTCCTCATG
	>Phas-13_4	TTCGACTTCAGTCCTCATGA
	>Phas-13_5;	TTCGACTTCAGTCCTCATGAC
	>Phas-13_6	ATCTGAAGGTCGTGTGTTC
	>Phas-13_7	ATCTGAAGGTCGTGTGTTCG
	>Phas-14_1	ATCTGAAGGTCGTGTGTTC
	>Phas-14_2	ATCTGAAGGTCGTGTGTTCG
	>Phas-14_3	TTCGACTTCAGTCCTCAT
	>Phas-14_4	TTCGACTTCAGTCCTCATG
	>Phas-14_5	TTCGACTTCAGTCCTCATGA
	>Phas-14_6	TTCGACTTCAGTCCTCATGAC
	>Phas-14_7	TGGGAGAGCGTCAGACTGAA
	>Phas-15_1	TATCTCGGACATTGTGTTA
	>Phas-15_2	TATCTCGGACATTGTGTTAC
	>Phas-15_3	TATCTCGGACATTGTGTTACG
	>Phas-15_4	TATCTCGGACATTGTGTTACGG
	>Phas-15_5	TAACACAATGTCCGAGATAAG
	>Phas-15_6	GTCCGTTACGGTTGTGAC
	>Phas-15_7	CGTCACAACCGTAACGGACC
	>Phas-15_8	CGTCACAACCGTAACGGACC
	>Phas-15_9	GTCCGTTACGGTTGTGAC
	>Phas-15_10	TAACACAATGTCCGAGATAAG
	>Phas-15_11	TATCTCGGACATTGTGTTA
	>Phas-15_12	TATCTCGGACATTGTGTTAC
	>Phas-15_13	TATCTCGGACATTGTGTTACG
	>Phas-15_14	TATCTCGGACATTGTGTTACGG
